# Supplementary material for: Crystal structures of 4-{(E)-3-[(imino-λ5-aza­nyl­idene)amino]­prop-1-en­yl}-N,N-di­methyl­imidazole-1-sulfonamide and 2-[(imino-λ5-aza­nyl­idene)amino]-4-{(E)-3-[(imino-λ5-aza­nyl­idene)amino]­prop-1-en­yl}-N,N-di­methyl­imidazole-1-sulfonamide
Source: Acta Crystallogr E Crystallogr Commun. 2019 Apr 25;75(Pt 5):695–9. doi: 10.1107/S205698901900519X (PMC6505610; doi:10.1107/S205698901900519X)
Supplement: Supplementary file 1 [file e-75-00695-sup1.cif]

##############################################################################
#                                                                            #
# This CIF contains the data in a paper accepted for publication in          #
# Acta Crystallographica Section E. It conforms to the requirements of       #
# Notes for Authors for Acta Crystallographica Section E, and has been       #
# peer reviewed under the auspices of the IUCr Commission on Journals.       #
#                                                                            #
# Full details of the Crystallographic Information File format               #
# are given in the paper "The Crystallographic Information File (CIF):       #
# a New Standard Archive File for Crystallography" by S. R. Hall, F. H.      #
# Allen and I. D. Brown [Acta Cryst. (1991), A47, 655-685].                  #
#                                                                            #
# The current version of the core CIF dictionary is obtainable from          #
# ftp://ftp.iucr.org/pub/cif_core.dic.                                       #
#                                                                            #
# Software is freely available for graphical display of the structure(s)     #
# in this CIF. For information consult the CIF software page                 #
# http://www.iucr.org/resources/cif/software.                                #
#                                                                            #
# This file may be used for bona fide research purposes within the           #
# scientific community so long as proper attribution is given to the journal # 
# article from which it was obtained.                                        #
#                                                                            #
##############################################################################
data_compound_1
_audit_creation_method     'SHELXL-2017/1'
_journal_date_recd_electronic     2019-03-05
_journal_date_accepted     2019-04-15
_journal_name_full     'Acta Crystallographica, Section E'
_journal_year     2019
_journal_volume     75
_journal_issue      5
_journal_page_first     695
_journal_page_last     699
_journal_paper_category     GO
_journal_paper_doi     10.1107/S205698901900519X
_journal_coeditor_code     ZL2753
loop_
    _publ_contact_author_name
    _publ_contact_author_address
    'Yousufuddin, Muhammed'
;
Life and Health Sciences Department
University of North Texas at Dallas
7400 University Hills Blvd
Dallas
TX, 75241
USA
;
_publ_contact_author_email     'myousuf@untdallas.edu'
_publ_section_title
;\
Crystal structures of
4-{(<i>E</i>)-3-[(imino-\l^5^-azanylidene)amino]prop-1-enyl}-<i>N</i>,\
<i>N</i>-dimethylimidazole-1-sulfonamide and
2-[(imino-\l^5^-azanylidene)amino]-4-{(<i>E</i>)-3-[(imino-\l^5^-azanylidene)\
amino]prop-1-enyl}-<i>N</i>,<i>N</i>-dimethylimidazole-1-sulfonamide
;
loop_
    _publ_author_name
    _publ_author_footnote
    _publ_author_address
    'Cruz, Lorenzo M.' .
;
Life and Health Sciences Department
University of North Texas at Dallas
7400 University Hills Blvd
Dallas, TX 75241
USA
;
    'Moore, Raakiyah Y.' .
;
Life and Health Sciences Department
University of North Texas at Dallas
7400 University Hills Blvd
Dallas, TX 75241
USA
;
    'Gutierrez, Marcela Torres' .
;
Life and Health Sciences Department
University of North Texas at Dallas
7400 University Hills Blvd
Dallas, TX 75241
USA
;
    'Herath, Apsara K.' .
;
Department of Chemistry and Biochemistry
University of Texas at Arlington
700 Planetarium Pl.,
Arlington, TX 76019
USA
;
    'Lovely, Carl J.' .
;
Department of Chemistry and Biochemistry
University of Texas at Arlington
700 Planetarium Pl.,
Arlington, TX 76019
USA
;
    'Yousufuddin, Muhammed' .
;
Life and Health Sciences Department
University of North Texas at Dallas
7400 University Hills Blvd
Dallas, TX 75241
USA
;
_publ_section_synopsis
;
The structures of two azide containing imidazole derivatives are reported. The
first, C~8~H~12~N~6~O~2~S, contains one azide group with an N~\a~---N~\b~
distance of 1.229(2) \%A and an N~\b~---N~\g~ distance of 1.128(2) \%A. The
second, C~8~H~11~N~9~O~2~S, contains two azide groups with an average
N~\a~---N~\b~ distance of 1.249(2) \%A and an average N~\b~---N~\g~ distance
of 1.132(2) \%A. Each compound contains a bulky protecting group.
;
_chemical_name_systematic
;\
4-{(<i>E</i>)-3-[(Imino-\l^5^-azanylidene)amino]prop-1-enyl}-\
<i>N</i>,<i>N</i>-dimethylimidazole-1-sulfonamide
;
_chemical_name_common     ?
_chemical_formula_moiety     'C8 H12 N6 O2 S'
_chemical_formula_sum     'C8 H12 N6 O2 S'
_chemical_formula_iupac     'C8 H12 N6 O2 S'
_chemical_formula_weight     256.30
_chemical_melting_point     ?
_space_group_crystal_system     triclinic
_space_group_name_H-M_alt     'P -1'
_space_group_name_Hall     '-P 1'
loop_
    _space_group_symop_operation_xyz
    'x, y, z'
    '-x, -y, -z'
_cell_length_a     5.4252(15)
_cell_length_b     9.830(3)
_cell_length_c     11.137(3)
_cell_angle_alpha     74.636(5)
_cell_angle_beta     83.418(5)
_cell_angle_gamma     80.255(5)
_cell_volume     563.0(3)
_cell_formula_units_Z     2
_cell_measurement_reflns_used     4940
_cell_measurement_theta_min     3.23
_cell_measurement_theta_max     33.32
_cell_measurement_temperature     100(2)
_exptl_crystal_description     prism
_exptl_crystal_colour     colourless
_exptl_crystal_size_max     0.250
_exptl_crystal_size_mid     0.200
_exptl_crystal_size_min     0.050
_exptl_crystal_density_diffrn     1.512
_exptl_crystal_density_meas     ?
_exptl_crystal_density_method     ?
_exptl_crystal_F_000     268
_exptl_absorpt_coefficient_mu     0.289
_exptl_absorpt_correction_type     multi-scan
_exptl_absorpt_process_details
;
(SADABS; Bruker, 2016)
;
_exptl_absorpt_correction_T_min     0.616
_exptl_absorpt_correction_T_max     0.746
_diffrn_ambient_temperature     100(2)
_diffrn_source     ?
_diffrn_radiation_type     MoK\a
_diffrn_radiation_wavelength     0.71073
_diffrn_measurement_device_type     'Bruker D8 Quest'
_diffrn_measurement_method     '\f and \w scans'
_diffrn_detector_area_resol_mean     ?
_diffrn_reflns_number     9314
_diffrn_reflns_av_R_equivalents     0.0326
_diffrn_reflns_av_unetI/netI     0.0481
_diffrn_reflns_theta_min     3.226
_diffrn_reflns_theta_max     33.377
_diffrn_reflns_theta_full     25.242
_diffrn_measured_fraction_theta_max     0.978
_diffrn_measured_fraction_theta_full     0.995
_diffrn_reflns_limit_h_min     -8
_diffrn_reflns_limit_h_max     8
_diffrn_reflns_limit_k_min     -15
_diffrn_reflns_limit_k_max     15
_diffrn_reflns_limit_l_min     -17
_diffrn_reflns_limit_l_max     17
_diffrn_standards_number     0
_diffrn_standards_interval_count     0
_diffrn_standards_interval_time     0
_diffrn_standards_decay_%     0
_refine_special_details     ?
_reflns_number_total     4292
_reflns_number_gt     3477
_reflns_threshold_expression     'I > 2\s(I)'
_refine_ls_structure_factor_coef     Fsqd
_refine_ls_matrix_type     full
_refine_ls_R_factor_all     0.0534
_refine_ls_R_factor_gt     0.0387
_refine_ls_wR_factor_gt     0.0968
_refine_ls_wR_factor_ref     0.1040
_refine_ls_goodness_of_fit_ref     1.009
_refine_ls_restrained_S_all     1.009
_refine_ls_number_reflns     4292
_refine_ls_number_parameters     157
_refine_ls_number_restraints     0
_refine_ls_hydrogen_treatment     constr
_refine_ls_weighting_scheme     calc
_refine_ls_weighting_details
              'w=1/[\s^2^(Fo^2^)+(0.0486P)^2^+0.2224P] where P=(Fo^2^+2Fc^2^)/3'
_atom_sites_solution_hydrogens     geom
_atom_sites_solution_primary     direct
_atom_sites_solution_secondary     ?
_refine_ls_shift/su_max     0.001
_refine_ls_shift/su_mean     0.000
_refine_diff_density_max     0.416
_refine_diff_density_min     -0.481
_refine_ls_extinction_method
;
SHELXL2017 (Sheldrick, 2015b)
;
_refine_ls_extinction_coef     0.035(6)
_refine_ls_extinction_expression
                                  'Fc^*^=kFc[1+0.001xFc^2^\l^3^/sin(2\q)]^-1/4^'
loop_
    _atom_type_symbol
    _atom_type_description
    _atom_type_scat_dispersion_real
    _atom_type_scat_dispersion_imag
    _atom_type_scat_source
    'C' 'C' 0.0033 0.0016
                         'International Tables Vol C Tables 4.2.6.8 and 6.1.1.4'
    'H' 'H' 0.0000 0.0000
                         'International Tables Vol C Tables 4.2.6.8 and 6.1.1.4'
    'N' 'N' 0.0061 0.0033
                         'International Tables Vol C Tables 4.2.6.8 and 6.1.1.4'
    'O' 'O' 0.0106 0.0060
                         'International Tables Vol C Tables 4.2.6.8 and 6.1.1.4'
    'S' 'S' 0.1246 0.1234
                         'International Tables Vol C Tables 4.2.6.8 and 6.1.1.4'
_computing_data_collection
;
APEX3 (Bruker, 2016)
;
_computing_cell_refinement
;
SAINT (Bruker, 2016)
;
_computing_data_reduction
;
SAINT (Bruker, 2016)
;
_computing_structure_solution
;
SHELXT2014 (Sheldrick, 2015a)
;
_computing_structure_refinement
;
SHELXL2017 (Sheldrick, 2015b)
;
_computing_molecular_graphics
;
Mercury (Macrae <i>et al.</i>,  2008)
;
_computing_publication_material
;
SHELXTL (Sheldrick, 2008)
;
loop_
    _atom_site_type_symbol
    _atom_site_label
    _atom_site_fract_x
    _atom_site_fract_y
    _atom_site_fract_z
    _atom_site_U_iso_or_equiv
    _atom_site_adp_type
    _atom_site_calc_flag
    _atom_site_occupancy
    _atom_site_disorder_assembly
    _atom_site_disorder_group
    S S1 1.02066(5) 0.56887(3) 0.72049(3) 0.01267(8) Uani d 1 . .
    O O1 1.14077(17) 0.54225(11) 0.60703(8) 0.01878(19) Uani d 1 . .
    O O2 1.15939(17) 0.56915(10) 0.82106(8) 0.01797(18) Uani d 1 . .
    N N1 0.84664(19) 0.43637(11) 0.77979(9) 0.01388(19) Uani d 1 . .
    N N2 0.6248(2) 0.28893(12) 0.91880(10) 0.0177(2) Uani d 1 . .
    N N3 0.1658(2) -0.00361(13) 0.71066(11) 0.0199(2) Uani d 1 . .
    N N4 -0.0161(2) 0.04337(11) 0.64781(10) 0.0164(2) Uani d 1 . .
    N N5 -0.1668(2) 0.08138(15) 0.57975(11) 0.0256(3) Uani d 1 . .
    N N6 0.82889(19) 0.71510(11) 0.68919(10) 0.01508(19) Uani d 1 . .
    C C1 0.7216(2) 0.37309(13) 0.71178(11) 0.0140(2) Uani d 1 . .
    H H1 0.728564 0.389191 0.623584 0.017 Uiso calc 1 . .
    C C2 0.7775(3) 0.38185(14) 0.90406(11) 0.0176(2) Uani d 1 . .
    H H2 0.834333 0.408815 0.970797 0.021 Uiso calc 1 . .
    C C3 0.5864(2) 0.28275(13) 0.79888(11) 0.0139(2) Uani d 1 . .
    C C4 0.4234(2) 0.19129(12) 0.77555(11) 0.0144(2) Uani d 1 . .
    H H4 0.407866 0.192306 0.691209 0.017 Uiso calc 1 . .
    C C5 0.2939(2) 0.10591(13) 0.86438(11) 0.0160(2) Uani d 1 . .
    H H5 0.306699 0.106802 0.948514 0.019 Uiso calc 1 . .
    C C6 0.1298(2) 0.00877(14) 0.84143(12) 0.0174(2) Uani d 1 . .
    H H6A 0.168435 -0.086933 0.898507 0.021 Uiso calc 1 . .
    H H6B -0.047919 0.045775 0.860031 0.021 Uiso calc 1 . .
    C C7 0.6774(3) 0.73822(15) 0.58222(13) 0.0211(3) Uani d 1 . .
    H H7A 0.536984 0.683286 0.607359 0.032 Uiso calc 1 . .
    H H7B 0.781837 0.706956 0.513923 0.032 Uiso calc 1 . .
    H H7C 0.612380 0.839831 0.554136 0.032 Uiso calc 1 . .
    C C8 0.6881(3) 0.75732(15) 0.79801(13) 0.0211(3) Uani d 1 . .
    H H8A 0.611434 0.857329 0.772839 0.032 Uiso calc 1 . .
    H H8B 0.802632 0.745666 0.863140 0.032 Uiso calc 1 . .
    H H8C 0.556684 0.697062 0.830419 0.032 Uiso calc 1 . .
loop_
    _atom_site_aniso_label
    _atom_site_aniso_U_11
    _atom_site_aniso_U_22
    _atom_site_aniso_U_33
    _atom_site_aniso_U_12
    _atom_site_aniso_U_13
    _atom_site_aniso_U_23
    S1 0.01100(13) 0.01655(14) 0.01073(13) -0.00187(9) -0.00111(9) -0.00383(10)
    O1 0.0157(4) 0.0266(5) 0.0153(4) -0.0035(3) 0.0026(3) -0.0087(4)
    O2 0.0151(4) 0.0247(5) 0.0155(4) -0.0014(3) -0.0055(3) -0.0066(3)
    N1 0.0176(5) 0.0138(4) 0.0102(4) -0.0028(4) -0.0014(3) -0.0025(3)
    N2 0.0248(5) 0.0166(5) 0.0110(4) -0.0035(4) -0.0011(4) -0.0023(4)
    N3 0.0150(5) 0.0256(6) 0.0204(5) -0.0007(4) -0.0020(4) -0.0091(4)
    N4 0.0163(5) 0.0170(5) 0.0164(5) -0.0033(4) 0.0022(4) -0.0057(4)
    N5 0.0231(6) 0.0337(7) 0.0202(5) 0.0032(5) -0.0023(4) -0.0113(5)
    N6 0.0145(4) 0.0154(5) 0.0145(4) -0.0021(4) -0.0026(4) -0.0017(4)
    C1 0.0164(5) 0.0154(5) 0.0107(5) -0.0019(4) -0.0014(4) -0.0040(4)
    C2 0.0251(6) 0.0176(5) 0.0104(5) -0.0040(5) -0.0021(4) -0.0028(4)
    C3 0.0165(5) 0.0133(5) 0.0112(5) -0.0003(4) -0.0009(4) -0.0029(4)
    C4 0.0151(5) 0.0145(5) 0.0127(5) -0.0005(4) -0.0012(4) -0.0027(4)
    C5 0.0171(5) 0.0174(5) 0.0129(5) -0.0014(4) -0.0012(4) -0.0032(4)
    C6 0.0166(5) 0.0190(5) 0.0154(5) -0.0035(4) -0.0003(4) -0.0020(4)
    C7 0.0201(6) 0.0213(6) 0.0200(6) -0.0045(5) -0.0075(5) 0.0014(5)
    C8 0.0207(6) 0.0191(6) 0.0231(6) 0.0008(5) 0.0013(5) -0.0079(5)
_geom_special_details
;
 All esds (except the esd in the dihedral angle between two l.s. planes)
 are estimated using the full covariance matrix.  The cell esds are taken
 into account individually in the estimation of esds in distances, angles
 and torsion angles; correlations between esds in cell parameters are only
 used when they are defined by crystal symmetry.  An approximate (isotropic)
 treatment of cell esds is used for estimating esds involving l.s. planes.
;
loop_
    _geom_bond_atom_site_label_1
    _geom_bond_atom_site_label_2
    _geom_bond_site_symmetry_2
    _geom_bond_distance
    _geom_bond_publ_flag
    S1 O2 . 1.4200(9) ?
    S1 O1 . 1.4209(10) ?
    S1 N6 . 1.6067(11) ?
    S1 N1 . 1.6858(11) ?
    N1 C2 . 1.3783(15) ?
    N1 C1 . 1.3896(15) ?
    N2 C2 . 1.3012(17) ?
    N2 C3 . 1.3934(15) ?
    N3 N4 . 1.2288(15) ?
    N3 C6 . 1.4814(17) ?
    N4 N5 . 1.1277(16) ?
    N6 C7 . 1.4711(16) ?
    N6 C8 . 1.4736(17) ?
    C1 C3 . 1.3668(16) ?
    C1 H1 . 0.9500 ?
    C2 H2 . 0.9500 ?
    C3 C4 . 1.4505(17) ?
    C4 C5 . 1.3332(17) ?
    C4 H4 . 0.9500 ?
    C5 C6 . 1.4963(18) ?
    C5 H5 . 0.9500 ?
    C6 H6A . 0.9900 ?
    C6 H6B . 0.9900 ?
    C7 H7A . 0.9800 ?
    C7 H7B . 0.9800 ?
    C7 H7C . 0.9800 ?
    C8 H8A . 0.9800 ?
    C8 H8B . 0.9800 ?
    C8 H8C . 0.9800 ?
loop_
    _geom_angle_atom_site_label_1
    _geom_angle_atom_site_label_2
    _geom_angle_atom_site_label_3
    _geom_angle_site_symmetry_1
    _geom_angle_site_symmetry_3
    _geom_angle
    _geom_angle_publ_flag
    O2 S1 O1 . . 121.78(6) ?
    O2 S1 N6 . . 108.51(6) ?
    O1 S1 N6 . . 108.95(6) ?
    O2 S1 N1 . . 104.30(6) ?
    O1 S1 N1 . . 105.35(5) ?
    N6 S1 N1 . . 106.96(6) ?
    C2 N1 C1 . . 106.84(10) ?
    C2 N1 S1 . . 126.59(9) ?
    C1 N1 S1 . . 126.18(8) ?
    C2 N2 C3 . . 105.77(10) ?
    N4 N3 C6 . . 116.05(11) ?
    N5 N4 N3 . . 172.32(13) ?
    C7 N6 C8 . . 113.86(10) ?
    C7 N6 S1 . . 116.58(9) ?
    C8 N6 S1 . . 115.49(9) ?
    C3 C1 N1 . . 105.29(10) ?
    C3 C1 H1 . . 127.4 ?
    N1 C1 H1 . . 127.4 ?
    N2 C2 N1 . . 111.73(11) ?
    N2 C2 H2 . . 124.1 ?
    N1 C2 H2 . . 124.1 ?
    C1 C3 N2 . . 110.36(11) ?
    C1 C3 C4 . . 127.00(11) ?
    N2 C3 C4 . . 122.65(11) ?
    C5 C4 C3 . . 124.48(11) ?
    C5 C4 H4 . . 117.8 ?
    C3 C4 H4 . . 117.8 ?
    C4 C5 C6 . . 124.87(11) ?
    C4 C5 H5 . . 117.6 ?
    C6 C5 H5 . . 117.6 ?
    N3 C6 C5 . . 111.73(10) ?
    N3 C6 H6A . . 109.3 ?
    C5 C6 H6A . . 109.3 ?
    N3 C6 H6B . . 109.3 ?
    C5 C6 H6B . . 109.3 ?
    H6A C6 H6B . . 107.9 ?
    N6 C7 H7A . . 109.5 ?
    N6 C7 H7B . . 109.5 ?
    H7A C7 H7B . . 109.5 ?
    N6 C7 H7C . . 109.5 ?
    H7A C7 H7C . . 109.5 ?
    H7B C7 H7C . . 109.5 ?
    N6 C8 H8A . . 109.5 ?
    N6 C8 H8B . . 109.5 ?
    H8A C8 H8B . . 109.5 ?
    N6 C8 H8C . . 109.5 ?
    H8A C8 H8C . . 109.5 ?
    H8B C8 H8C . . 109.5 ?
loop_
    _geom_hbond_atom_site_label_D
    _geom_hbond_atom_site_label_H
    _geom_hbond_atom_site_label_A
    _geom_hbond_site_symmetry_A
    _geom_hbond_distance_DH
    _geom_hbond_distance_HA
    _geom_hbond_distance_DA
    _geom_hbond_angle_DHA
    C1 H1 O1 2_766 0.95 2.53 3.4487(18) 164
    C2 H2 O2 2_767 0.95 2.39 3.2861(18) 157
    C4 H4 N5 1_655 0.95 2.70 3.1920(17) 113
_shelx_space_group_comment
;
The symmetry employed for this shelxl refinement is uniquely defined
by the following loop, which should always be used as a source of
symmetry information in preference to the above space-group names.
They are only intended as comments.
;
_shelx_estimated_absorpt_T_min     0.931
_shelx_estimated_absorpt_T_max     0.986
_shelx_hkl_file
;
  -1   0   0 2360.86   82.89
   1   0   0 2330.47   82.79
   1   0   0 2370.86   82.79
  -2   0   0  353.16   12.90
   2   0   0  347.77   12.60
   2   0   0  327.77   12.50
  -3   0   0   39.50    2.90
   3   0   0   32.90    2.50
   3   0   0   38.00    2.30
  -4   0   0   37.20    3.50
   4   0   0   38.60    2.90
   4   0   0   40.00    3.10
  -5   0   0  310.77   13.30
   5   0   0  302.77   12.30
  -6   0   0  468.25   19.80
   6   0   0  471.15   19.00
  -7   0   0  460.45   20.70
   7   0   0  475.75   19.60
  -8   0   0    4.50    5.90
   8   0   0   -5.50    4.70
   8  -1   0   64.49    8.90
  -8   1   0   63.99    8.20
   7  -1   0    9.50    3.70
  -7   1   0    2.70    4.50
   6  -1   0  177.38    9.00
  -6   1   0  179.78    9.90
   5  -1   0  113.99    6.20
   5  -1   0  122.39    6.30
  -5   1   0  125.49    7.20
   4  -1   0    1.20    1.50
   4  -1   0    2.50    1.50
  -4   1   0    1.40    1.70
   3  -1   0   81.99    3.90
   3  -1   0   72.49    3.80
  -3   1   0   83.09    4.40
   2  -1   0  342.57   13.70
   2  -1   0  357.96   13.50
  -2   1   0  397.96   13.90
   1  -1   0  521.55   19.80
   1  -1   0  582.94   19.70
  -1   1   0  560.14   20.00
  -1  -1   0  329.17   11.80
  -1  -1   0  316.77   11.60
  -1  -1   0  329.77   11.70
   1   1   0  325.27   11.80
  -2  -1   0  215.78    8.30
   2   1   0  214.78    8.20
   2   1   0  209.28    8.00
  -3  -1   0   63.49    3.70
   3   1   0   58.79    4.10
   3   1   0   66.09    3.40
  -4  -1   0  115.99    6.10
   4   1   0  114.49    5.60
   4   1   0  114.19    5.30
  -5  -1   0   30.40    3.60
   5   1   0   31.70    3.30
   5   1   0   24.50    3.30
  -6  -1   0    1.70    3.20
   6   1   0    3.70    2.60
  -7  -1   0   46.70    7.10
   7   1   0   45.80    6.30
  -8  -1   0   -1.00    5.70
   8   1   0   -5.30    4.40
  -8   2   0  226.38   15.30
   7  -2   0  116.09    8.30
   6  -2   0  180.78    9.10
  -6   2   0  177.58   10.00
   5  -2   0  135.19    7.00
   5  -2   0  133.39    6.80
  -5   2   0  142.99    7.80
   4  -2   0   81.39    4.40
   4  -2   0   82.49    4.60
  -4   2   0   79.19    5.30
   3  -2   0  143.59    5.80
   3  -2   0  129.79    5.90
  -3   2   0  134.39    6.40
   2  -2   0   76.99    3.60
  -2   2   0   76.69    3.90
   0  -2   0  785.02   28.20
   0   2   0  835.12   28.20
   0   2   0  755.92   28.00
  -1  -2   0 1286.37   46.40
  -1  -2   0 1315.17   46.40
   1   2   0 1328.87   46.40
  -2  -2   0  253.57    9.70
   2   2   0  253.77    9.70
  -3  -2   0  538.95   20.00
   3   2   0  532.85   19.90
  -4  -2   0    3.90    1.30
  -4  -2   0    3.10    1.00
  -4  -2   0    4.80    1.80
   4   2   0    3.00    1.50
  -5  -2   0    0.80    2.40
  -5  -2   0    3.90    1.50
  -5  -2   0    1.10    1.80
   5   2   0    3.10    2.10
  -6  -2   0  194.88   10.20
   6   2   0  188.38    9.50
  -7  -2   0   52.39    7.40
   7   2   0   63.29    6.40
  -8  -2   0   -2.30    5.40
   8   2   0    1.00    4.60
  -7   3   0  260.97   14.20
   6  -3   0   10.60    3.20
  -6   3   0    6.10    3.70
   5  -3   0   31.10    4.20
   5  -3   0   32.90    4.00
   4  -3   0    1.00    1.80
   4  -3   0   -0.10    1.60
  -4   3   0    0.70    2.10
   3  -3   0   16.50    2.20
   3  -3   0   20.20    2.60
  -3   3   0   27.80    3.20
   2  -3   0 2664.03   93.79
  -2   3   0 2622.14   93.89
   1  -3   0 2609.94   92.49
  -1   3   0 2694.13   92.59
  -1   3   0 2539.05   91.99
   0  -3   0  576.24   20.80
   0   3   0  541.75   20.40
   0   3   0  599.04   20.70
  -1  -3   0 3864.81  133.59
   1   3   0 3723.63  133.59
  -2  -3   0 1337.97   47.90
  -2  -3   0 1336.97   47.80
   2   3   0 1346.97   47.90
  -3  -3   0    4.00    1.10
  -3  -3   0    4.70    1.40
   3   3   0    5.30    1.40
  -4  -3   0   13.50    2.30
   4   3   0   16.50    2.10
  -5  -3   0    1.10    1.70
  -5  -3   0    2.70    2.50
   5   3   0    2.70    2.10
  -6  -3   0   19.80    3.90
   6   3   0   16.50    3.30
  -7  -3   0  217.88   12.40
   7   3   0  216.48   11.50
  -8  -3   0   96.99   10.80
   8   3   0  138.29   10.00
  -7   4   0  125.49   10.70
   6  -4   0   49.00    6.90
  -6   4   0   36.30    5.40
   5  -4   0    7.80    3.40
   5  -4   0    3.90    2.40
  -5   4   0    4.60    2.90
   4  -4   0   91.99    5.10
   4  -4   0  101.89    5.90
  -4   4   0  113.99    6.60
   3  -4   0   51.39    3.70
  -3   4   0   50.49    4.00
   2  -4   0 1563.64   55.99
  -2   4   0 1552.34   56.09
   1  -4   0  383.46   14.40
  -1   4   0  392.26   14.50
  -1   4   0  360.36   13.70
   0  -4   0  491.35   17.60
   0   4   0  467.45   17.40
   0   4   0  455.55   17.00
  -1  -4   0  297.77   11.70
  -1  -4   0  333.77   12.00
   1   4   0  308.77   11.70
  -2  -4   0 1127.39   40.20
  -2  -4   0 1132.39   40.30
   2   4   0 1105.69   40.30
  -3  -4   0    5.60    1.30
  -3  -4   0    4.60    1.50
   3   4   0    4.40    1.40
  -4  -4   0  423.96   16.20
  -4  -4   0  392.26   15.30
   4   4   0  405.96   16.00
  -5  -4   0   37.40    4.50
  -5  -4   0   29.30    3.50
   5   4   0   34.40    3.90
  -6  -4   0   48.80    5.90
   6   4   0   60.29    5.70
  -7  -4   0   69.49    8.20
   7   4   0   66.79    7.30
  -8  -4   0   42.10    7.00
  -7   5   0   -1.50    5.70
   6  -5   0   19.80    4.60
  -6   5   0    3.60    4.40
   5  -5   0   13.80    3.30
  -5   5   0    9.70    3.60
   4  -5   0  187.18    8.10
  -4   5   0  197.68    9.80
   3  -5   0  382.86   15.10
  -3   5   0  364.06   15.50
   2  -5   0  115.19    5.70
  -2   5   0  110.29    5.80
   1  -5   0  153.38    6.70
  -1   5   0  155.58    6.70
  -1   5   0  136.09    5.80
   0  -5   0  153.88    6.50
   0   5   0  143.69    5.90
   0   5   0  150.68    6.40
  -1  -5   0 1091.09   39.80
  -1  -5   0 1134.99   40.00
   1   5   0 1095.69   39.60
  -2  -5   0  961.80   35.10
  -2  -5   0  982.10   35.10
   2   5   0  961.60   35.10
  -3  -5   0  408.26   15.70
  -3  -5   0  395.16   15.40
   3   5   0  417.06   15.80
  -4  -5   0    2.10    1.80
  -4  -5   0    6.70    2.10
   4   5   0    6.10    1.90
  -5  -5   0   23.00    2.70
  -5  -5   0   29.00    4.20
   5   5   0   25.50    3.20
  -6  -5   0  101.19    7.50
   6   5   0   92.39    6.90
  -7  -5   0  126.19    9.80
   7   5   0  126.09    9.20
  -7   6   0   35.60    7.30
   6  -6   0   77.19    8.20
  -6   6   0   60.89    8.30
   5  -6   0   72.69    6.90
  -5   6   0   66.89    7.00
   4  -6   0  173.48    8.90
  -4   6   0  165.88    9.30
  -3   6   0   59.19    5.10
   2  -6   0    0.70    1.80
  -2   6   0   -1.70    1.80
   1  -6   0  204.28    9.10
  -1   6   0  225.78    9.30
  -1   6   0  204.68    8.20
   0  -6   0 1108.29   40.80
   0   6   0 1109.59   40.00
   0   6   0 1144.89   40.70
  -1  -6   0  298.67   11.90
  -1  -6   0  310.07   12.20
   1   6   0  301.87   11.70
  -2  -6   0    0.30    1.40
  -2  -6   0   -0.70    1.50
   2   6   0   -0.20    1.20
  -3  -6   0 1226.28   44.00
  -3  -6   0 1198.78   43.80
   3   6   0 1209.68   44.10
  -4  -6   0   12.40    2.30
  -4  -6   0    8.40    2.40
   4   6   0    7.80    2.10
  -5  -6   0    2.30    2.40
  -5  -6   0   -1.30    2.70
   5   6   0   -0.10    2.20
  -6  -6   0  199.88   10.50
   6   6   0  180.38   10.10
  -7  -6   0   19.10    5.50
   7   6   0   12.20    4.40
  -8  -6   0    4.40    5.80
   6  -7   0  149.99   11.40
  -6   7   0  147.89   11.20
   5  -7   0  218.08   11.90
  -5   7   0  221.78   12.10
   4  -7   0  183.88    9.60
  -4   7   0  171.78    9.70
   3  -7   0    1.50    2.50
  -3   7   0    0.70    2.50
   2  -7   0   70.19    4.90
  -2   7   0   48.20    6.40
   1  -7   0  137.99    6.90
  -1   7   0  138.69    5.80
  -1   7   0  131.59    6.90
   0  -7   0 1314.87   47.80
   0   7   0 1283.07   46.70
   0   7   0 1329.97   47.60
  -1  -7   0  650.43   25.20
   1   7   0  690.93   25.10
   1   7   0  662.33   24.60
  -2  -7   0  138.79    6.70
  -2  -7   0  136.79    6.70
   2   7   0  138.09    6.40
  -3  -7   0    4.50    2.10
  -3  -7   0   -0.80    1.80
   3   7   0    2.00    1.80
  -4  -7   0   12.00    2.50
  -4  -7   0    8.60    2.60
   4   7   0   12.90    2.50
  -5  -7   0   33.10    4.70
  -5  -7   0   40.40    5.10
   5   7   0   37.20    4.80
  -6  -7   0  128.59    8.50
   6   7   0  117.29    8.30
  -7  -7   0  190.98   12.10
   7   7   0  203.58   11.80
   6  -8   0   88.29   10.10
  -6   8   0   76.79   10.30
   5  -8   0  413.96   17.50
  -5   8   0  293.27   20.90
   4  -8   0   42.80    6.50
  -4   8   0   34.40    5.00
   3  -8   0   25.20    3.90
  -3   8   0   29.50    4.20
   2  -8   0  106.99    6.80
  -2   8   0  114.59    6.80
   1  -8   0  279.47   12.10
  -1   8   0  265.37   11.90
  -1   8   0  270.57   10.60
   0  -8   0  190.98    9.30
   0   8   0  172.68    7.50
   0   8   0  176.38    8.30
  -1  -8   0  232.88   10.50
   1   8   0  244.48    9.90
   1   8   0  239.78   10.20
  -2  -8   0 1314.27   48.90
  -2  -8   0 1367.96   48.70
   2   8   0 1330.57   48.50
  -3  -8   0    7.30    2.60
  -3  -8   0    5.80    2.40
   3   8   0    9.20    2.20
  -4  -8   0    7.20    2.80
  -4  -8   0    3.20    3.00
   4   8   0    8.20    2.60
  -5  -8   0   65.59    6.20
  -5  -8   0   74.49    7.80
   5   8   0   74.19    5.80
  -6  -8   0   -3.60    4.00
   6   8   0   11.50    3.70
   7   8   0   66.79    8.60
  -5   9   0   19.90    5.70
   4  -9   0   18.20    4.60
  -4   9   0   10.90    4.20
   3  -9   0    2.10    3.50
  -3   9   0    3.40    3.30
   2  -9   0   36.30    5.10
  -2   9   0   38.50    5.00
   1  -9   0  377.66   16.50
  -1   9   0  404.76   16.40
   0  -9   0   42.90    4.30
   0   9   0   45.10    4.30
   0   9   0   41.50    3.60
  -1  -9   0  133.19    7.20
   1   9   0  133.59    6.60
   1   9   0  135.29    7.00
  -2  -9   0    7.30    2.60
   2   9   0    2.40    2.60
   2   9   0    0.40    2.20
  -3  -9   0   36.60    4.80
  -3  -9   0   40.90    5.00
   3   9   0   46.60    4.50
  -4  -9   0   27.10    3.70
  -4  -9   0   37.30    5.20
   4   9   0   20.80    3.50
  -5  -9   0    3.90    3.90
  -5  -9   0    3.00    3.80
   5   9   0    0.40    2.90
  -6  -9   0   29.50    9.10
   6   9   0   22.00    5.60
   7   9   0    6.80    5.30
   5 -10   0    1.10    5.70
  -5  10   0   -0.70    5.50
   4 -10   0   36.00    7.70
   3 -10   0  137.69    9.60
  -3  10   0  121.09    8.70
   2 -10   0  149.49    9.00
  -2  10   0  130.79    8.40
   1 -10   0   44.30    5.60
  -1  10   0   44.60    5.30
   0 -10   0    3.40    2.90
   0  10   0    1.90    2.10
   0  10   0    3.30    3.00
  -1 -10   0  130.99    8.00
   1  10   0  139.59    7.80
   1  10   0  140.09    7.00
  -2 -10   0   10.50    3.20
   2  10   0   12.50    2.80
  -3 -10   0    6.10    3.20
  -3 -10   0   10.10    3.70
   3  10   0    2.80    2.80
  -4 -10   0   31.30    4.50
  -4 -10   0   22.10    4.40
   4  10   0   17.80    3.60
   5  10   0    2.50    3.60
   6  10   0    0.40    4.10
   4 -11   0   77.49   10.60
  -4  11   0   43.60    6.80
  -3  11   0    5.00    4.30
   2 -11   0   24.20    4.90
  -2  11   0   14.60    4.20
   1 -11   0    2.10    3.60
  -1  11   0    1.60    3.80
   0 -11   0  207.28   11.30
   0  11   0  216.78   10.90
  -1 -11   0   18.50    3.90
   1  11   0   20.60    3.90
   1  11   0   11.70    3.00
  -2 -11   0  388.86   17.40
   2  11   0  409.66   17.10
   2  11   0  412.96   16.70
  -3 -11   0  171.88   10.00
   3  11   0  181.48    9.70
   3  11   0  186.38   10.30
  -4 -11   0   52.29    6.60
   4  11   0   47.10    6.50
   6  11   0   -1.50    4.70
   3 -12   0   15.30    6.10
  -3  12   0    0.90    5.00
   2 -12   0    9.20    5.00
  -2  12   0   -2.20    4.30
   1 -12   0   24.70    5.30
  -1  12   0   35.00    5.10
   0 -12   0    5.60    4.20
   0  12   0   11.50    4.30
  -1 -12   0   23.00    4.60
   1  12   0   24.90    4.60
  -2 -12   0   48.50    6.60
   2  12   0   41.40    5.50
   2  12   0   57.79    6.30
  -3 -12   0   16.70    4.60
   3  12   0   14.40    4.40
  -4 -12   0    1.20    4.60
   4  12   0    3.80    4.50
   5  12   0   10.50    4.70
   2 -13   0  128.89   11.20
  -2  13   0  123.49   10.60
   1 -13   0   26.30    6.20
  -1  13   0   27.90    5.60
   0 -13   0   34.90    6.10
   0  13   0   54.19    6.30
   1  13   0  137.69   10.20
  -2 -13   0   43.80    6.40
  -3 -13   0  144.89   11.30
   3  13   0  158.18   10.60
   4  13   0   52.59    6.50
   1 -14   0    2.60    6.30
  -1  14   0    5.00    5.70
   0 -14   0   73.89    9.80
  -1 -14   0  142.09   11.60
  -2 -14   0   20.80    5.90
  -3 -14   0   -1.00    5.60
  -2 -14   1    7.90    6.10
  -1 -14   1    4.90    5.90
   0  14  -1    0.80    6.10
   0 -14   1   -1.30    6.20
   4  13  -1   14.90    5.30
  -4 -13   1   34.60    7.80
   2  13  -1   27.30    6.00
   1  13  -1   47.70    6.20
  -1 -13   1   45.40    6.40
   0  13  -1    2.50    5.00
   0 -13   1    3.20    5.20
   1 -13   1   25.10    6.00
  -2  13  -1    2.10    5.40
   2 -13   1   10.60    6.10
   5  12  -1   -2.50    4.60
   4  12  -1   68.79    8.30
  -4 -12   1   80.59    8.50
   3  12  -1    5.40    3.90
   3  12  -1    0.80    4.70
  -3 -12   1   -0.60    4.20
   2  12  -1    3.10    4.30
  -2 -12   1    6.90    4.40
   1  12  -1   70.09    7.60
  -1 -12   1   68.09    7.50
   0  12  -1   -6.10    4.20
   0 -12   1    0.20    4.20
  -1  12  -1  321.37   15.30
   1 -12   1  267.97   19.20
  -2  12  -1   80.69    8.50
   2 -12   1   74.69    9.00
  -3  12  -1   12.40    5.70
   3 -12   1   13.40    6.10
   6  11  -1    8.30    5.20
   5  11  -1   -2.30    4.60
   4  11  -1   72.39    7.20
  -4 -11   1   66.49    7.30
  -4 -11   1   62.89    7.90
   3  11  -1  167.68   10.10
   3  11  -1  135.89    8.90
  -3 -11   1  153.08    9.30
   2  11  -1   43.10    5.20
   2  11  -1   42.40    4.40
  -2 -11   1   42.00    5.90
   1  11  -1    6.90    3.90
  -1 -11   1   13.00    3.90
   0  11  -1  281.07   13.20
   0 -11   1  267.87   13.50
  -1  11  -1   25.50    4.50
   1 -11   1   21.80    4.60
  -2  11  -1    6.90    4.00
   2 -11   1   -5.10    4.00
   3 -11   1   48.80    6.70
  -4  11  -1    9.60    5.40
   4 -11   1   13.00    6.30
   6  10  -1    2.20    4.40
   5  10  -1   43.80    5.30
  -5 -10   1   48.20    7.30
   4  10  -1   17.20    3.70
  -4 -10   1   13.60    3.90
  -4 -10   1   13.30    4.40
   3  10  -1  238.38   11.30
  -3 -10   1  237.68   11.70
  -3 -10   1  243.98   11.70
   2  10  -1  202.78    9.60
   2  10  -1  213.88   10.50
  -2 -10   1  189.28   10.20
   1  10  -1   14.90    2.70
   1  10  -1   24.20    3.60
  -1 -10   1   15.40    3.50
   0  10  -1  480.95   19.20
   0 -10   1  443.46   19.20
  -1  10  -1  109.19    7.50
   1 -10   1   99.89    7.50
  -2  10  -1    2.40    3.60
   2 -10   1    1.80    3.60
  -3  10  -1  120.79    8.80
   3 -10   1  128.09    9.30
  -4  10  -1   76.39    8.70
   4 -10   1   90.79    9.40
  -5  10  -1   33.80    6.80
   5 -10   1   12.10    6.30
   7   9  -1    5.10    5.20
   6   9  -1   11.10    4.20
  -6  -9   1    4.50    4.90
   5   9  -1   71.89    6.50
  -5  -9   1   60.09    6.70
   4   9  -1   68.59    5.80
  -4  -9   1   74.79    6.50
  -4  -9   1   74.39    6.30
   3   9  -1  134.79    7.20
  -3  -9   1  123.89    7.60
  -3  -9   1  118.79    7.30
   2   9  -1  281.47   12.40
  -2  -9   1  303.27   12.90
   1   9  -1  832.92   31.00
  -1  -9   1  855.21   32.10
   0   9  -1    8.50    2.80
   0   9  -1    7.70    1.90
   0  -9   1    7.50    2.80
  -1   9  -1    5.30    2.90
   1  -9   1   13.70    3.00
  -2   9  -1    9.10    3.30
   2  -9   1    8.30    3.40
  -3   9  -1    2.60    3.50
   3  -9   1    5.20    3.60
  -4   9  -1   69.19    7.30
   4  -9   1   77.89    8.60
  -5   9  -1   60.59    9.00
   5  -9   1   51.29    7.10
   7   8  -1   48.50    6.20
  -7  -8   1   39.70    8.70
   6   8  -1   52.59    6.70
  -6  -8   1   60.39    7.50
   5   8  -1   53.49    5.60
  -5  -8   1   57.69    5.90
   4   8  -1  169.68    8.50
  -4  -8   1  167.08    8.50
  -4  -8   1  168.58    8.60
   3   8  -1   -4.40    1.90
  -3  -8   1    3.80    2.60
  -3  -8   1    2.90    2.30
   2   8  -1   71.89    4.70
  -2  -8   1   67.49    4.90
  -2  -8   1   78.99    5.20
   1   8  -1  720.53   27.40
   1   8  -1  754.02   26.70
  -1  -8   1  694.73   30.20
   0   8  -1   43.60    4.10
   0   8  -1   41.60    3.10
   0  -8   1   45.30    4.30
   1  -8   1   20.40    3.20
  -2   8  -1   36.40    4.80
   2  -8   1   25.20    3.60
  -3   8  -1    8.20    4.20
   3  -8   1    7.40    3.30
  -4   8  -1    2.20    3.40
   4  -8   1    4.00    4.00
   5  -8   1   24.50    5.40
  -6   8  -1   11.50    6.00
   6  -8   1    3.60    5.50
   7   7  -1   43.90    5.90
  -7  -7   1   33.40    6.20
   6   7  -1   35.10    4.70
  -6  -7   1   33.10    4.90
   5   7  -1   20.80    3.30
  -5  -7   1   16.60    3.70
   4   7  -1  129.09    7.00
  -4  -7   1  134.79    6.90
  -3  -7   1   62.99    4.70
  -3  -7   1   64.89    4.50
   2   7  -1  678.43   25.10
  -2  -7   1  672.83   25.30
  -2  -7   1  668.53   25.40
   1   7  -1   55.79    3.60
   1   7  -1   61.99    4.30
  -1  -7   1   59.59    4.10
   0   7  -1    9.70    1.50
   0   7  -1   11.50    2.10
   0  -7   1    8.80    2.00
  -1   7  -1   50.49    4.00
   1  -7   1   44.70    4.10
  -2   7  -1  131.39    7.20
   2  -7   1  123.69    6.90
  -3   7  -1   27.90    3.70
   3  -7   1   25.70    3.70
  -4   7  -1   17.10    3.90
   4  -7   1    7.20    3.40
  -5   7  -1    7.00    4.10
   5  -7   1   11.70    4.40
  -6   7  -1    8.70    5.50
   6  -7   1    2.30    5.20
   7   6  -1    4.00    4.20
  -7  -6   1    6.40    5.40
   6   6  -1    3.50    3.20
  -6  -6   1    4.00    3.80
   5   6  -1   34.20    4.60
  -5  -6   1   42.40    4.90
   4   6  -1   -0.30    1.80
  -4  -6   1    1.40    2.10
  -4  -6   1    6.60    2.40
   2   6  -1   24.50    2.60
  -2  -6   1   20.70    2.80
  -2  -6   1   28.00    3.00
   1   6  -1  867.41   31.10
  -1  -6   1  869.21   31.60
  -1  -6   1  840.12   31.50
   0   6  -1  455.25   17.20
   0   6  -1  487.55   18.10
   0  -6   1  470.75   18.10
  -1   6  -1   -0.80    1.50
   1  -6   1    1.30    1.60
  -2   6  -1   69.89    4.70
   2  -6   1   64.59    4.70
  -3   6  -1   11.30    2.70
   3  -6   1    6.00    2.50
  -4   6  -1  317.67   14.50
   4  -6   1  317.87   13.90
  -5   6  -1  252.57   13.00
   5  -6   1  243.78   12.10
  -6   6  -1   47.10    6.70
   6  -6   1   44.90    6.00
  -7   6  -1   42.00    7.50
   7   5  -1    5.80    5.80
  -7  -5   1    1.30    4.80
   6   5  -1    9.40    3.20
  -6  -5   1    7.40    3.90
   5   5  -1    3.70    2.30
  -5  -5   1    3.20    2.90
   4   5  -1  321.37   13.10
  -4  -5   1  321.27   13.20
  -4  -5   1  306.77   12.30
   3   5  -1  670.03   25.40
  -3  -5   1  670.23   25.50
  -3  -5   1  709.83   25.20
   2   5  -1  736.53   26.90
  -2  -5   1  716.53   27.00
  -2  -5   1  745.63   26.90
   1   5  -1   51.09    2.90
  -1  -5   1   51.49    3.20
  -1  -5   1   55.89    3.30
   0   5  -1  668.13   27.00
   0   5  -1  793.82   27.70
   0  -5   1  792.32   27.70
  -1   5  -1 1111.49   39.70
   1  -5   1 1065.69   39.60
  -2   5  -1   58.09    4.30
   2  -5   1   55.69    3.80
  -3   5  -1  212.18   12.50
   3  -5   1  195.18    9.10
  -4   5  -1   36.70    4.60
   4  -5   1   37.90    4.50
   4  -5   1   27.80    3.30
  -5   5  -1    3.50    3.40
   5  -5   1   -2.00    3.10
  -6   5  -1  205.58   12.10
   6  -5   1  197.28   11.10
  -7   5  -1   86.79   10.30
   8   4  -1   16.30    5.40
  -8  -4   1    8.70    6.00
   7   4  -1   17.30    4.30
  -7  -4   1   18.20    4.80
   6   4  -1   41.10    5.50
  -6  -4   1   60.29    6.20
   5   4  -1   47.40    4.50
  -5  -4   1   47.20    4.70
  -4  -4   1   28.50    3.50
  -4  -4   1   29.10    2.60
   3   4  -1  122.59    5.80
  -3  -4   1  118.69    5.80
  -3  -4   1  120.99    5.30
   2   4  -1 1281.67   46.50
  -2  -4   1 1277.67   46.70
  -2  -4   1 1338.37   46.50
   1   4  -1 1155.68   41.50
  -1  -4   1 1152.88   41.80
  -1  -4   1 1186.98   41.80
   0   4  -1 1505.05   55.99
   0   4  -1 1635.94   56.69
   0  -4   1 1620.54   56.69
  -1   4  -1 1019.60   36.00
   1  -4   1  955.50   35.80
  -2   4  -1  143.39    6.60
   2  -4   1  131.49    6.30
  -3   4  -1  692.43   26.40
   3  -4   1  694.83   26.00
   3  -4   1  689.83   24.90
  -4   4  -1  494.25   19.40
   4  -4   1  481.05   18.80
   4  -4   1  452.05   17.70
  -5   4  -1   96.69    7.10
   5  -4   1   96.49    5.70
   5  -4   1   97.39    6.60
  -6   4  -1  206.98   11.70
   6  -4   1  223.98   11.30
  -7   4  -1   59.99    8.90
   8   3  -1   66.09    9.00
  -8  -3   1   53.79    7.70
   7   3  -1    2.80    3.70
  -7  -3   1    3.70    4.30
   6   3  -1    6.40    2.90
  -6  -3   1    3.70    3.30
   5   3  -1  819.22   31.20
  -5  -3   1  833.12   31.40
   4   3  -1   58.79    4.20
  -4  -3   1   66.69    4.50
   3   3  -1   12.80    1.70
  -3  -3   1   12.90    2.10
   2   3  -1  807.32   30.10
  -2  -3   1  845.42   29.80
  -2  -3   1  843.62   30.20
   1   3  -1    9.00    1.30
  -1  -3   1    8.90    1.30
   0   3  -1    5.80    0.80
   0   3  -1    6.10    1.10
   0  -3   1    5.80    0.90
  -1   3  -1  120.29    5.30
   1  -3   1  122.19    5.20
  -2   3  -1 1890.81   68.39
   2  -3   1 1930.51   68.19
  -3   3  -1   34.60    3.40
   3  -3   1   29.90    2.90
   3  -3   1   32.00    2.30
  -4   3  -1    2.70    2.20
   4  -3   1   -1.80    1.80
   4  -3   1    1.80    1.50
  -5   3  -1   18.80    3.30
   5  -3   1   23.40    2.80
   5  -3   1   18.10    3.50
  -6   3  -1   19.50    4.30
   6  -3   1   19.90    3.50
   6  -3   1   23.00    3.90
  -7   3  -1   11.80    5.10
   8   2  -1   98.29    9.80
  -8  -2   1   98.49   10.60
   7   2  -1  281.47   13.60
  -7  -2   1  289.57   14.80
   6   2  -1  150.18    8.60
  -6  -2   1  158.88    9.10
   5   2  -1   31.70    3.90
  -5  -2   1   27.90    4.10
   4   2  -1   -0.10    1.50
  -4  -2   1   -1.00    1.10
  -4  -2   1   -1.20    1.60
   3   2  -1  163.58    7.10
  -3  -2   1  171.88    7.30
   2   2  -1 2234.58   79.79
  -2  -2   1 2270.17   79.89
  -1  -2   1 9999.00  347.27
  -1  -2   1 9780.92  347.07
   0   2  -1 1963.20   72.49
   0  -2   1 2125.79   72.89
   0  -2   1 2103.49   72.89
  -1   2  -1 1529.85   54.09
   1  -2   1 1505.35   53.89
  -2   2  -1  301.97   11.80
   2  -2   1  304.17   11.60
   2  -2   1  299.07   11.00
  -3   2  -1   45.30    3.30
   3  -2   1   43.40    3.10
   3  -2   1   43.40    2.60
  -4   2  -1   96.59    5.80
   4  -2   1   89.89    5.10
   4  -2   1   88.79    4.70
  -5   2  -1  616.14   24.10
   5  -2   1  606.54   22.90
   5  -2   1  598.74   23.20
  -6   2  -1   82.39    7.20
   6  -2   1   95.09    6.30
   6  -2   1   76.49    6.50
  -7   2  -1    7.90    7.40
  -8   2  -1   28.30    7.10
   8   1  -1    7.10    4.80
  -8  -1   1    6.90    5.80
   7   1  -1   80.29    7.00
  -7  -1   1   66.39    7.80
   6   1  -1  687.93   26.30
  -6  -1   1  664.03   27.00
   5   1  -1   23.90    3.00
  -5  -1   1   22.20    3.20
  -5  -1   1   17.70    2.40
  -5  -1   1   23.30    2.70
   4   1  -1   75.79    4.40
  -4  -1   1   79.09    3.50
  -4  -1   1   76.59    3.80
  -4  -1   1   74.99    4.90
   3   1  -1  388.76   15.30
  -3  -1   1  431.16   14.60
  -3  -1   1  410.76   15.60
  -3  -1   1  394.96   14.70
   2   1  -1    0.30    0.70
  -2  -1   1    0.60    0.50
  -2  -1   1    0.10    0.80
   1   1  -1  281.57   10.50
  -1  -1   1  290.87   10.60
   0  -1   1   43.70    1.90
   0  -1   1   44.70    1.90
  -1   1  -1 1235.28   46.00
   1  -1   1 1328.87   45.50
   1  -1   1 1318.27   45.90
  -2   1  -1    3.40    1.10
   2  -1   1    3.10    0.90
   2  -1   1    3.10    0.80
  -3   1  -1   66.89    3.90
   3  -1   1   65.49    3.60
   3  -1   1   67.49    3.40
  -4   1  -1    9.40    2.10
   4  -1   1    7.40    1.80
   4  -1   1    7.20    1.60
  -5   1  -1  140.79    7.70
   5  -1   1  133.19    6.70
   5  -1   1  128.09    6.90
  -6   1  -1    6.60    3.40
   6  -1   1    6.30    3.00
   6  -1   1    6.70    2.80
  -7   1  -1   23.10    5.20
   7  -1   1   15.50    3.90
  -8   1  -1    8.30    6.00
   8   0  -1   39.60    5.70
  -8   0   1   24.70    6.30
   7   0  -1   60.19    6.80
  -7   0   1   74.49    7.50
   6   0  -1  100.29    6.70
  -6   0   1  103.89    7.40
   5   0  -1   19.90    2.50
   5   0  -1   30.20    4.00
  -5   0   1   21.80    3.20
   4   0  -1   21.00    2.70
   4   0  -1   20.50    2.30
  -4   0   1   18.60    2.50
   3   0  -1  151.08    6.10
   3   0  -1  128.89    5.60
  -3   0   1  147.59    6.50
   2   0  -1 1091.59   39.80
  -2   0   1 1161.38   40.40
   1   0  -1   88.89    3.50
  -1   0   1   87.19    3.60
  -1   0  -1 1825.52   62.99
   1   0   1 1741.83   62.99
   1   0   1 1791.42   62.89
  -2   0  -1  366.36   13.70
  -3   0  -1  276.77   10.90
   3   0   1  266.47   10.50
   3   0   1  273.97   10.50
  -4   0  -1    5.00    1.90
   4   0   1    5.40    1.70
   4   0   1    4.80    1.60
  -5   0  -1    6.20    2.40
   5   0   1   11.30    2.30
   5   0   1    4.00    2.20
  -6   0  -1   38.20    5.50
   6   0   1   37.60    5.20
   6   0   1   33.80    4.80
  -7   0  -1    5.80    4.40
   7   0   1   -3.70    3.40
  -8   0  -1   29.70    6.70
   8   0   1   36.90    6.90
   8  -1  -1   46.50    6.10
  -8   1   1   52.09    7.80
   7  -1  -1  132.99    8.90
  -7   1   1  135.69    9.80
   6  -1  -1   41.30    4.30
  -6   1   1   50.29    5.90
   5  -1  -1   20.80    2.90
  -5   1   1   20.60    3.20
   4  -1  -1   60.59    4.00
   4  -1  -1   68.59    3.80
  -4   1   1   66.49    4.60
   3  -1  -1  133.49    5.90
   3  -1  -1  152.88    6.20
  -3   1   1  146.89    6.60
   2  -1  -1  402.16   15.10
  -2   1   1  432.26   15.60
   1  -1  -1 4304.47  149.79
  -1   1   1 4238.58  149.99
  -1   1   1 4247.88  149.79
  -1  -1  -1   49.80    2.10
   1   1   1   52.69    2.20
   1   1   1   50.99    2.20
  -2  -1  -1  292.57   11.20
   2   1   1  285.47   10.90
   2   1   1  304.77   11.00
  -3  -1  -1    5.00    1.40
   3   1   1    6.30    1.30
   3   1   1    6.10    1.20
  -4  -1  -1  307.27   12.70
   4   1   1  302.67   12.30
   4   1   1  321.77   12.20
  -5  -1  -1  306.47   12.90
   5   1   1  289.77   12.20
  -6  -1  -1  467.15   19.70
   6   1   1  474.35   18.90
  -7  -1  -1   28.80    5.00
   7   1   1   18.10    3.80
  -8  -1  -1   10.30    6.00
   8   1   1   11.70    4.70
   7  -2  -1   -3.80    3.80
  -7   2   1    4.40    5.60
   6  -2  -1   77.59    6.20
  -6   2   1   78.39    7.00
   5  -2  -1   44.20    4.20
  -5   2   1   44.20    5.00
   4  -2  -1    0.60    1.60
   4  -2  -1    1.70    1.60
  -4   2   1    2.70    2.00
   3  -2  -1   38.20    2.60
   3  -2  -1   40.80    2.70
  -3   2   1   40.50    3.30
   2  -2  -1    1.90    0.80
   2  -2  -1    2.40    0.90
  -2   2   1    3.90    1.20
   1  -2  -1   25.00    1.60
  -1   2   1   24.60    1.40
  -1   2   1   24.50    2.00
   0  -2  -1  358.66   13.10
   0   2   1  362.46   13.00
  -1  -2  -1 2284.77   80.29
  -1  -2  -1 2283.17   80.09
   1   2   1 2263.47   80.29
  -2  -2  -1  562.64   21.00
  -2  -2  -1  587.64   21.30
   2   2   1  595.04   21.10
  -3  -2  -1  167.48    7.20
  -3  -2  -1  167.88    6.60
   3   2   1  173.98    7.10
  -4  -2  -1  155.48    7.20
   4   2   1  149.88    6.90
  -5  -2  -1    8.10    1.70
  -5  -2  -1    8.60    2.10
   5   2   1    9.50    2.20
  -6  -2  -1   90.89    7.00
   6   2   1  110.39    6.60
  -7  -2  -1  139.39    9.60
   7   2   1  129.59    8.60
  -8  -2  -1   19.20    6.00
   8   2   1   29.00    5.30
   7  -3  -1   -2.40    4.30
  -7   3   1    2.20    4.80
   6  -3  -1   -2.00    3.00
  -6   3   1   -1.30    3.40
   5  -3  -1   75.29    5.30
   5  -3  -1   87.89    6.80
  -5   3   1   75.09    6.10
   4  -3  -1   14.70    2.30
   4  -3  -1   21.40    3.10
  -4   3   1   16.20    2.80
   3  -3  -1    0.90    1.30
   3  -3  -1    3.90    1.30
  -3   3   1    0.00    1.50
   2  -3  -1 2409.66   87.99
   2  -3  -1 2586.84   87.79
  -2   3   1 2453.65   88.29
   1  -3  -1  670.53   23.90
  -1   3   1  663.53   23.90
  -1   3   1  639.34   23.60
   0  -3  -1  115.39    4.70
   0   3   1  107.59    4.40
  -1  -3  -1 2434.56   83.59
  -1  -3  -1 2339.27   83.19
   1   3   1 2314.47   83.39
  -2  -3  -1  271.97   10.10
  -2  -3  -1  232.88   10.90
   2   3   1  295.97   10.30
  -3  -3  -1  451.45   17.10
  -3  -3  -1  477.35   17.40
   3   3   1  459.35   17.40
  -4  -3  -1  208.98    8.70
  -4  -3  -1  182.08    8.10
   4   3   1  202.08    8.60
  -5  -3  -1  382.76   16.30
   5   3   1  414.76   16.10
  -6  -3  -1   22.50    4.10
   6   3   1   32.60    3.80
  -7  -3  -1   80.99    8.10
   7   3   1   80.29    7.10
  -8  -3  -1   74.69   10.30
   8   3   1  110.79    9.70
  -7   4   1  116.59   10.30
   6  -4  -1   60.19    6.30
  -6   4   1   61.49    7.10
   5  -4  -1  113.09    6.40
   5  -4  -1  114.89    6.70
  -5   4   1   99.79    7.30
   4  -4  -1  129.99    6.30
   4  -4  -1  128.39    6.60
  -4   4   1  136.79    7.40
   3  -4  -1  272.17   11.00
  -3   4   1  268.27   11.40
   2  -4  -1  280.07   11.20
  -2   4   1  287.27   11.40
   1  -4  -1  382.26   14.90
  -1   4   1  407.56   14.90
   0  -4  -1  567.04   20.80
  -1  -4  -1  756.92   26.80
  -1  -4  -1  700.23   26.50
   1   4   1  763.32   26.70
  -2  -4  -1 1464.65   53.99
  -2  -4  -1 1576.54   54.19
   2   4   1 1514.95   54.19
  -3  -4  -1  638.14   23.50
  -3  -4  -1  640.14   23.60
   3   4   1  648.14   23.80
  -4  -4  -1    1.70    1.80
  -4  -4  -1    1.00    1.50
   4   4   1    1.90    1.50
  -5  -4  -1   65.19    5.20
   5   4   1   73.09    5.00
  -6  -4  -1   23.70    4.00
   6   4   1   22.00    3.40
  -7  -4  -1    1.60    4.30
   7   4   1   -3.00    3.40
  -8  -4  -1   36.70    6.70
  -7   5   1   59.49    8.80
  -6   5   1   60.19    7.50
   5  -5  -1    7.60    3.10
   5  -5  -1    7.50    2.70
  -5   5   1    2.10    3.20
   4  -5  -1    3.20    2.40
   4  -5  -1    2.50    2.10
  -4   5   1    2.90    2.40
   3  -5  -1 1487.35   51.09
   3  -5  -1 1411.16   51.79
  -3   5   1 1383.56   52.09
   2  -5  -1    2.20    1.50
  -2   5   1    0.30    1.50
  -2   5   1    1.20    1.10
   1  -5  -1  187.48    8.20
  -1   5   1  206.58    8.20
  -1   5   1  187.88    7.60
   0  -5  -1  516.05   19.20
   0   5   1  523.55   18.90
   0   5   1  494.35   18.60
  -1  -5  -1  168.08    6.90
  -1  -5  -1  174.38    7.30
   1   5   1  173.38    7.00
  -2  -5  -1   27.10    2.60
  -2  -5  -1   28.60    2.20
   2   5   1   29.80    2.40
  -3  -5  -1   50.89    3.40
  -3  -5  -1   54.39    3.40
   3   5   1   52.99    3.50
  -4  -5  -1  482.75   18.40
  -4  -5  -1  488.25   18.70
  -5  -5  -1   40.60    4.20
  -5  -5  -1   55.29    4.90
   5   5   1   51.29    4.50
  -6  -5  -1    7.50    3.40
   6   5   1    2.40    2.70
  -7  -5  -1    3.10    4.50
   7   5   1    2.40    3.70
  -8  -5  -1   14.30    6.10
   8   5   1   20.00    5.30
  -7   6   1   55.79    8.00
  -6   6   1  224.18   13.10
   5  -6  -1  202.88   10.20
  -5   6   1  178.38   10.50
   4  -6  -1  270.27   11.90
  -4   6   1  259.17   12.30
   3  -6  -1   50.79    4.70
   3  -6  -1   42.70    3.40
  -3   6   1   51.89    4.30
   2  -6  -1    4.80    2.00
  -2   6   1    9.50    2.10
  -2   6   1    8.20    1.50
   1  -6  -1  189.38    8.40
  -1   6   1  184.28    7.60
  -1   6   1  194.68    8.30
   0  -6  -1  794.92   29.50
   0   6   1  782.92   28.80
   0   6   1  811.12   29.10
  -1  -6  -1 1290.67   47.10
   1   6   1 1272.97   46.70
   1   6   1 1346.97   46.80
  -2  -6  -1  297.67   12.20
  -2  -6  -1  321.97   11.90
   2   6   1  299.37   12.00
  -3  -6  -1    9.60    1.90
  -3  -6  -1    4.30    1.70
   3   6   1    4.90    1.60
  -4  -6  -1    0.70    2.00
  -4  -6  -1   -0.70    1.90
   4   6   1    0.10    1.70
  -5  -6  -1    1.50    2.80
  -5  -6  -1    0.20    2.40
   5   6   1    4.20    2.30
  -6  -6  -1    1.50    3.60
   6   6   1   -0.40    2.70
  -7  -6  -1    8.70    5.00
   8   6   1    2.60    5.40
  -6   7   1    1.20    4.90
   5  -7  -1    3.30    4.00
  -5   7   1    0.10    3.70
   4  -7  -1  314.17   13.80
  -4   7   1  291.47   13.90
   3  -7  -1   14.40    2.10
   3  -7  -1   20.30    3.30
  -3   7   1   20.00    3.10
  -2   7   1   18.20    2.00
  -2   7   1   19.00    2.80
   1  -7  -1   51.79    4.10
  -1   7   1   46.30    3.20
  -1   7   1   52.19    3.90
   0  -7  -1   20.60    3.00
   0   7   1   21.10    2.70
   0   7   1   21.00    2.30
  -1  -7  -1   15.80    2.20
   1   7   1    8.90    1.60
   1   7   1    9.20    1.60
  -2  -7  -1  285.07   12.10
  -2  -7  -1  304.87   11.80
   2   7   1  299.97   11.90
  -3  -7  -1    6.00    2.10
  -3  -7  -1    4.50    2.00
   3   7   1    3.70    1.80
  -4  -7  -1    8.90    2.60
  -4  -7  -1   13.30    2.50
   4   7   1    6.50    2.20
  -5  -7  -1   62.49    5.10
   5   7   1   59.19    5.00
  -6  -7  -1    6.70    3.80
   6   7   1    3.90    3.00
  -7  -7  -1   47.00    6.30
   7   7   1   36.90    5.40
  -6   8   1   -1.70    5.40
   5  -8  -1  190.38   11.30
  -5   8   1  179.28   11.40
   4  -8  -1   91.39    7.60
  -4   8   1   84.19    7.20
   3  -8  -1    3.80    2.90
  -3   8   1    1.00    2.70
   2  -8  -1    1.70    2.40
  -2   8   1   -1.30    2.30
  -2   8   1   -0.50    1.70
   1  -8  -1   30.30    3.90
  -1   8   1   25.00    3.10
  -1   8   1   21.60    2.30
   0   8   1   13.40    1.90
   0   8   1   12.40    2.30
  -1  -8  -1   96.39    5.60
   1   8   1   92.69    5.00
   1   8   1   94.69    5.00
  -2  -8  -1   95.09    5.90
   2   8   1  106.79    5.60
  -3  -8  -1    1.00    2.30
  -3  -8  -1   -1.10    2.30
   3   8   1    0.10    1.80
  -4  -8  -1  112.49    8.30
  -4  -8  -1  123.59    6.90
   4   8   1  120.79    6.80
  -5  -8  -1  207.68   10.00
  -5  -8  -1  215.48   10.00
   5   8   1  198.48   10.20
  -6  -8  -1   89.09    7.80
   6   8   1   94.39    7.30
   7   8   1   20.10    4.80
   5  -9  -1   -1.20    5.30
  -5   9   1    5.40    4.80
   4  -9  -1   86.39    8.40
  -4   9   1   73.49    7.00
   3  -9  -1   15.10    3.90
  -3   9   1   19.50    3.60
   2  -9  -1    4.30    2.90
  -2   9   1    2.40    2.60
   1  -9  -1    3.40    2.50
  -1   9   1    1.90    1.90
  -1   9   1    6.10    3.30
   0  -9  -1   12.60    2.80
   0   9   1   18.30    2.90
   0   9   1   13.60    2.10
  -1  -9  -1  985.20   36.50
   1   9   1  997.50   35.90
   1   9   1  929.71   35.50
  -2  -9  -1   85.69    5.80
   2   9   1   91.69    5.50
   2   9   1   86.79    5.80
  -3  -9  -1   68.09    5.50
  -3  -9  -1   73.49    5.50
   3   9   1   69.09    5.40
  -4  -9  -1  194.78    9.50
  -4  -9  -1  182.88    9.60
   4   9   1  192.38    9.60
  -5  -9  -1   18.20    4.00
  -5  -9  -1   19.80    4.10
   5   9   1   14.00    3.40
   7   9   1  114.49   10.50
   5 -10  -1    0.00    5.50
  -5  10   1    5.60    5.30
   4 -10  -1   32.80    5.80
  -4  10   1   30.90    5.50
   3 -10  -1   13.50    4.40
  -3  10   1    7.10    3.80
   2 -10  -1   63.09    6.50
  -2  10   1   57.59    5.80
   1 -10  -1   18.90    3.70
  -1  10   1   30.00    4.00
   0 -10  -1   38.80    4.90
   0  10   1   24.00    2.90
  -1 -10  -1    3.60    2.70
   1  10   1    1.30    2.40
   1  10   1    3.30    2.10
  -2 -10  -1   20.80    3.70
   2  10   1   28.50    4.10
   2  10   1   19.10    3.00
  -3 -10  -1   60.39    5.90
   3  10   1   60.89    5.40
  -4 -10  -1   99.49    7.20
   4  10   1  100.89    7.30
  -5 -10  -1  123.29    8.60
   5  10   1  135.79    8.70
   6  10   1   60.89    7.90
   4 -11  -1   69.19    9.80
  -4  11   1   63.89    8.80
   3 -11  -1  127.89   10.40
  -3  11   1  134.19    9.30
   2 -11  -1   50.99    6.10
  -2  11   1   56.39    6.40
   1 -11  -1    1.90    3.60
  -1  11   1    6.30    3.30
   0 -11  -1  292.57   13.80
   0  11   1  290.97   13.20
  -1 -11  -1   13.00    3.50
   1  11   1   14.20    3.30
   1  11   1    9.30    2.80
  -2 -11  -1  128.39    8.10
   2  11   1  117.09    8.50
   2  11   1  143.59    7.70
  -3 -11  -1  434.56   19.20
   3  11   1  481.15   18.80
   3  11   1  456.75   18.90
  -4 -11  -1   63.59    7.00
   4  11   1   76.89    7.00
  -5 -11  -1   55.59    6.20
   5  11   1   45.60    6.00
   6  11   1    2.40    4.80
   3 -12  -1   61.69    9.40
  -3  12   1   55.49    7.80
   2 -12  -1   51.59    8.90
  -2  12   1   51.59    7.30
   1 -12  -1  135.29   10.00
  -1  12   1  147.39    8.80
   0 -12  -1   18.30    4.40
   0  12   1   11.10    4.10
  -1 -12  -1    4.80    3.80
   1  12   1    0.10    4.00
  -2 -12  -1    4.80    3.90
   2  12   1    1.30    3.30
  -3 -12  -1   20.70    4.40
   3  12   1   18.00    4.10
  -4 -12  -1   84.29    8.10
   4  12   1  106.09    8.30
  -5 -12  -1   54.39    8.50
   5  12   1   85.49    9.00
   2 -13  -1    5.20    5.70
   1 -13  -1  158.78   11.40
  -1  13   1  174.58   10.80
   0 -13  -1   -6.10    5.00
   0  13   1   -2.40    4.80
  -1 -13  -1    5.30    5.00
  -2 -13  -1   91.99    8.40
  -3 -13  -1    9.40    5.10
   3  13   1   21.40    4.90
   4  13   1   21.90    6.40
   5  13   1   -1.80    4.50
   1 -14  -1   -2.10    5.90
   0 -14  -1    8.60    5.70
  -1 -14  -1   17.90    5.90
  -2 -14  -1   -6.10    5.10
  -3 -14  -1    1.20    5.60
   1  14  -2  140.69   12.50
  -1 -14   2  141.19   12.50
  -3 -13   2   -4.20    5.50
   2  13  -2   75.19    9.60
  -2 -13   2   67.99    9.20
   1  13  -2  131.79   10.60
  -1 -13   2  128.69   10.90
   0  13  -2   88.39   10.30
   0 -13   2   78.69   10.20
  -1  13  -2   -3.30    5.50
   1 -13   2    9.70    5.80
  -2  13  -2   45.20    7.30
   2 -13   2   50.89    7.90
   5  12  -2    0.10    4.30
   4  12  -2   -7.40    4.40
   3  12  -2   68.49    8.40
   3  12  -2   72.49    9.20
  -3 -12   2   83.79    8.50
   2  12  -2   42.80    5.60
  -2 -12   2   43.60    6.00
   1  12  -2  164.18   10.50
  -1 -12   2  149.88   10.20
   0  12  -2  114.89    9.30
   0 -12   2   95.59    9.10
  -1  12  -2    5.30    4.80
   1 -12   2   -2.90    4.70
  -2  12  -2   12.10    5.30
   2 -12   2    4.10    5.30
  -3  12  -2    8.00    5.50
   3 -12   2    8.00    6.30
   5  11  -2    2.70    4.30
  -5 -11   2    3.80    6.10
   4  11  -2   19.80    4.30
  -4 -11   2   10.40    5.20
  -4 -11   2   17.60    5.10
   3  11  -2  323.17   14.50
   3  11  -2  313.47   15.20
  -3 -11   2  313.77   14.80
   2  11  -2  215.18   11.80
   2  11  -2  227.98   10.70
  -2 -11   2  212.18   11.60
   1  11  -2   58.09    6.50
  -1 -11   2   50.29    6.70
   0  11  -2  110.89    8.20
   0 -11   2  116.29    8.50
  -1  11  -2    6.00    4.10
   1 -11   2   12.70    4.30
  -2  11  -2    0.40    4.50
   2 -11   2    1.80    4.50
  -3  11  -2   -3.40    4.60
   3 -11   2   12.00    5.40
  -4  11  -2   61.89    9.60
   4 -11   2   54.49    7.80
   6  10  -2   10.30    4.80
  -6 -10   2    3.10    9.90
   5  10  -2   27.30    4.70
  -5 -10   2   35.30    5.60
   4  10  -2    9.50    3.50
  -4 -10   2   12.20    4.40
  -4 -10   2   10.20    4.10
   3  10  -2    6.70    3.10
  -3 -10   2   -0.20    3.40
  -3 -10   2    3.30    3.90
   2  10  -2  262.27   11.60
   2  10  -2  258.67   12.80
  -2 -10   2  250.77   12.30
   1  10  -2   40.20    5.30
   1  10  -2   35.20    4.80
  -1 -10   2   44.30    5.40
   0  10  -2   26.60    4.30
   0 -10   2   27.20    4.20
  -1  10  -2   56.19    6.30
   1 -10   2   44.40    5.20
  -2  10  -2  141.59    9.10
   2 -10   2  119.29    8.80
  -3  10  -2   50.79    7.20
   3 -10   2   61.79    7.70
  -4  10  -2   -4.00    4.60
   4 -10   2    2.00    5.30
   6   9  -2   23.90    4.90
  -6  -9   2   21.60    5.70
   5   9  -2   -4.10    3.20
  -5  -9   2    3.40    4.20
   4   9  -2   85.29    6.50
  -4  -9   2   88.99    6.90
  -4  -9   2   90.99    6.70
   3   9  -2   77.59    5.80
  -3  -9   2   86.09    6.20
  -3  -9   2   76.09    6.20
   2   9  -2  183.48    9.00
  -2  -9   2  186.78    9.30
  -2  -9   2  183.98    9.40
   1   9  -2  185.08    9.40
   1   9  -2  175.98    8.20
  -1  -9   2  192.28    9.50
   0   9  -2   75.19    6.00
   0  -9   2   74.69    5.70
  -1   9  -2   93.39    6.80
   1  -9   2   87.39    6.60
  -2   9  -2   55.39    6.30
   2  -9   2   60.49    6.00
  -3   9  -2   12.70    4.10
   3  -9   2   10.60    4.00
  -4   9  -2    5.00    4.60
   4  -9   2    1.20    4.60
  -5   9  -2   -1.30    5.20
   5  -9   2   -0.50    5.50
   7   8  -2   27.60    5.90
  -7  -8   2    6.20    5.60
  -6  -8   2   67.89    7.50
   5   8  -2   21.20    3.60
  -5  -8   2   24.20    4.40
   4   8  -2    5.40    2.70
  -4  -8   2    3.10    3.00
  -4  -8   2    2.80    2.70
   3   8  -2    0.00    2.10
  -3  -8   2   -2.60    2.40
  -3  -8   2    2.30    2.70
   2   8  -2  368.26   14.40
  -2  -8   2  346.37   16.80
  -2  -8   2  360.16   14.90
   1   8  -2  127.89    6.30
   1   8  -2  139.19    7.50
  -1  -8   2  133.49    7.30
   0   8  -2   37.80    2.90
   0   8  -2   36.60    4.80
   0  -8   2   39.50    4.40
  -1   8  -2  296.47   12.80
   1  -8   2  281.27   12.70
  -2   8  -2  145.49    8.50
   2  -8   2  153.68    8.40
  -3   8  -2  138.09    8.70
   3  -8   2  139.59    8.50
  -4   8  -2  244.78   13.00
   4  -8   2  246.88   12.70
  -5   8  -2   61.79    8.50
   5  -8   2   65.39    8.70
  -6   8  -2    7.10    6.30
   6  -8   2   -0.50    5.10
   7   7  -2  123.89   10.20
  -7  -7   2  105.99   11.30
   6   7  -2   82.29    7.30
  -6  -7   2   83.09    7.80
   5   7  -2   25.50    3.90
  -5  -7   2   23.30    4.10
   4   7  -2   32.10    4.20
  -4  -7   2   27.30    4.00
  -4  -7   2   28.10    4.30
   3   7  -2  403.26   17.70
  -3  -7   2  452.05   16.90
  -3  -7   2  428.86   17.20
   2   7  -2  360.66   14.00
  -2  -7   2  358.56   14.30
  -2  -7   2  343.27   14.50
   1   7  -2  514.95   19.20
  -1  -7   2  514.85   20.00
  -1  -7   2  509.75   19.90
   0   7  -2  515.35   19.70
   0   7  -2  499.65   18.40
   0  -7   2  494.05   19.60
  -1   7  -2  524.45   20.60
   1  -7   2  510.05   20.50
  -2   7  -2    3.50    2.40
   2  -7   2    2.00    2.40
  -3   7  -2   13.00    3.10
   3  -7   2   11.60    3.00
  -4   7  -2   20.10    4.30
   4  -7   2   23.60    4.10
  -5   7  -2  201.58   11.80
   5  -7   2  190.78   11.30
  -6   7  -2  124.79   10.90
   6  -7   2   82.09   12.80
   7   6  -2  233.38   13.20
  -7  -6   2  231.38   15.00
   6   6  -2  149.19    9.30
  -6  -6   2  156.28    9.70
   5   6  -2   26.90    3.80
  -5  -6   2   34.50    4.20
   4   6  -2   12.20    2.40
  -4  -6   2   12.10    2.60
  -4  -6   2   14.90    2.30
   3   6  -2  448.26   17.90
  -3  -6   2  461.25   18.30
  -3  -6   2  481.85   17.70
   2   6  -2  232.98    9.50
  -2  -6   2  219.78    9.80
  -2  -6   2  232.48    9.50
   1   6  -2  635.24   22.80
  -1  -6   2  608.64   23.30
  -1  -6   2  618.34   23.40
   0   6  -2 1121.49   40.90
   0   6  -2 1075.59   39.70
   0  -6   2 1149.39   40.80
  -1   6  -2   80.79    5.00
   1  -6   2   76.29    4.80
  -2   6  -2   90.89    6.70
  -3   6  -2  247.58   11.40
   3  -6   2  243.58   11.10
  -4   6  -2  140.79    8.60
   4  -6   2  140.99    8.20
  -5   6  -2   49.10    6.00
   5  -6   2   55.09    6.30
  -6   6  -2   82.39    8.90
   6  -6   2   60.49    8.30
   7   5  -2   75.29    8.20
  -7  -5   2   60.39    8.70
   6   5  -2  153.18    9.00
  -6  -5   2  152.98    9.40
   5   5  -2   21.50    3.20
  -5  -5   2   27.00    3.70
   4   5  -2   37.10    3.80
  -4  -5   2   35.80    3.30
   3   5  -2  571.74   21.80
  -3  -5   2  563.94   22.00
  -3  -5   2  599.44   21.40
   2   5  -2   28.40    2.70
  -2  -5   2   32.60    2.90
  -2  -5   2   32.10    2.60
   1   5  -2   49.99    2.90
  -1  -5   2   52.89    3.30
  -1  -5   2   51.39    3.30
   0   5  -2 1012.10   38.60
   0   5  -2 1139.59   39.80
   0  -5   2 1114.09   39.50
  -1   5  -2  206.48    9.10
   1  -5   2  210.68    9.00
  -2   5  -2   31.80    3.40
   2  -5   2   29.00    3.20
  -3   5  -2  217.88   10.30
  -4   5  -2   -3.10    2.80
   4  -5   2    0.30    2.60
  -5   5  -2    2.10    3.10
   5  -5   2    2.40    3.40
  -6   5  -2   12.00    4.50
   6  -5   2    7.30    4.50
  -7   5  -2   81.59   10.60
  -8  -4   2  126.29   11.80
  -7  -4   2  138.79   10.60
   6   4  -2   21.40    3.70
  -6  -4   2   20.30    4.10
   5   4  -2    9.20    2.70
  -5  -4   2    9.70    2.80
   4   4  -2  269.67   11.30
  -4  -4   2  266.97   11.60
  -4  -4   2  261.47   10.20
   3   4  -2  239.58   10.10
  -3  -4   2  241.38   10.30
  -3  -4   2  254.77    9.50
   2   4  -2  974.90   35.40
  -2  -4   2  985.60   35.20
  -2  -4   2  975.80   35.60
   1   4  -2 1495.15   53.19
  -1  -4   2 1494.75   53.69
  -1  -4   2 1500.65   53.39
   0   4  -2   17.30    1.40
   0   4  -2   23.00    2.20
   0  -4   2   20.50    2.00
  -1   4  -2   11.20    1.80
   1  -4   2    8.30    1.50
  -2   4  -2    0.50    1.60
   2  -4   2   -0.20    1.30
  -3   4  -2  106.79    6.00
   3  -4   2  108.09    5.80
  -4   4  -2   74.59    5.80
   4  -4   2   78.69    5.90
   4  -4   2   80.29    4.20
  -5   4  -2   27.90    4.40
   5  -4   2   30.80    4.00
  -6   4  -2    5.30    4.20
   6  -4   2    1.10    3.80
  -7   4  -2   27.90    6.20
   8   3  -2  145.59   10.90
  -8  -3   2  102.39   11.30
   7   3  -2  153.58    9.90
  -7  -3   2  174.18   11.00
   6   3  -2   -0.40    2.90
  -6  -3   2    0.40    3.10
   5   3  -2   70.09    5.30
  -5  -3   2   72.59    5.30
   4   3  -2  177.78    9.60
  -4  -3   2  176.28    8.40
   3   3  -2   14.60    1.90
  -3  -3   2   12.90    1.70
  -3  -3   2   14.90    2.10
   2   3  -2  302.97   11.50
  -2  -3   2  290.47   11.70
  -2  -3   2  301.17   11.10
   1   3  -2 1074.89   39.20
  -1  -3   2 1148.29   39.30
  -1  -3   2 1080.59   39.50
   0   3  -2   41.80    2.00
   0  -3   2   46.90    2.50
   0  -3   2   47.40    2.60
  -1   3  -2   33.00    2.50
   1  -3   2   29.90    2.30
  -2   3  -2 1086.29   39.00
   2  -3   2 1050.69   38.80
  -3   3  -2  118.19    6.10
   3  -3   2  115.59    5.90
  -4   3  -2   10.70    2.50
   4  -3   2    8.70    2.30
   4  -3   2    9.90    1.70
  -5   3  -2   54.69    5.70
   5  -3   2   59.79    5.20
   5  -3   2   53.79    4.40
  -6   3  -2    2.50    3.50
   6  -3   2    0.20    3.40
  -7   3  -2   62.49    8.60
   8   2  -2   33.80    5.90
  -8  -2   2   31.40    6.60
   7   2  -2   33.50    5.00
  -7  -2   2   43.30    5.80
   6   2  -2   18.40    3.60
  -6  -2   2   22.90    3.90
   5   2  -2   87.99    5.60
  -5  -2   2   89.89    5.90
   4   2  -2   14.40    2.10
  -4  -2   2   14.50    2.30
   3   2  -2   29.80    2.60
  -3  -2   2   26.20    2.80
   2   2  -2  330.07   12.80
  -2  -2   2  348.87   12.20
  -2  -2   2  334.27   13.00
   1   2  -2   18.60    1.50
  -1  -2   2   20.50    1.70
  -1  -2   2   21.50    1.40
   0  -2   2   27.10    1.80
   0  -2   2   25.50    1.90
  -1   2  -2 1080.59   38.20
   1  -2   2 1041.40   38.00
  -2   2  -2  243.78    9.90
   2  -2   2  247.68    8.90
   2  -2   2  235.28    9.60
  -3   2  -2  154.68    7.30
   3  -2   2  159.18    6.30
   3  -2   2  151.88    6.90
  -4   2  -2   30.40    3.80
   4  -2   2   23.80    3.20
   4  -2   2   27.30    2.80
  -5   2  -2    3.60    2.70
   5  -2   2    8.10    2.20
   5  -2   2    3.20    2.50
  -6   2  -2   40.60    5.10
   6  -2   2   39.00    5.40
   6  -2   2   42.90    5.80
   8   1  -2   18.80    5.40
  -8  -1   2   12.50    6.30
   7   1  -2    1.20    3.90
  -7  -1   2    4.90    4.50
   6   1  -2   32.60    4.10
  -6  -1   2   31.60    4.50
   5   1  -2    6.80    2.20
  -5  -1   2    3.90    2.60
   4   1  -2   30.60    3.10
  -4  -1   2   33.80    3.30
   3   1  -2    4.60    1.30
  -3  -1   2    5.50    1.50
   2   1  -2   34.40    2.30
  -2  -1   2   36.20    2.40
   1   1  -2  209.68    7.70
  -1  -1   2  198.18    8.30
  -1  -1   2  215.78    7.50
   0   1  -2   69.59    2.90
   0  -1   2   79.19    3.30
   0  -1   2   79.89    3.20
   1  -1   2 2742.93   97.19
  -2   1  -2  768.82   28.30
   2  -1   2  755.42   28.10
   2  -1   2  801.62   27.60
  -3   1  -2  137.79    6.50
   3  -1   2  143.09    6.20
   3  -1   2  138.09    5.80
  -4   1  -2  507.55   20.10
   4  -1   2  517.15   19.20
   4  -1   2  520.55   19.70
  -5   1  -2   64.09    5.50
   5  -1   2   70.09    5.10
   5  -1   2   68.19    4.60
  -6   1  -2   86.19    7.00
   6  -1   2   86.89    6.30
   6  -1   2   88.89    6.70
  -7   1  -2   53.99    7.70
   7  -1   2   52.19    6.70
  -8   1  -2   76.29   10.50
   8   0  -2    5.90    5.10
  -8   0   2   -1.80    5.80
   7   0  -2  331.87   15.30
  -7   0   2  322.27   15.90
   6   0  -2    7.00    3.10
  -6   0   2    6.20    3.40
   5   0  -2   81.09    5.50
  -5   0   2   81.99    5.80
   4   0  -2   81.99    4.70
  -4   0   2   77.49    4.90
   3   0  -2   42.40    3.00
  -3   0   2   43.00    3.20
   2   0  -2  481.05   17.70
  -2   0   2  479.05   17.90
   1   0  -2 1557.04   58.59
  -1   0   2 1757.12   58.79
   1   0   2  359.26   12.70
   1   0   2  345.77   12.90
  -2   0  -2   47.50    2.60
   2   0   2   45.40    2.50
   2   0   2   42.30    2.50
  -3   0  -2  126.79    5.90
   3   0   2  130.99    5.40
   3   0   2  124.99    5.60
  -4   0  -2   21.70    3.20
   4   0   2   21.90    3.00
   4   0   2   21.70    2.30
  -5   0  -2  283.57   12.40
   5   0   2  279.07   11.90
   5   0   2  278.97   11.60
  -6   0  -2  335.37   14.90
   6   0   2  327.07   14.00
   6   0   2  310.17   13.70
  -7   0  -2  140.59    9.90
   7   0   2  138.09    8.60
  -8   0  -2    9.90    6.10
  -8   1   2    4.30    5.80
   7  -1  -2   32.70    4.90
   6  -1  -2   80.89    6.40
  -6   1   2   68.99    6.40
   5  -1  -2  242.98   10.70
  -5   1   2  244.58   11.40
   4  -1  -2  106.99    5.50
   4  -1  -2  103.29    4.70
  -4   1   2   99.89    5.70
   3  -1  -2   33.10    2.60
   3  -1  -2   27.90    2.00
  -3   1   2   31.80    2.90
   2  -1  -2    1.40    0.80
   2  -1  -2    2.50    0.60
  -2   1   2    1.80    1.00
   1  -1  -2  385.76   14.80
  -1   1   2  418.06   15.40
  -1   1   2  443.96   15.20
   0  -1  -2 3779.52  137.29
   0  -1  -2 4073.19  137.19
   0   1   2 3870.01  137.29
   1   1   2 2060.59   73.99
   1   1   2 2133.49   73.89
   2   1   2  284.77   10.50
   2   1   2  276.27   10.60
  -3  -1  -2  575.24   20.80
   3   1   2  554.54   20.50
   3   1   2  542.05   20.60
  -4  -1  -2    3.10    1.90
   4   1   2    1.20    1.50
   4   1   2    4.70    1.60
  -5  -1  -2   59.89    6.00
   5   1   2   64.79    4.60
   5   1   2   67.39    4.80
  -6  -1  -2   60.09    6.00
   6   1   2   56.89    5.40
   6   1   2   58.09    5.80
  -7  -1  -2   42.00    5.90
   7   1   2   47.40    6.10
  -8  -1  -2    2.40    5.60
   8   1   2   -6.30    6.60
   7  -2  -2   12.20    4.30
  -7   2   2   15.00    4.90
   6  -2  -2  220.78   10.70
  -6   2   2  211.08   11.30
   5  -2  -2  432.56   16.80
   5  -2  -2  414.96   16.70
  -5   2   2  403.56   17.40
   4  -2  -2   53.19    3.60
   4  -2  -2   59.79    4.20
   3  -2  -2  123.59    5.40
   3  -2  -2  133.19    5.80
  -3   2   2  124.69    6.10
   2  -2  -2   75.09    3.70
   2  -2  -2   76.69    3.50
  -2   2   2   86.49    4.10
   1  -2  -2 5255.17  179.38
  -1   2   2 4949.30  179.58
   0  -2  -2 2141.49   77.09
   0   2   2 2215.38   77.09
   0   2   2 2202.68   76.89
  -1  -2  -2  776.32   30.00
  -1  -2  -2  855.41   30.50
  -1  -2  -2  897.01   30.30
   1   2   2  829.82   30.60
   1   2   2  904.91   30.10
  -2  -2  -2  581.74   21.90
   2   2   2  623.84   22.10
   2   2   2  614.44   22.00
  -3  -2  -2   99.89    4.60
   3   2   2   93.89    4.60
   3   2   2   97.59    4.60
  -4  -2  -2    5.80    1.90
   4   2   2    9.00    1.90
   4   2   2    5.90    1.60
  -5  -2  -2  117.19    6.80
   5   2   2  127.39    6.50
   5   2   2  124.19    7.40
  -6  -2  -2  245.18    9.80
  -6  -2  -2  234.28   10.50
  -6  -2  -2  224.38   11.40
   6   2   2  228.98   10.70
  -7  -2  -2    3.60    4.40
   7   2   2    0.60    3.20
  -8  -2  -2   -4.00    5.40
   8   2   2    0.70    4.50
   7  -3  -2   42.80    5.40
  -7   3   2   44.40    6.60
   6  -3  -2   20.70    3.90
  -6   3   2   25.30    4.40
   5  -3  -2   19.60    3.00
   5  -3  -2   14.00    2.70
  -5   3   2   10.90    3.10
   4  -3  -2  157.68    7.50
   4  -3  -2  158.58    7.30
  -4   3   2  172.48    8.30
   3  -3  -2  246.88   10.20
   3  -3  -2  261.07   10.10
  -3   3   2  257.67   10.70
   2  -3  -2    3.90    1.20
  -2   3   2    5.20    1.30
   1  -3  -2  274.17   10.40
  -1   3   2  277.57   10.40
  -1   3   2  268.67   10.30
   0  -3  -2  175.58    6.80
   0   3   2  168.58    6.40
  -1  -3  -2  336.07   13.00
  -1  -3  -2  367.56   13.50
   1   3   2  374.06   13.00
   1   3   2  383.56   13.50
  -2  -3  -2  358.56   13.70
  -2  -3  -2  389.26   14.10
   2   3   2  377.76   14.00
  -3  -3  -2  121.59    5.10
  -3  -3  -2  124.49    5.50
  -3  -3  -2  123.99    5.50
   3   3   2  127.19    5.60
  -4  -3  -2  101.69    5.40
  -4  -3  -2  104.89    5.20
  -4  -3  -2   99.49    4.60
   4   3   2  100.79    5.20
  -5  -3  -2   45.40    4.10
  -5  -3  -2   48.30    4.50
  -5  -3  -2   51.09    3.30
   5   3   2   46.00    4.10
  -6  -3  -2  141.79    8.40
  -6  -3  -2  136.19    7.40
  -6  -3  -2  126.99    6.60
   6   3   2  140.29    7.80
  -7  -3  -2   56.49    7.70
   7   3   2   53.49    6.70
  -8  -3  -2   18.10    6.20
   8   3   2   25.90    5.00
  -7   4   2  154.08   11.00
   6  -4  -2  218.38   10.90
  -6   4   2  220.88   11.90
   5  -4  -2   46.30    4.90
   5  -4  -2   43.60    4.80
  -5   4   2   38.10    4.90
   4  -4  -2   15.00    2.40
   4  -4  -2   10.90    2.30
  -4   4   2   15.80    2.80
   3  -4  -2   55.79    3.50
   3  -4  -2   59.99    3.80
  -3   4   2   53.29    4.10
   2  -4  -2 1441.46   51.99
  -2   4   2 1464.05   52.29
  -2   4   2 1444.86   51.79
   1  -4  -2  859.51   31.10
  -1   4   2  852.81   30.80
  -1   4   2  857.41   31.00
   0  -4  -2  396.56   14.70
   0   4   2  377.86   14.40
   0   4   2  397.16   14.30
  -1  -4  -2  736.93   26.60
   1   4   2  724.03   26.40
  -2  -4  -2  467.55   17.60
  -2  -4  -2  490.35   18.10
   2   4   2  504.75   18.10
  -3  -4  -2  179.38    7.70
  -3  -4  -2  193.18    7.60
   3   4   2  188.38    7.90
  -4  -4  -2    0.40    1.50
  -4  -4  -2   -1.40    1.70
   4   4   2    1.70    1.40
  -5  -4  -2   99.39    5.50
  -5  -4  -2   93.69    5.80
   5   4   2   89.29    5.70
  -6  -4  -2   27.10    4.10
   6   4   2   29.10    3.70
  -7  -4  -2   32.60    5.50
   7   4   2   31.30    4.40
  -8  -4  -2    2.60    6.00
   8   4   2   14.60    4.70
  -7   5   2   37.50    6.40
   6  -5  -2    6.40    4.80
  -6   5   2    2.50    4.00
   5  -5  -2    4.10    2.90
  -5   5   2    4.80    3.10
   4  -5  -2   21.90    2.90
   4  -5  -2   17.60    2.80
  -4   5   2   17.10    3.00
   3  -5  -2   12.00    2.30
   3  -5  -2    9.40    1.70
  -3   5   2   11.10    2.40
   2  -5  -2  146.89    6.60
  -2   5   2  139.99    6.10
  -2   5   2  139.69    6.70
   1  -5  -2    3.30    1.40
  -1   5   2    4.50    1.30
  -1   5   2    2.40    1.10
   0  -5  -2  603.34   22.00
   0   5   2  573.54   21.50
   0   5   2  596.94   21.60
  -1  -5  -2  489.75   18.60
   1   5   2  515.55   18.40
   1   5   2  487.75   18.00
  -2  -5  -2  347.47   13.50
  -2  -5  -2  370.46   14.00
   2   5   2  372.66   13.90
  -3  -5  -2    2.60    1.50
  -3  -5  -2   -0.30    1.40
   3   5   2    2.20    1.20
  -4  -5  -2   52.89    3.80
  -4  -5  -2   52.89    3.90
  -5  -5  -2  153.68    7.80
   5   5   2  152.98    7.80
  -6  -5  -2  214.28   10.70
   6   5   2  214.38   10.50
  -7  -5  -2  287.27   14.60
   7   5   2  307.27   14.30
  -8  -5  -2   42.90    9.60
   8   5   2   47.50    6.30
  -7   6   2   -3.80    5.50
  -6   6   2    7.30    4.70
   5  -6  -2   43.00    5.60
   5  -6  -2   33.40    4.40
  -5   6   2   23.40    4.30
   4  -6  -2   61.79    5.50
   4  -6  -2   74.29    5.20
  -4   6   2   62.49    5.40
   3  -6  -2   88.79    5.80
   3  -6  -2  104.19    5.10
  -3   6   2  101.59    6.00
   2  -6  -2   98.39    5.50
  -2   6   2   92.59    5.30
  -2   6   2   98.09    4.80
   1  -6  -2  169.98    7.80
  -1   6   2  181.58    7.30
  -1   6   2  172.68    7.60
   0  -6  -2  248.08   10.30
   0   6   2  252.37    9.80
   0   6   2  246.08    9.70
  -1  -6  -2   16.20    2.40
   1   6   2   13.80    1.70
   1   6   2   15.70    1.70
  -2  -6  -2   36.70    3.20
  -2  -6  -2   38.40    2.60
   2   6   2   39.90    3.00
  -3  -6  -2  274.67   10.70
  -3  -6  -2  264.87   11.10
   3   6   2  269.57   11.10
  -4  -6  -2  153.38    7.50
  -4  -6  -2  154.58    7.30
   4   6   2  169.38    7.70
  -5  -6  -2  200.18    9.20
  -5  -6  -2  200.88    9.20
   5   6   2  188.08    9.30
  -6  -6  -2   48.60    6.10
  -6  -6  -2   18.90    5.10
   6   6   2   32.40    4.10
  -7  -6  -2    2.40    4.70
   7   6   2    8.50    4.50
   8   6   2   21.80    5.60
  -6   7   2   17.70    5.40
   5  -7  -2  117.99    8.30
  -5   7   2  111.79    8.70
   4  -7  -2   48.00    4.90
   4  -7  -2   37.30    5.60
  -4   7   2   38.40    5.30
   3  -7  -2    3.70    2.50
   3  -7  -2   -0.40    1.90
  -3   7   2   -0.70    2.40
   2  -7  -2   73.49    5.30
  -2   7   2   68.69    4.30
  -2   7   2   70.69    4.80
   1  -7  -2  374.26   14.80
  -1   7   2  350.16   14.40
  -1   7   2  372.56   14.00
   0  -7  -2  655.03   24.20
   0   7   2  651.53   23.50
   0   7   2  610.44   23.60
  -1  -7  -2  682.53   26.20
   1   7   2  711.23   25.70
  -2  -7  -2   83.19    4.90
  -2  -7  -2   84.89    4.30
   2   7   2   82.09    4.60
  -3  -7  -2   55.89    4.40
  -3  -7  -2   58.59    4.00
   3   7   2   57.19    4.10
  -4  -7  -2  181.48    8.10
  -4  -7  -2  174.48    8.40
   4   7   2  177.18    8.40
  -5  -7  -2  306.87   12.80
   5   7   2  294.77   13.10
  -6  -7  -2  410.36   17.00
   6   7   2  392.76   17.20
   7   7   2   78.29    8.00
  -6   8   2   25.30    6.00
   5  -8  -2  186.58   11.40
  -5   8   2  188.18   11.40
   4  -8  -2   13.10    4.10
  -4   8   2   18.40    3.80
   3  -8  -2   22.10    3.50
   3  -8  -2   18.30    2.60
  -3   8   2   11.60    3.30
   2  -8  -2  220.18   10.40
  -2   8   2  225.88   10.40
  -2   8   2  210.28    9.20
   1  -8  -2   78.69    5.40
  -1   8   2   75.39    4.80
  -1   8   2   81.89    4.60
   0  -8  -2  338.07   15.40
   0   8   2  346.87   13.40
   0   8   2  346.87   13.70
  -1  -8  -2   29.90    3.70
   1   8   2   27.80    3.00
   1   8   2   27.40    2.80
  -2  -8  -2  130.89    6.70
   2   8   2  121.29    6.10
   2   8   2  116.09    5.90
  -3  -8  -2   26.70    3.60
  -3  -8  -2   26.30    3.60
   3   8   2   25.70    3.00
  -4  -8  -2   84.09    6.00
  -4  -8  -2   93.09    5.70
   4   8   2   86.79    5.70
  -5  -8  -2  188.08    9.30
  -5  -8  -2  179.48    9.00
   5   8   2  182.18    9.40
   6   8   2    3.90    3.30
   7   8   2    3.60    4.40
   5  -9  -2   40.60    6.30
  -5   9   2   28.80    5.50
   4  -9  -2   93.19    8.40
  -4   9   2   98.99    7.90
   3  -9  -2  199.28   10.40
  -3   9   2  182.98   10.00
   2  -9  -2   73.69    6.20
  -2   9   2   76.59    5.00
  -2   9   2   77.39    5.90
   1  -9  -2  117.59    6.90
  -1   9   2  105.99    5.70
  -1   9   2  104.79    6.20
   0  -9  -2  217.08   10.10
   0   9   2  211.28    9.00
   0   9   2  209.78    9.30
  -1  -9  -2   96.09    6.00
   1   9   2   93.89    5.20
   1   9   2   87.69    5.20
  -2  -9  -2  115.39    6.50
   2   9   2   99.19    5.60
  -3  -9  -2  157.88    8.40
  -3  -9  -2  162.98    8.10
   3   9   2  181.48    8.40
  -4  -9  -2   45.80    5.20
  -4  -9  -2   37.00    5.20
   4   9   2   36.70    4.60
  -5  -9  -2   40.70    5.70
   5   9   2   33.40    4.20
   6   9   2   33.40    5.20
   7   9   2   36.80    5.90
   5 -10  -2   -4.50    5.60
  -5  10   2    4.70    5.10
   4 -10  -2    7.40    5.20
  -4  10   2   10.70    4.50
   3 -10  -2  165.88   10.60
  -3  10   2  173.68   10.00
   2 -10  -2  102.79    7.60
  -2  10   2   93.09    6.80
   1 -10  -2  103.49    7.30
  -1  10   2  107.69    6.10
  -1  10   2  105.39    6.70
   0 -10  -2    3.80    2.70
   0  10   2    2.50    2.10
   0  10   2    0.70    2.40
  -1 -10  -2   86.49    6.30
   1  10   2   74.19    5.20
   1  10   2   86.69    5.40
  -2 -10  -2   -0.10    2.60
   2  10   2    2.10    2.30
   2  10   2    3.60    2.30
  -3 -10  -2   14.60    3.50
   3  10   2   15.00    3.00
   3  10   2   14.10    3.20
  -4 -10  -2  161.58    9.40
   4  10   2  168.68    9.10
  -5 -10  -2    8.40    4.10
   5  10   2   10.80    3.60
   6  10   2   77.69    8.10
   7  10   2   28.90    5.80
   4 -11  -2    5.70    5.90
  -4  11   2   10.90    5.10
   3 -11  -2    4.50    5.00
  -3  11   2   12.10    4.30
   2 -11  -2  131.89    9.00
  -2  11   2  112.69    8.00
   1 -11  -2   62.19    6.70
  -1  11   2   63.39    5.90
   0 -11  -2    5.50    3.30
   0  11   2    5.80    3.10
   0  11   2   11.20    2.70
  -1 -11  -2   26.00    3.90
   1  11   2   22.80    3.10
   1  11   2   27.00    3.60
  -2 -11  -2    6.10    3.30
   2  11   2    3.60    2.90
   2  11   2    5.30    2.80
  -3 -11  -2    1.90    3.30
   3  11   2   -0.40    3.00
  -4 -11  -2    8.20    3.80
   4  11   2   -2.50    3.20
  -5 -11  -2   10.10    4.60
   5  11   2    2.70    3.70
   6  11   2    6.10    4.50
   3 -12  -2    4.90    5.70
   2 -12  -2    1.10    6.60
  -2  12   2    4.50    4.00
   1 -12  -2    0.30    4.20
  -1  12   2   14.90    3.90
   0 -12  -2   43.60    6.50
   0  12   2   45.70    6.30
  -1 -12  -2   13.30    4.00
   1  12   2   19.70    3.40
  -2 -12  -2   22.00    4.20
   2  12   2   14.90    3.50
  -3 -12  -2   17.60    4.50
   3  12   2   25.00    4.30
  -4 -12  -2   46.60    5.70
   4  12   2   44.70    5.60
  -5 -12  -2   32.70    6.00
   5  12   2   39.50    5.80
  -3  13   2    6.50    5.50
   2 -13  -2   25.10    6.00
  -2  13   2   19.00    5.00
   1 -13  -2   29.10    5.90
  -1  13   2   23.80    5.10
  -1 -13  -2   17.20    4.80
  -2 -13  -2   48.50    6.00
   2  13   2   52.49    6.80
  -3 -13  -2   46.50    5.80
   3  13   2   44.80    5.60
   4  13   2   41.80    7.40
  -5 -13  -2   37.40    6.20
   5  13   2   24.60    5.70
   1 -14  -2   16.70    6.20
   0 -14  -2   50.69    7.20
  -1 -14  -2   26.10    6.00
  -2 -14  -2   19.70    5.40
  -3 -14  -2   13.70    5.60
   3  14   2   10.90    5.40
  -4 -14  -2    8.60    5.90
   4  14   2    4.90    4.80
   3  13  -3    6.90    6.00
  -3 -13   3    6.60    6.20
   2  13  -3   11.40    6.10
  -2 -13   3    1.80    5.70
   1  13  -3   -0.40    5.60
  -1 -13   3   -1.20    5.50
   0  13  -3   10.00    6.00
   0 -13   3    1.00    5.80
  -1  13  -3   59.59    7.90
   1 -13   3   49.99    7.90
   3  12  -3   10.00    5.40
  -3 -12   3    9.00    5.30
   2  12  -3    4.00    4.60
  -2 -12   3   -4.60    4.60
   1  12  -3   49.10    6.30
  -1 -12   3   58.49    8.00
   0  12  -3   15.40    5.20
   1 -12   3  109.79    9.70
  -2  12  -3   22.10    6.00
   2 -12   3   17.90    6.00
   5  11  -3    3.60    4.50
  -5 -11   3    5.20    8.60
   4  11  -3   13.80    4.40
  -4 -11   3    7.70    5.30
   3  11  -3   11.30    4.30
  -3 -11   3    9.90    4.40
   2  11  -3   15.10    4.40
  -2 -11   3   14.40    4.40
   1  11  -3   57.69    7.30
  -1 -11   3   71.79    7.20
   0  11  -3    0.70    4.00
   0 -11   3    1.90    4.00
  -1  11  -3    0.90    4.40
   1 -11   3   -1.20    4.20
  -2  11  -3   20.40    5.50
   2 -11   3   19.30    5.30
  -3  11  -3   11.10    5.40
   3 -11   3   11.00    5.70
   6  10  -3   -1.10    4.70
  -6 -10   3   -3.40    5.40
  -5 -10   3    5.30    5.20
   4  10  -3  192.28   10.20
  -4 -10   3  168.38   10.80
   3  10  -3  133.89    8.10
  -3 -10   3  122.79    8.60
  -3 -10   3  125.09    8.50
   2  10  -3  159.78    9.70
   2  10  -3  148.99    8.50
  -2 -10   3  160.78    9.40
   1  10  -3    0.00    3.20
  -1 -10   3    2.20    3.20
   0  10  -3  168.58    9.70
   0 -10   3  160.08    9.50
  -1  10  -3  120.79    8.50
   1 -10   3  111.99    8.30
  -2  10  -3  197.48   11.20
   2 -10   3  176.18   10.90
  -3  10  -3  309.97   15.80
  -4  10  -3   20.20    5.80
   4 -10   3    9.30    5.90
   6   9  -3    9.40    4.60
   5   9  -3   32.30    4.80
  -5  -9   3   45.70    6.80
   4   9  -3   17.80    3.40
  -4  -9   3   18.20    4.10
   3   9  -3  121.69    7.30
  -3  -9   3  128.69    7.80
  -3  -9   3  119.19    8.00
   2   9  -3  230.48   11.00
  -2  -9   3  233.28   11.00
  -2  -9   3  228.78   11.20
   1   9  -3   34.40    4.10
   1   9  -3   31.60    4.10
  -1  -9   3   45.90    5.20
   0   9  -3   16.70    3.30
   0  -9   3   18.10    3.50
  -1   9  -3   14.30    3.70
   1  -9   3   12.90    3.60
  -2   9  -3    2.40    3.70
   2  -9   3    6.40    3.40
  -3   9  -3   50.09    7.10
   3  -9   3   49.40    5.70
  -4   9  -3   30.00    6.90
  -5   9  -3   23.40    6.40
   5  -9   3   20.90    6.20
  -7  -8   3    4.50    5.40
   6   8  -3   26.30    5.00
  -6  -8   3   36.60    5.90
   5   8  -3  128.19    8.20
  -5  -8   3  123.29    8.50
   4   8  -3   68.79    5.80
  -4  -8   3   68.59    6.20
   3   8  -3  229.58   10.10
  -3  -8   3  211.58   10.10
  -3  -8   3  215.08   10.70
   2   8  -3   24.30    2.90
  -2  -8   3   24.40    3.40
   1   8  -3  357.76   14.90
   1   8  -3  411.36   16.50
  -1  -8   3  390.86   16.00
   0   8  -3  134.69    7.40
   0  -8   3  127.89    7.40
  -1   8  -3   30.00    4.40
   1  -8   3   30.00    4.50
  -2   8  -3  283.07   13.30
   2  -8   3  280.87   13.10
  -3   8  -3   41.40    5.90
   3  -8   3   33.90    4.70
  -4   8  -3   15.40    4.70
   4  -8   3    9.20    4.50
  -5   8  -3    7.10    4.90
   5  -8   3   -2.60    5.00
   7   7  -3   24.10    5.50
  -7  -7   3   14.80    5.70
   6   7  -3  132.89    9.90
  -6  -7   3  118.59    9.20
   5   7  -3   88.89    6.80
  -5  -7   3   84.59    7.20
   4   7  -3  127.79    7.30
  -4  -7   3  136.99    7.20
  -4  -7   3  129.99    7.60
   3   7  -3   28.00    3.20
  -3  -7   3   32.30    4.20
  -3  -7   3   28.80    3.70
   2   7  -3   -0.70    1.80
  -2  -7   3   -3.00    3.30
  -2  -7   3    0.50    2.00
   1   7  -3    9.70    1.90
  -1  -7   3    6.60    2.30
  -1  -7   3   11.00    2.30
   0   7  -3   62.39    4.70
   0  -7   3   57.39    5.10
  -1   7  -3   50.79    4.50
   1  -7   3   44.10    4.40
  -2   7  -3   -3.10    2.40
   2  -7   3   -0.40    2.30
  -3   7  -3   74.99    6.50
   3  -7   3   74.29    5.80
  -4   7  -3    7.10    4.00
   4  -7   3    8.50    3.80
  -5   7  -3    0.20    4.60
   5  -7   3    0.70    4.30
  -6   7  -3   15.20    6.20
   6  -7   3    1.40    5.30
   7   6  -3    4.30    4.80
  -7  -6   3    1.10    5.30
   6   6  -3   52.89    6.70
  -6  -6   3   51.09    6.10
   5   6  -3   47.00    5.20
  -5  -6   3   54.09    5.80
   4   6  -3  165.68    8.30
  -4  -6   3  175.68    8.80
  -4  -6   3  163.78    7.60
   3   6  -3   42.90    4.10
  -3  -6   3   37.80    3.50
   2   6  -3   46.10    3.60
  -2  -6   3   54.39    4.00
  -2  -6   3   46.20    3.60
   1   6  -3    3.10    1.40
  -1  -6   3    4.20    1.70
  -1  -6   3    2.80    1.80
   0   6  -3   27.20    3.30
   0  -6   3   33.20    3.30
  -1   6  -3  295.07   12.50
   1  -6   3  286.57   12.30
  -2   6  -3   23.70    3.50
   2  -6   3   26.20    3.60
  -3   6  -3   12.10    3.30
   3  -6   3   13.20    2.90
  -4   6  -3  153.28    9.00
   4  -6   3  150.68    8.80
  -5   6  -3   24.10    4.70
   5  -6   3   20.60    4.50
  -6   6  -3   54.19    7.50
   6  -6   3   67.89    8.80
   7   5  -3   23.60    5.30
  -7  -5   3   28.20    6.90
   6   5  -3    7.00    3.50
  -6  -5   3    0.60    4.00
   5   5  -3   32.80    4.10
  -5  -5   3   39.20    5.30
   4   5  -3    8.10    2.30
  -4  -5   3   14.80    2.50
  -4  -5   3   10.40    2.70
   3   5  -3   17.80    2.40
  -3  -5   3   18.10    2.70
  -3  -5   3   18.10    2.50
   2   5  -3   12.90    1.90
  -2  -5   3   11.50    2.10
  -2  -5   3   14.50    1.90
   1   5  -3  118.49    5.10
  -1  -5   3  107.09    5.60
  -1  -5   3  115.99    5.50
   0   5  -3   43.90    3.50
   0   5  -3   38.30    2.30
   0  -5   3   45.70    3.30
  -1   5  -3  141.29    6.80
   1  -5   3  126.69    6.40
  -2   5  -3  155.38    7.80
   2  -5   3  147.79    7.40
  -3   5  -3   38.30    4.10
   3  -5   3   30.60    3.90
  -4   5  -3   55.29    5.50
   4  -5   3   56.49    5.30
  -5   5  -3  280.37   14.00
   5  -5   3  276.97   13.40
   6  -5   3  108.49    9.20
  -7   5  -3   39.80    7.10
   7   4  -3    8.80    4.40
   6   4  -3    4.00    3.30
  -6  -4   3    1.70    3.90
   5   4  -3   -0.70    2.30
  -5  -4   3    0.30    2.90
   4   4  -3  585.74   22.50
  -4  -4   3  583.04   22.80
   3   4  -3   42.50    3.50
  -3  -4   3   41.00    3.70
  -3  -4   3   40.70    2.70
   2   4  -3   41.60    2.90
  -2  -4   3   41.10    2.60
  -2  -4   3   41.30    3.20
   1   4  -3  333.97   12.40
  -1  -4   3  331.97   12.60
  -1  -4   3  321.87   12.90
   0   4  -3   76.69    3.60
   0  -4   3   94.49    4.50
   0  -4   3   91.59    4.50
  -1   4  -3  134.59    6.30
   1  -4   3  128.39    6.10
  -2   4  -3  261.67   11.40
   2  -4   3  270.47   11.10
  -3   4  -3  393.16   17.50
   3  -4   3  400.46   16.10
  -4   4  -3  150.28    8.40
   4  -4   3  151.18    8.00
  -5   4  -3  195.28   10.50
   5  -4   3  192.08   10.10
  -6   4  -3  140.79    9.80
   6  -4   3  141.39    9.40
  -7   4  -3    4.90    5.70
   7   3  -3   -0.50    4.50
  -7  -3   3  -10.30    4.90
   6   3  -3    5.80    3.20
  -6  -3   3    3.40    3.50
   5   3  -3   82.19    5.90
  -5  -3   3   88.49    6.10
   4   3  -3   74.89    4.80
   3   3  -3  160.28    7.40
  -3  -3   3  175.48    7.80
  -3  -3   3  168.98    6.40
   2   3  -3  188.68    7.80
  -2  -3   3  194.58    8.20
  -2  -3   3  192.38    7.40
   1   3  -3    8.00    1.20
  -1  -3   3    9.00    1.20
  -1  -3   3   12.30    1.80
   0  -3   3  141.29    6.20
   0  -3   3  144.99    6.10
  -1   3  -3  533.75   20.40
   1  -3   3  552.54   20.30
  -2   3  -3  590.04   23.00
   2  -3   3  620.04   22.70
  -3   3  -3  239.18   10.50
   3  -3   3  232.38   10.20
  -4   3  -3  282.77   12.20
   4  -3   3  257.67   10.40
  -5   3  -3   73.89    6.50
   5  -3   3   83.79    6.20
  -6   3  -3   24.20    4.80
   6  -3   3   19.60    4.30
  -7   3  -3   17.60    5.90
  -8  -2   3   46.50    7.40
   7   2  -3   60.19    7.70
  -7  -2   3   58.99    8.60
   6   2  -3   16.10    3.50
  -6  -2   3   13.90    3.80
   5   2  -3  354.16   15.40
  -5  -2   3  385.16   15.80
  -4  -2   3  162.88    8.00
   3   2  -3  790.12   28.50
  -3  -2   3  757.52   28.70
   2   2  -3 2150.08   78.49
  -2  -2   3 2281.97   77.89
  -2  -2   3 2204.48   78.79
   1   2  -3   64.39    3.20
  -1  -2   3   67.39    3.40
  -1  -2   3   70.19    3.00
   0   2  -3  160.98    6.40
   0  -2   3  180.98    7.00
   0  -2   3  179.08    6.90
  -1   2  -3   39.90    2.70
   1  -2   3   41.40    2.50
  -2   2  -3  258.67   10.80
   2  -2   3  270.87   10.70
  -3   2  -3 1096.59   40.20
   3  -2   3 1057.89   40.00
   3  -2   3 1128.39   39.40
   4  -2   3  684.73   25.00
   4  -2   3  686.93   26.00
  -5   2  -3  307.27   13.70
   5  -2   3  290.57   12.10
   5  -2   3  303.27   13.10
  -6   2  -3    6.70    3.70
   6  -2   3    9.90    3.60
  -8  -1   3    7.00    6.10
   7   1  -3    2.50    4.10
  -7  -1   3    2.00    5.80
   6   1  -3  253.37   11.80
  -6  -1   3  233.78   12.20
   5   1  -3   71.99    5.40
  -5  -1   3   75.29    5.50
   4   1  -3   96.29    5.50
  -4  -1   3  101.29    5.90
   3   1  -3  314.37   12.20
  -3  -1   3  305.87   12.50
   2   1  -3   23.90    2.10
  -2  -1   3   23.10    2.10
   1   1  -3    2.60    0.80
  -1  -1   3    1.60    0.80
  -1  -1   3    2.70    0.60
   0  -1   3  302.17   11.30
   0  -1   3  301.17   11.20
   0  -1   3  302.17   11.00
  -1   1  -3 1037.50   38.90
   1  -1   3 1131.69   38.90
  -2   1  -3   51.69    3.20
   2  -1   3   46.70    3.00
   2  -1   3   51.49    2.30
  -3   1  -3  255.27   10.40
   3  -1   3  241.58   10.20
   3  -1   3  248.08    9.50
  -4   1  -3  101.79    5.90
   4  -1   3   93.09    4.70
   4  -1   3   94.09    5.40
  -5   1  -3   29.50    4.40
   5  -1   3   27.80    2.90
   5  -1   3   22.90    3.70
  -6   1  -3   44.90    6.20
   6  -1   3   56.39    5.30
   6  -1   3   59.69    6.10
  -7   1  -3    1.60    4.80
  -8   1  -3   28.90    7.00
  -8   0   3   25.50    6.60
   7   0  -3   53.19    5.90
   6   0  -3  427.86   18.50
  -6   0   3  458.15   19.20
   5   0  -3  285.57   12.20
  -5   0   3  277.07   12.60
   4   0  -3  209.28    9.30
  -4   0   3  222.08    9.90
   3   0  -3  382.56   14.80
  -3   0   3  390.56   15.20
   2   0  -3  140.89    5.80
  -2   0   3  130.59    5.90
   1   0  -3 1196.48   46.50
  -1   0   3 1386.26   46.20
  -1   0   3 1345.27   46.70
   0   0   3   30.00    1.70
   0   0   3   30.80    1.60
   0   0   3   31.60    1.70
   1   0   3  391.96   14.00
   1   0   3  387.56   14.40
  -2   0  -3  519.85   20.30
   2   0   3  587.34   20.40
   2   0   3  551.94   20.20
  -3   0  -3   12.20    1.90
   3   0   3   12.50    1.40
   3   0   3   10.20    1.70
  -4   0  -3  256.97   11.10
   4   0   3  261.17   10.90
   4   0   3  256.57   10.30
  -5   0  -3    4.60    2.70
   5   0   3    0.80    2.20
   5   0   3    9.00    2.20
  -6   0  -3   79.09    6.70
   6   0   3   76.99    6.30
   6   0   3   69.89    5.80
  -7   0  -3   48.70    7.40
   7   0   3   56.99    6.50
  -8   0  -3    2.50    5.80
   7  -1  -3   59.39    7.40
  -7   1   3   59.79    7.90
   6  -1  -3    5.50    3.10
  -6   1   3   -0.90    3.20
   5  -1  -3   80.09    5.60
  -5   1   3   75.29    5.80
   4  -1  -3  652.83   24.60
   3  -1  -3    4.30    1.40
  -3   1   3    3.90    1.50
   2  -1  -3  619.94   23.20
   2  -1  -3  669.43   23.90
  -2   1   3  673.83   24.10
   1  -1  -3  938.61   36.40
  -1   1   3 1076.49   36.90
  -1   1   3 1079.19   36.80
   0   1   3   39.50    1.90
   0   1   3   37.30    1.90
   0   1   3   39.80    1.90
   1   1   3   16.80    1.20
   1   1   3   15.70    1.40
  -2  -1  -3 1451.25   53.99
   2   1   3 1573.34   54.19
   2   1   3 1539.25   54.29
  -3  -1  -3  259.87   10.10
   3   1   3  251.07   10.10
   3   1   3  248.38    9.80
  -4  -1  -3  876.21   31.70
   4   1   3  854.11   31.30
   4   1   3  834.52   31.50
   5   1   3 1013.60   36.80
   5   1   3  985.40   37.00
  -6  -1  -3  266.57   12.90
   6   1   3  270.27   12.10
   6   1   3  280.67   12.50
  -7  -1  -3    3.60    4.40
   7   1   3    0.50    3.30
  -8  -1  -3   -3.50    5.60
   8   1   3   -7.70    6.60
   7  -2  -3  113.89    8.80
  -7   2   3   95.99    8.80
   6  -2  -3   85.69    6.70
  -6   2   3   75.19    7.10
   5  -2  -3   37.60    4.60
  -5   2   3   49.30    4.90
   4  -2  -3   71.19    4.00
   4  -2  -3   77.79    4.80
  -4   2   3   78.39    5.00
   3  -2  -3    5.50    1.50
  -3   2   3    5.80    1.60
   2  -2  -3   30.00    1.90
  -2   2   3   30.50    2.30
   1  -2  -3  609.84   23.20
  -1   2   3  666.23   23.50
  -1   2   3  670.03   23.50
   0  -2  -3  210.28    8.60
   0   2   3  240.28    8.70
   0   2   3  238.78    8.40
  -1  -2  -3  209.08    7.80
  -1  -2  -3  215.18    8.20
  -1  -2  -3  230.58    8.50
   1   2   3  219.88    8.30
  -2  -2  -3  133.39    5.60
   2   2   3  146.19    5.80
   2   2   3  146.19    6.00
  -3  -2  -3  218.88    8.80
   3   2   3  211.58    8.60
   3   2   3  214.68    8.80
  -4  -2  -3   82.89    4.80
   4   2   3   77.49    4.50
   4   2   3   79.39    4.70
  -5  -2  -3  455.35   18.50
   5   2   3  469.65   18.30
  -6  -2  -3  110.69    7.50
   6   2   3  113.89    6.90
  -7  -2  -3    5.10    4.40
   7   2   3    3.00    3.40
  -8  -2  -3   27.60    6.40
   8   2   3   39.50    5.90
   7  -3  -3   10.60    4.50
  -7   3   3    6.60    4.90
   6  -3  -3   13.50    3.60
  -6   3   3   13.80    4.00
   5  -3  -3   15.00    3.00
  -5   3   3   10.90    3.10
   4  -3  -3  111.49    6.20
   4  -3  -3  115.69    5.60
  -4   3   3  119.69    6.60
   3  -3  -3   45.30    3.10
   3  -3  -3   53.09    3.40
  -3   3   3   51.39    3.70
   2  -3  -3  346.77   13.10
  -2   3   3  344.37   13.20
  -2   3   3  353.16   13.60
   1  -3  -3  827.22   30.20
  -1   3   3  851.81   30.30
  -1   3   3  840.22   30.30
   0  -3  -3 1582.04   57.29
   0   3   3 1625.24   56.89
   0   3   3 1627.34   57.19
  -1  -3  -3    2.30    0.90
   1   3   3    1.10    0.70
  -2  -3  -3   65.99    3.00
  -2  -3  -3   68.09    3.40
  -2  -3  -3   61.19    2.80
   2   3   3   66.99    3.30
  -3  -3  -3  477.85   18.00
  -3  -3  -3  479.85   17.50
  -3  -3  -3  462.55   17.60
   3   3   3  489.85   17.90
  -4  -3  -3  866.51   32.50
  -4  -3  -3  927.31   32.60
  -4  -3  -3  891.91   32.00
   4   3   3  852.51   32.40
  -5  -3  -3  997.50   36.60
  -5  -3  -3 1036.50   36.90
  -5  -3  -3  937.01   35.90
   5   3   3  996.80   36.70
  -6  -3  -3  165.28    8.00
  -6  -3  -3  165.88    9.70
  -6  -3  -3  188.78    9.60
   6   3   3  174.18    8.80
  -7  -3  -3   54.19    7.80
   7   3   3   59.69    6.50
  -8  -3  -3    4.00    5.90
   8   3   3   17.10    5.00
   7  -4  -3    5.80    4.90
  -7   4   3    1.20    5.30
   6  -4  -3   17.10    3.80
  -6   4   3   14.50    4.30
   5  -4  -3   15.70    3.20
  -5   4   3   13.10    3.40
   4  -4  -3  119.79    6.10
   4  -4  -3  100.29    5.80
  -4   4   3  120.89    6.70
   3  -4  -3  453.25   18.10
   3  -4  -3  502.95   18.20
  -3   4   3  483.55   18.90
   2  -4  -3 1167.68   42.00
  -2   4   3 1165.78   41.90
  -2   4   3 1158.88   42.20
   1  -4  -3    1.50    1.10
  -1   4   3    0.30    0.90
  -1   4   3    1.00    1.00
   0  -4  -3  280.87   11.00
   0   4   3  286.77   10.90
   0   4   3  290.97   10.60
  -1  -4  -3    1.70    1.00
   1   4   3    1.00    0.80
  -2  -4  -3    1.50    0.70
  -2  -4  -3    2.70    1.00
   2   4   3    1.10    1.00
  -3  -4  -3 1090.39   40.50
  -3  -4  -3 1155.68   41.00
   3   4   3 1148.99   41.00
  -4  -4  -3  866.61   31.10
  -4  -4  -3  844.02   30.80
  -4  -4  -3  832.42   31.30
   4   4   3  851.31   31.40
  -5  -4  -3   16.60    2.20
  -5  -4  -3   19.70    2.90
  -5  -4  -3   12.90    2.60
   5   4   3   18.60    2.60
  -6  -4  -3   -1.40    3.10
   6   4   3    1.20    2.60
  -7  -4  -3    5.70    4.80
   7   4   3    7.40    3.60
   8   4   3   38.30    5.90
  -7   5   3   19.50    5.90
   6  -5  -3    7.90    4.00
  -6   5   3    0.80    4.10
   5  -5  -3  120.09    7.50
   5  -5  -3  115.49    9.50
  -5   5   3  121.09    8.10
   4  -5  -3   58.99    4.80
   4  -5  -3   65.59    4.80
  -4   5   3   62.29    5.30
   3  -5  -3  780.52   29.40
   3  -5  -3  813.52   29.60
  -3   5   3  803.82   30.20
   2  -5  -3  564.74   21.10
  -2   5   3  558.64   21.20
  -2   5   3  553.04   20.80
   1  -5  -3  261.07   10.60
  -1   5   3  258.87   10.40
  -1   5   3  271.57   10.30
   0  -5  -3  145.09    6.10
   0   5   3  144.39    5.70
   0   5   3  112.19    6.10
  -1  -5  -3   36.30    2.70
   1   5   3   38.40    2.50
  -2  -5  -3  167.18    6.50
  -2  -5  -3  167.78    7.30
   2   5   3  175.48    7.20
  -3  -5  -3 1061.09   38.90
  -3  -5  -3 1063.89   38.40
   3   5   3 1087.79   39.00
  -4  -5  -3 1445.86   53.49
  -4  -5  -3 1517.35   53.19
  -5  -5  -3   76.19    5.00
  -5  -5  -3   70.69    5.20
   5   5   3   72.39    5.00
  -6  -5  -3   10.00    3.20
  -6  -5  -3   22.40    3.90
   6   5   3   12.30    3.10
  -7  -5  -3   19.60    4.80
   7   5   3   16.30    4.10
   8   5   3   -0.10    4.70
  -6   6   3    8.00    4.60
   5  -6  -3   65.89    6.30
   5  -6  -3   57.19    6.40
  -5   6   3   50.79    6.20
   4  -6  -3   78.69    6.20
   4  -6  -3   77.09    5.80
  -4   6   3   76.69    6.10
   3  -6  -3  475.35   19.30
   3  -6  -3  509.85   19.70
  -3   6   3  532.95   20.20
   2  -6  -3  728.43   27.40
  -2   6   3  742.63   27.00
  -2   6   3  719.23   27.40
   1  -6  -3  116.39    5.90
  -1   6   3  116.29    5.60
  -1   6   3  121.49    5.50
   0  -6  -3    5.70    1.60
   0   6   3    7.90    1.30
   0   6   3    6.20    1.30
  -1  -6  -3   87.79    4.80
   1   6   3   95.29    4.50
  -2  -6  -3  231.98    9.70
  -2  -6  -3  222.68    8.70
   2   6   3  240.08    9.60
  -3  -6  -3  378.96   15.00
  -3  -6  -3  379.26   14.20
   3   6   3  374.36   14.90
  -4  -6  -3  127.19    6.20
  -4  -6  -3  125.99    6.70
   4   6   3  135.29    6.70
  -5  -6  -3   38.60    4.60
  -5  -6  -3   43.20    4.60
   5   6   3   40.40    4.30
  -6  -6  -3   39.80    5.70
  -6  -6  -3   49.00    5.80
   6   6   3   40.40    5.40
   7   6   3   14.70    4.20
   8   6   3    4.40    4.90
  -6   7   3   42.00    6.60
   5  -7  -3   67.69    7.10
  -5   7   3   66.39    6.80
   4  -7  -3  704.53   27.00
  -4   7   3  686.23   27.50
   3  -7  -3   62.19    5.10
   3  -7  -3   67.59    4.80
  -3   7   3   52.49    5.00
   2  -7  -3   -1.10    2.10
  -2   7   3    2.30    2.00
  -2   7   3    0.60    1.80
   1  -7  -3  102.89    5.70
  -1   7   3   91.69    5.00
  -1   7   3  101.69    5.10
   0  -7  -3   88.69    5.10
   0   7   3   96.29    4.60
   0   7   3   89.19    4.50
  -1  -7  -3    9.90    2.10
   1   7   3   12.50    1.80
   1   7   3   11.20    1.50
  -2  -7  -3  536.35   20.70
   2   7   3  538.55   20.40
   2   7   3  543.15   19.80
  -3  -7  -3  502.85   18.70
  -3  -7  -3  498.95   19.50
   3   7   3  508.15   20.40
  -4  -7  -3   36.00    3.70
  -4  -7  -3   33.90    4.30
   4   7   3   41.80    3.90
  -5  -7  -3    2.70    2.80
  -5  -7  -3    1.00    3.00
   5   7   3    1.30    2.30
  -6  -7  -3   18.10    4.00
   6   7   3   14.90    3.60
   7   7   3   58.19    7.50
  -6   8   3   39.00    7.00
   5  -8  -3   45.30    5.90
  -5   8   3   41.00    5.90
   4  -8  -3  261.67   12.50
  -4   8   3  246.78   12.50
   3  -8  -3  289.67   12.90
  -3   8   3  273.77   12.80
   2  -8  -3    5.30    2.60
  -2   8   3    1.80    2.00
   1  -8  -3   45.80    4.20
  -1   8   3   37.20    3.60
  -1   8   3   43.60    3.70
   0  -8  -3   10.30    2.60
   0   8   3    7.50    1.70
   0   8   3    8.20    1.70
  -1  -8  -3   71.59    4.70
   1   8   3   64.49    4.10
  -2  -8  -3  112.89    6.40
   2   8   3  121.89    6.00
   2   8   3  111.99    5.20
  -3  -8  -3   43.20    3.70
  -3  -8  -3   46.60    5.00
   3   8   3   43.60    4.00
  -4  -8  -3   26.80    4.00
  -4  -8  -3   32.80    3.80
   4   8   3   32.80    4.10
  -5  -8  -3  328.47   14.10
   5   8   3  317.17   14.20
  -6  -8  -3   37.60    4.90
   6   8   3   33.80    4.50
   7   8   3    1.00    4.20
   5  -9  -3  160.48   11.60
  -5   9   3  148.39   10.70
   4  -9  -3    9.70    4.50
  -4   9   3    3.40    3.80
   3  -9  -3    9.90    3.20
   3  -9  -3    5.90    3.60
  -3   9   3    9.90    3.30
   2  -9  -3   24.90    3.80
  -2   9   3   22.40    3.00
  -2   9   3   17.60    3.20
   1  -9  -3  587.94   22.70
  -1   9   3  570.74   21.60
  -1   9   3  547.25   21.90
   0  -9  -3  241.18   10.90
   0   9   3  231.58    9.90
   0   9   3  230.68    9.90
  -1  -9  -3   10.30    2.70
   1   9   3   12.80    2.20
   1   9   3   10.30    2.00
  -2  -9  -3   79.79    5.60
   2   9   3   72.99    4.40
   2   9   3   77.69    5.00
  -3  -9  -3   34.50    4.50
   3   9   3   32.10    3.80
  -4  -9  -3   10.70    3.20
   4   9   3    7.90    2.80
  -5  -9  -3   63.39    6.20
   5   9   3   57.49    6.00
  -6  -9  -3  303.67   14.60
   6   9   3  326.27   15.20
   7   9   3   63.79    8.90
   5 -10  -3   29.40    7.00
  -5  10   3   38.40    6.50
   4 -10  -3   24.60    5.70
  -4  10   3   17.50    4.60
   3 -10  -3   17.60    4.60
  -3  10   3   19.90    4.00
   2 -10  -3   17.20    3.90
  -2  10   3   16.50    3.40
  -2  10   3   13.70    3.80
   1 -10  -3   41.10    5.40
  -1  10   3   45.90    4.50
  -1  10   3   48.10    5.00
   0 -10  -3   21.50    3.50
   0  10   3   22.30    3.00
   0  10   3   28.90    3.90
  -1 -10  -3    3.10    2.60
   1  10   3    6.30    2.30
   1  10   3    4.00    2.20
  -2 -10  -3    3.20    2.70
   2  10   3    1.60    2.20
   2  10   3    0.50    2.20
  -3 -10  -3   63.29    5.90
   3  10   3   62.09    5.30
  -4 -10  -3  187.88   10.20
   4  10   3  189.28    9.90
  -5 -10  -3   66.19    6.90
   5  10   3   55.79    6.50
  -6 -10  -3   97.89   11.60
   6  10   3   88.29    8.40
   7  10   3   82.19   10.00
   4 -11  -3   21.50    6.20
  -4  11   3   25.00    5.60
   3 -11  -3   53.89    6.70
  -3  11   3   51.09    6.80
   2 -11  -3  388.06   17.30
  -2  11   3  354.56   16.20
   1 -11  -3   62.19    6.50
  -1  11   3   57.59    5.80
   0 -11  -3   52.39    5.80
   0  11   3   39.30    4.50
   0  11   3   35.60    4.70
  -1 -11  -3   22.40    3.90
   1  11   3   25.00    3.20
   1  11   3   21.20    3.10
  -2 -11  -3  117.09    7.80
   2  11   3  124.09    7.20
  -3 -11  -3  171.78    9.70
   3  11   3  175.38    9.30
  -4 -11  -3   86.69    7.70
   4  11   3   82.69    7.00
  -5 -11  -3  100.69    8.50
   5  11   3   90.99    8.20
   6  11   3   64.79    8.40
   3 -12  -3   36.80    6.90
  -3  12   3   32.50    5.80
   2 -12  -3  208.78   12.40
  -2  12   3  189.48   11.00
   1 -12  -3   77.89    7.80
  -1  12   3   72.89    7.20
   0 -12  -3    8.90    4.20
   0  12   3    5.90    3.20
  -1 -12  -3    1.10    3.30
   1  12   3    1.50    2.80
  -2 -12  -3   11.70    4.10
   2  12   3   12.10    3.30
  -3 -12  -3   63.19    7.10
   3  12   3   55.59    6.50
  -4 -12  -3  147.69   10.00
   4  12   3  142.29    9.60
  -5 -12  -3  100.09    9.40
   5  12   3  108.89    9.10
   6  12   3   15.40    5.30
   3 -13  -3  130.49   12.60
  -3  13   3  155.88   11.10
   2 -13  -3   62.29    9.10
  -2  13   3   54.19    8.00
   1 -13  -3  171.38   11.60
   0 -13  -3    2.90    8.20
  -1 -13  -3    5.00    4.40
   1  13   3    4.20    3.60
  -2 -13  -3  132.89    9.30
   2  13   3  117.69    8.30
  -3 -13  -3   30.10    5.60
   3  13   3   26.50    4.90
   4  13   3   33.90    6.70
  -5 -13  -3   79.99    9.80
   5  13   3   78.99    9.60
   1 -14  -3   -4.40    5.70
   0 -14  -3   42.70    6.70
  -1 -14  -3    5.40    5.20
  -2 -14  -3   -0.20    5.10
   2  14   3    1.70    5.00
  -3 -14  -3   10.20    5.40
  -4 -14  -3    4.90    5.60
   4  14   3    0.30    4.50
  -1 -15  -3   56.59    7.80
  -2 -15  -3    3.10    6.10
   2  13  -4   37.40    6.70
  -2 -13   4   35.90    7.10
   1  13  -4    8.10    6.10
  -1 -13   4   -0.50    6.10
   0 -13   4   42.00    7.50
   3  12  -4   20.90    6.50
  -3 -12   4   22.40    6.20
   2  12  -4   72.69    8.60
  -2 -12   4   70.39    9.30
   1  12  -4   38.40    6.80
   0  12  -4  115.49   13.90
   0 -12   4  163.48   11.10
  -1  12  -4  106.29   10.50
   1 -12   4   97.29   10.10
  -2  12  -4   28.00    6.80
   2 -12   4    1.80    6.00
   5  11  -4   -0.60    4.30
  -5 -11   4    0.20    5.20
   4  11  -4    9.20    4.50
  -3 -11   4   88.89    8.90
   2  11  -4    8.30    4.50
  -2 -11   4    9.60    4.60
   1  11  -4   32.50    5.00
  -1 -11   4   29.20    5.20
   0  11  -4   -1.90    4.30
   0 -11   4   -1.10    4.30
  -1  11  -4   56.89    8.10
   1 -11   4   46.00    7.20
  -2  11  -4   -3.60    5.00
   2 -11   4   -0.50    4.80
  -3  11  -4   -5.00    5.30
   3 -11   4   -2.70    5.50
   5  10  -4    0.60    4.10
  -5 -10   4   -3.70    6.60
   4  10  -4   21.80    4.20
  -4 -10   4   20.80    5.40
   3  10  -4   83.89    7.10
  -3 -10   4   86.59    8.00
  -3 -10   4   90.99    7.90
   2  10  -4   43.30    6.70
  -2 -10   4   46.40    5.40
   1  10  -4  169.78   10.10
  -1 -10   4  178.98   10.10
   0  10  -4    4.20    3.90
   0 -10   4   10.20    3.90
  -1  10  -4   18.50    4.40
   1 -10   4   27.90    4.70
  -2  10  -4    3.50    4.20
   2 -10   4    3.20    4.10
  -3  10  -4    4.20    4.90
   3 -10   4    6.60    4.80
  -4  10  -4    2.90    5.60
   4 -10   4   -4.50    5.90
  -6  -9   4   12.80    5.40
   5   9  -4    5.90    3.90
  -5  -9   4    2.80    4.70
   4   9  -4   11.60    3.50
  -4  -9   4   15.40    4.20
   3   9  -4   -2.90    2.70
  -3  -9   4    0.10    3.40
  -3  -9   4    4.00    3.40
  -2  -9   4   11.90    3.50
  -2  -9   4    4.40    3.30
   1   9  -4   -0.80    3.00
  -1  -9   4   -0.70    3.00
   0   9  -4   45.80    5.30
   0  -9   4   43.90    5.50
  -1   9  -4   68.89    6.70
   1  -9   4   62.49    6.10
  -2   9  -4  130.59    9.10
   2  -9   4  124.99    8.50
  -3   9  -4    7.00    4.50
   3  -9   4    3.20    4.10
  -4   9  -4   16.40    5.20
   4  -9   4   14.50    5.10
  -5   9  -4   48.20    7.80
   5  -9   4   38.30    7.20
   6   8  -4   -5.80    4.20
  -6  -8   4   -0.20    5.30
   5   8  -4   -1.30    3.40
  -5  -8   4   -4.30    4.10
   4   8  -4   11.10    3.30
  -4  -8   4   17.20    3.80
   3   8  -4   24.70    3.20
  -3  -8   4   22.60    3.90
  -3  -8   4   19.10    3.30
   2   8  -4   28.40    3.30
  -2  -8   4   42.40    4.80
  -2  -8   4   33.40    4.70
   1   8  -4    4.70    2.20
   1   8  -4    4.10    3.00
  -1  -8   4    3.80    2.70
   0   8  -4   59.79    5.30
   0  -8   4   62.99    5.40
  -1   8  -4    2.70    2.90
   1  -8   4    4.50    2.80
  -2   8  -4  155.58    9.30
   2  -8   4  151.38    8.80
  -3   8  -4   99.39    8.00
   3  -8   4   96.09    7.50
  -4   8  -4   25.10    5.10
   4  -8   4   23.30    5.00
  -5   8  -4   35.20    6.80
   5  -8   4   36.30    6.30
   7   7  -4   -2.90    5.40
  -7  -7   4    2.60    5.50
   6   7  -4   44.80    5.60
  -6  -7   4   41.70    6.10
   5   7  -4   25.80    4.00
  -5  -7   4   27.60    4.60
   4   7  -4    1.00    2.60
  -4  -7   4    2.90    3.10
   3   7  -4   13.70    2.70
  -3  -7   4   11.40    2.60
  -3  -7   4   15.30    3.10
   2   7  -4  116.19    6.10
  -2  -7   4  114.79    6.40
  -2  -7   4  116.29    6.80
   1   7  -4   59.89    3.80
  -1  -7   4   46.00    4.50
  -1  -7   4   52.89    4.50
   0   7  -4  221.58   10.60
   0  -7   4  237.38   10.60
  -1   7  -4  148.39    8.20
   1  -7   4  142.89    7.70
  -2   7  -4   30.70    4.30
   2  -7   4   21.20    3.40
  -3   7  -4  100.79    7.50
   3  -7   4  105.09    7.20
  -4   7  -4  219.18   11.90
   4  -7   4  217.48   11.70
  -5   7  -4  231.38   13.40
   5  -7   4  237.68   13.10
  -6   7  -4   14.20    6.50
   6  -7   4   15.40    5.80
   7   6  -4   52.49    6.90
  -7  -6   4   34.00    6.80
   6   6  -4   83.59    7.80
  -6  -6   4   93.19    8.70
   5   6  -4  156.28    8.80
  -5  -6   4  149.99    9.10
   4   6  -4   77.19    5.80
  -4  -6   4   88.79    6.10
   3   6  -4   32.20    3.90
  -3  -6   4   33.20    4.10
  -3  -6   4   33.50    3.40
   2   6  -4  152.58    7.00
  -2  -6   4  147.79    7.00
   1   6  -4  260.27   10.40
  -1  -6   4  269.77   11.10
  -1  -6   4  250.97   11.20
   0   6  -4  153.58    8.20
   0  -6   4  187.38    8.10
  -1   6  -4  481.45   20.30
  -2   6  -4  130.39    7.50
   2  -6   4  121.79    6.90
  -3   6  -4  140.09    8.30
   3  -6   4  136.79    7.90
  -4   6  -4  326.57   15.10
   4  -6   4  313.07   14.60
  -5   6  -4   12.40    4.80
   5  -6   4   14.40    4.40
  -6   6  -4    2.00    5.30
   6  -6   4    4.90    5.60
   7   5  -4   39.60    6.00
  -7  -5   4   36.00    6.50
   6   5  -4   11.50    4.10
  -6  -5   4   11.20    4.30
   5   5  -4  243.48   11.50
  -5  -5   4  241.68   12.00
   4   5  -4   33.70    4.30
  -4  -5   4   39.30    4.60
   3   5  -4   48.90    4.00
  -3  -5   4   47.70    3.40
  -3  -5   4   52.59    4.30
   2   5  -4   30.40    3.00
  -2  -5   4   32.70    3.50
  -2  -5   4   29.90    2.90
   1   5  -4  114.89    5.40
  -1  -5   4  122.19    5.70
  -1  -5   4  120.09    6.00
   0   5  -4  517.05   19.80
   0  -5   4  492.25   19.30
  -1   5  -4   65.99    4.50
   1  -5   4   70.19    4.50
  -2   5  -4  101.39    8.90
  -3   5  -4    6.70    2.70
   3  -5   4   11.30    2.60
  -4   5  -4  124.29    8.20
   4  -5   4  126.79    7.70
  -5   5  -4    4.60    4.20
   5  -5   4    8.20    3.70
  -6   5  -4    8.20    5.60
   6  -5   4    9.60    4.80
  -7   5  -4   79.39   11.40
   7   4  -4   81.69    9.00
  -7  -4   4   93.69    9.70
   6   4  -4   75.39    7.50
  -6  -4   4   99.49    8.10
   5   4  -4  135.79    7.90
  -5  -4   4  138.79    8.40
   4   4  -4  386.86   16.00
  -4  -4   4  400.56   16.40
   3   4  -4  416.16   15.90
  -3  -4   4  394.86   14.90
  -3  -4   4  397.16   16.20
   2   4  -4  513.65   19.30
  -2  -4   4  519.65   19.00
  -2  -4   4  508.15   19.80
   1   4  -4  245.18    9.40
  -1  -4   4  245.68    9.70
  -1  -4   4  233.08   10.00
   0   4  -4   13.20    1.60
   0  -4   4   21.40    2.30
   0  -4   4   15.20    2.40
  -1   4  -4    1.00    1.50
   1  -4   4    2.30    1.30
  -2   4  -4  681.43   27.30
   2  -4   4  755.22   27.20
  -3   4  -4 1024.10   37.90
   3  -4   4  987.30   37.60
  -4   4  -4   -0.10    2.80
   4  -4   4    1.40    2.60
  -5   4  -4    5.90    3.50
   5  -4   4    4.50    3.40
  -6   4  -4   10.60    4.80
   6  -4   4   17.90    4.50
  -7   4  -4   19.40    6.60
   7   3  -4   14.10    4.90
  -7  -3   4   19.00    5.30
   6   3  -4  126.59    8.30
  -6  -3   4  127.89    8.80
   5   3  -4    0.30    2.60
  -5  -3   4   -3.10    2.70
   4   3  -4  229.58   10.20
  -4  -3   4  229.38   10.60
   3   3  -4  117.29    6.00
  -3  -3   4  125.39    6.30
   2   3  -4   57.89    3.60
  -2  -3   4   66.09    3.90
   1   3  -4   78.79    3.80
  -1  -3   4   85.69    4.40
  -1  -3   4   82.69    3.90
   0   3  -4    0.90    0.70
   0  -3   4    0.30    1.00
   0  -3   4    0.40    1.10
  -1   3  -4   16.60    2.30
   1  -3   4   14.30    2.20
  -2   3  -4    1.80    1.60
   2  -3   4    0.20    1.50
  -3   3  -4  126.09    7.10
   3  -3   4  141.79    6.80
  -4   3  -4  150.48    8.10
   4  -3   4  137.69    7.60
  -5   3  -4  174.48    9.80
   5  -3   4  165.28    9.30
  -6   3  -4   19.00    4.50
   6  -3   4   16.40    4.10
  -7   3  -4   18.50    5.90
   7  -3   4   13.30    5.30
   7   2  -4  120.89    9.70
  -7  -2   4  127.99    9.80
   6   2  -4  147.99    8.70
  -6  -2   4  141.19    9.30
   5   2  -4   58.29    5.40
  -5  -2   4   75.19    5.90
   4   2  -4   12.90    2.40
  -4  -2   4   12.20    2.50
   3   2  -4  218.68    9.10
  -3  -2   4  210.88    9.50
   2   2  -4  788.92   28.60
  -2  -2   4  792.52   27.80
  -2  -2   4  763.62   28.80
   1   2  -4   39.70    2.40
  -1  -2   4   36.20    2.40
  -1  -2   4   37.90    2.60
   0   2  -4   12.00    1.30
   0  -2   4   14.20    1.60
   0  -2   4   16.70    1.70
  -1   2  -4  122.49    5.70
   1  -2   4  125.59    5.60
  -2   2  -4   45.60    3.60
   2  -2   4   53.09    3.40
  -3   2  -4   43.00    3.70
   3  -2   4   31.00    3.30
  -4   2  -4   38.60    4.40
   4  -2   4   33.70    2.90
   4  -2   4   41.50    5.10
  -5   2  -4   19.00    3.70
   5  -2   4   24.40    3.60
   5  -2   4   26.50    2.60
  -6   2  -4  178.68   10.50
   6  -2   4  177.08   10.00
  -7   2  -4   22.70    6.10
   7  -2   4   18.00    5.20
   7   1  -4    3.90    4.60
  -7  -1   4    2.90    4.30
   6   1  -4   18.90    3.90
  -6  -1   4   13.90    3.90
   5   1  -4  307.27   13.30
  -5  -1   4  309.07   13.80
   4   1  -4   43.20    4.00
  -4  -1   4   45.10    4.40
   3   1  -4  578.74   21.70
  -3  -1   4  574.44   22.00
   2   1  -4  116.69    5.40
  -2  -1   4  119.99    5.60
   1   1  -4 1032.10   37.80
  -1  -1   4 1087.89   37.50
  -1  -1   4 1046.50   38.10
   0  -1   4  792.72   28.30
   0  -1   4  746.73   28.10
   0  -1   4  798.32   28.10
  -1   1  -4  274.27   10.80
   1  -1   4  279.27   10.10
   1  -1   4  275.47   10.70
  -2   1  -4   85.09    4.90
   2  -1   4   99.89    4.70
   2  -1   4   97.79    3.90
  -3   1  -4 1481.65   52.49
   3  -1   4 1454.65   51.39
   3  -1   4 1398.16   52.29
  -4   1  -4 1098.89   39.90
   4  -1   4 1026.30   39.50
   4  -1   4 1095.99   38.70
  -5   1  -4   42.00    4.80
   5  -1   4   46.30    4.00
   5  -1   4   53.99    5.00
  -6   1  -4   78.99    7.40
   6  -1   4   86.29    7.10
   6  -1   4  102.29    7.70
  -7   1  -4   36.20    6.00
   7  -1   4   41.60    5.70
  -8   1  -4   28.00    6.60
  -7   0   4   11.40    4.80
   6   0  -4   10.30    3.60
  -6   0   4   10.70    3.60
   5   0  -4   25.50    3.40
  -5   0   4   18.10    3.20
   4   0  -4    2.10    1.90
  -4   0   4   -0.90    2.00
   3   0  -4   27.10    2.90
  -3   0   4   27.70    3.00
   2   0  -4  582.44   21.70
  -2   0   4  590.64   21.90
  -1   0   4   22.00    1.90
  -1   0   4   22.40    1.40
  -1   0   4   20.20    1.70
   0   0   4   68.29    3.10
   0   0   4   64.19    3.20
  -1   0  -4   71.29    3.60
   1   0   4   75.09    3.60
   1   0   4   77.79    3.20
   2   0   4   56.99    2.80
   2   0   4   58.49    3.20
  -3   0  -4  161.58    7.30
   3   0   4  171.58    6.70
   3   0   4  162.38    7.30
  -4   0  -4  326.57   13.30
   4   0   4  318.27   13.20
   4   0   4  311.17   12.40
  -5   0  -4  195.28    9.50
   5   0   4  189.18    8.40
   5   0   4  184.08    9.80
  -6   0  -4   30.20    4.70
   6   0   4   26.80    4.20
   6   0   4   24.00    3.40
  -7   0  -4  149.88   10.60
   7   0   4  137.69   10.20
   7   0   4  173.18    9.60
  -8   0  -4   -0.50    5.70
  -7   1   4  108.59    9.60
   6  -1  -4    1.00    3.20
  -6   1   4    0.70    3.50
   5  -1  -4   34.30    4.50
  -5   1   4   31.70    4.00
   4  -1  -4   87.99    6.40
  -4   1   4   92.59    5.60
   3  -1  -4   11.60    1.80
  -3   1   4   14.60    2.10
   2  -1  -4 1734.83   59.79
  -2   1   4 1609.94   59.79
  -1   1   4 3105.19  107.99
  -1   1   4 3004.50  107.89
   0   1   4  269.07   10.10
   0   1   4  268.87   10.00
   1   1   4  259.27    9.60
   1   1   4  254.67    9.90
   2   1   4  429.56   15.40
   2   1   4  406.66   15.80
  -3  -1  -4  423.36   16.00
   3   1   4  421.96   16.10
   3   1   4  410.76   15.70
  -4  -1  -4  438.96   16.90
   4   1   4  422.66   16.30
   4   1   4  422.26   16.70
   5   1   4  547.35   20.90
   5   1   4  546.85   21.50
  -6  -1  -4  129.99    8.20
   6   1   4  127.89    7.90
   6   1   4  124.39    7.30
  -7  -1  -4   88.09    8.40
   7   1   4  106.79    9.00
   7   1   4   90.99    7.60
  -8  -1  -4   -3.10    5.50
  -7   2   4    7.70    4.80
   6  -2  -4   17.00    3.70
  -6   2   4   13.00    4.00
   5  -2  -4  183.48    9.00
  -5   2   4  180.18    9.50
   4  -2  -4  358.76   16.70
  -4   2   4  425.26   16.30
   3  -2  -4  716.43   27.30
   3  -2  -4  788.62   28.30
  -3   2   4  786.62   28.60
   2  -2  -4  200.48    8.30
  -2   2   4  231.48    9.00
  -2   2   4  233.68    9.10
   1  -2  -4   69.59    3.30
  -1   2   4   78.49    3.60
  -1   2   4   79.49    3.60
   0  -2  -4  552.94   20.10
   0  -2  -4  564.14   20.40
   0   2   4  565.74   20.20
   0   2   4  558.84   20.40
   1   2   4  135.99    5.80
   1   2   4  142.69    5.70
  -2  -2  -4 1408.66   50.39
   2   2   4 1419.76   50.59
   2   2   4 1427.16   50.89
  -3  -2  -4  209.18    8.50
   3   2   4  210.18    8.50
   3   2   4  205.28    8.80
  -4  -2  -4   22.10    3.20
   4   2   4   21.60    2.60
   4   2   4   23.40    3.10
  -5  -2  -4   42.20    4.70
   5   2   4   50.39    4.70
   5   2   4   30.40    4.90
  -6  -2  -4  159.38    9.10
   6   2   4  175.38    9.40
   6   2   4  173.38    8.80
  -7  -2  -4    5.50    6.80
  -7  -2  -4    8.70    4.80
   7   2   4    5.70    3.70
  -8  -2  -4   -0.50    5.70
   8   2   4   -1.40    6.60
  -7   3   4   18.00    5.30
   6  -3  -4   47.50    6.40
  -6   3   4   46.80    6.70
   5  -3  -4   97.19    6.50
  -5   3   4   89.39    6.80
   4  -3  -4  117.89    6.80
   4  -3  -4  115.29    5.50
  -4   3   4  125.39    7.00
   3  -3  -4  927.71   32.80
   3  -3  -4  893.01   32.20
  -3   3   4  858.71   33.10
   2  -3  -4  118.59    5.40
  -2   3   4  129.29    5.80
  -2   3   4  128.29    5.70
   1  -3  -4    1.10    1.00
  -1   3   4    1.70    0.90
  -1   3   4    0.10    0.90
   0  -3  -4  403.36   16.10
   0   3   4  452.35   16.20
   0   3   4  450.75   15.70
  -1  -3  -4  108.29    4.60
  -1  -3  -4  110.69    4.90
   1   3   4  114.59    4.80
  -2  -3  -4  996.40   34.90
  -2  -3  -4  945.41   35.30
  -2  -3  -4  930.61   34.60
   2   3   4 1027.10   35.20
  -3  -3  -4  666.93   24.40
   3   3   4  674.63   24.80
  -4  -3  -4   44.20    3.60
   4   3   4   41.50    3.70
   4   3   4   36.50    3.20
  -5  -3  -4    1.90    2.50
   5   3   4    2.80    2.10
  -6  -3  -4   87.99    5.60
  -6  -3  -4   88.89    6.70
  -6  -3  -4   69.49    6.70
   6   3   4   71.39    5.90
  -7  -3  -4   14.90    4.90
   7   3   4   13.30    3.70
  -8  -3  -4   10.00   10.10
   8   3   4   10.90    4.80
   7  -4  -4    7.60    6.10
  -7   4   4   16.90    5.70
   6  -4  -4  113.19    8.20
  -6   4   4  110.39    8.90
   5  -4  -4   54.19    5.60
  -5   4   4   43.50    5.20
   4  -4  -4  241.78   10.00
  -4   4   4  240.88   11.10
   3  -4  -4  922.71   33.50
   3  -4  -4  923.81   33.90
  -3   4   4  919.31   34.40
   2  -4  -4  835.12   30.70
  -2   4   4  859.91   31.10
  -2   4   4  840.22   30.90
   1  -4  -4  352.86   13.50
  -1   4   4  355.36   13.50
  -1   4   4  357.56   13.50
   0  -4  -4   12.60    1.90
   0   4   4   14.70    1.70
   0   4   4   13.40    1.20
  -1  -4  -4   90.39    4.40
   1   4   4   92.79    4.20
  -2  -4  -4   46.20    3.10
   2   4   4   48.90    2.90
  -3  -4  -4  119.89    5.60
  -3  -4  -4   99.89    5.00
  -3  -4  -4  115.69    5.10
   3   4   4  121.09    5.50
  -4  -4  -4  190.98    8.70
  -4  -4  -4  201.58    8.40
  -4  -4  -4  193.08    8.10
   4   4   4  194.88    8.60
  -5  -4  -4   19.70    3.20
  -5  -4  -4   25.00    3.10
  -5  -4  -4   21.50    3.10
   5   4   4   21.80    2.90
  -6  -4  -4  235.28   11.00
  -6  -4  -4  216.78    9.80
  -6  -4  -4  222.48   10.80
   6   4   4  206.18   10.40
  -7  -4  -4   35.30    5.40
   7   4   4   42.60    4.90
   8   4   4    9.50    4.80
  -7   5   4   13.70    6.00
   6  -5  -4   21.30    4.40
   5  -5  -4   51.89    6.10
  -5   5   4   49.90    6.00
   4  -5  -4   91.69    5.90
   4  -5  -4   88.19    5.50
  -4   5   4   83.49    6.10
   3  -5  -4   18.10    2.40
   3  -5  -4   15.40    2.40
  -3   5   4   15.80    2.70
   2  -5  -4   25.80    2.90
  -2   5   4   31.20    2.80
  -2   5   4   24.80    2.90
   1  -5  -4    4.70    1.50
  -1   5   4    7.00    1.40
  -1   5   4    8.20    1.40
   0  -5  -4  256.47   10.40
   0   5   4  263.67   10.30
   0   5   4  257.17    9.70
  -1  -5  -4  196.88    8.30
   1   5   4  194.08    8.00
  -2  -5  -4   18.70    2.40
   2   5   4   21.30    2.20
  -3  -5  -4  122.89    6.00
  -3  -5  -4  118.89    5.20
   3   5   4  128.29    6.00
  -4  -5  -4    1.50    2.00
  -4  -5  -4    4.10    1.80
  -5  -5  -4    7.80    3.10
  -5  -5  -4    7.60    2.60
   5   5   4    9.40    2.40
  -6  -5  -4  317.87   13.50
  -6  -5  -4  309.77   13.60
   6   5   4  287.87   13.50
  -7  -5  -4  146.79   10.30
   7   5   4  137.59    9.00
   8   5   4    4.50    4.80
   6  -6  -4    9.90    4.70
  -6   6   4    8.30    4.50
   5  -6  -4  113.89    7.80
  -5   6   4  104.69    7.80
   4  -6  -4  203.78    9.70
  -4   6   4  203.88   10.40
   3  -6  -4   13.20    2.60
  -3   6   4   18.10    3.00
   2  -6  -4  295.77   12.40
  -2   6   4  305.57   12.10
  -2   6   4  298.77   12.40
   1  -6  -4   25.10    3.10
  -1   6   4   30.90    2.70
  -1   6   4   27.20    2.70
   0  -6  -4   79.79    4.60
   0   6   4   84.19    3.80
   0   6   4   78.69    4.20
  -1  -6  -4  110.99    5.60
   1   6   4  108.79    4.30
   1   6   4  109.89    5.20
  -2  -6  -4   19.80    2.40
   2   6   4   17.50    2.40
  -3  -6  -4   66.69    3.40
  -3  -6  -4   63.59    4.40
   3   6   4   70.89    4.20
  -4  -6  -4   29.50    3.80
  -4  -6  -4   28.10    3.20
   4   6   4   31.70    3.50
  -5  -6  -4  115.99    6.90
  -5  -6  -4  117.69    6.40
   5   6   4  114.59    6.70
  -6  -6  -4   54.19    7.40
  -6  -6  -4   60.39    6.00
   6   6   4   54.99    5.60
   7   6   4   43.00    5.30
   8   6   4   96.49    9.80
  -6   7   4   -0.30    4.70
   5  -7  -4   -6.40    3.90
  -5   7   4    2.10    4.10
   4  -7  -4   10.50    3.10
   4  -7  -4    8.70    3.50
  -4   7   4    8.70    3.40
  -3   7   4    1.00    2.30
   2  -7  -4  292.17   12.40
  -2   7   4  288.77   12.20
  -2   7   4  290.37   11.90
   1  -7  -4  715.03   27.10
  -1   7   4  740.43   26.80
  -1   7   4  705.63   26.70
   0  -7  -4   31.60    3.20
   0   7   4   26.90    2.80
   0   7   4   26.00    2.40
  -1  -7  -4  145.79    7.00
   1   7   4  146.39    5.80
   1   7   4  145.99    6.60
  -2  -7  -4  149.09    7.20
   2   7   4  150.68    6.90
  -3  -7  -4    3.70    2.30
  -3  -7  -4    0.60    1.50
   3   7   4    3.30    2.10
  -4  -7  -4  152.28    7.90
  -4  -7  -4  151.28    6.90
   4   7   4  160.68    7.80
  -5  -7  -4  699.43   26.90
   5   7   4  690.83   26.90
  -6  -7  -4  242.38   11.80
   6   7   4  227.48   11.50
   7   7   4   24.20    4.70
  -6   8   4   11.30    5.50
  -5   8   4    6.60    4.30
   4  -8  -4    2.20    3.70
   4  -8  -4    1.30    3.40
  -4   8   4   -1.60    3.20
   3  -8  -4   63.49    6.10
  -3   8   4   70.59    5.80
   2  -8  -4   86.89    6.00
  -2   8   4   73.39    5.50
  -2   8   4   84.89    5.30
   1  -8  -4  122.59    6.90
  -1   8   4  127.79    6.20
  -1   8   4  120.69    6.20
   0   8   4  150.88    6.70
   0   8   4  156.08    7.10
  -1  -8  -4   22.60    4.30
   1   8   4   30.10    3.10
   1   8   4   29.10    2.50
  -2  -8  -4   75.49    7.00
   2   8   4   64.69    4.40
  -3  -8  -4    7.60    2.60
   3   8   4    3.00    1.80
  -4  -8  -4  164.58    8.50
   4   8   4  151.58    8.00
  -5  -8  -4  310.77   13.70
   5   8   4  299.07   13.60
  -6  -8  -4   34.70    5.10
   6   8   4   37.90    4.70
   7   8   4   24.60    5.00
  -5   9   4   68.19    9.00
   4  -9  -4  172.38   10.70
  -4   9   4  155.28   10.00
   3  -9  -4  197.88   10.50
  -3   9   4  178.58   10.20
   2  -9  -4   72.19    6.20
  -2   9   4   83.29    6.00
  -2   9   4   75.79    5.60
   1  -9  -4   60.89    5.30
  -1   9   4   64.29    4.60
  -1   9   4   61.49    4.60
   0  -9  -4  553.54   21.60
   0   9   4  538.45   20.50
   0   9   4  540.45   20.80
  -1  -9  -4  406.26   16.10
   1   9   4  366.36   14.60
   1   9   4  390.56   16.00
  -2  -9  -4   49.00    4.90
   2   9   4   55.69    4.30
  -3  -9  -4  108.19    6.80
   3   9   4  120.09    6.50
  -4  -9  -4  103.09    6.80
   4   9   4   94.39    6.30
  -5  -9  -4  140.39    8.80
   5   9   4  141.99    8.50
  -6  -9  -4  148.79   10.10
   6   9   4  180.68   10.20
   7   9   4   26.40    5.50
  -5  10   4    3.20    5.30
   4 -10  -4   12.90    5.50
  -4  10   4   14.30    4.80
   3 -10  -4  218.48   11.60
  -3  10   4  199.18   10.90
   2 -10  -4   91.09    7.50
  -2  10   4  101.09    6.70
  -2  10   4   98.09    6.90
   1 -10  -4   41.10    5.50
  -1  10   4   45.70    4.40
   0 -10  -4   44.70    4.90
   0  10   4   49.10    4.20
   0  10   4   52.19    4.40
  -1 -10  -4   42.10    5.00
   1  10   4   35.40    3.50
   1  10   4   40.80    4.00
  -2 -10  -4   90.89    6.60
   2  10   4   94.79    5.90
  -3 -10  -4  105.79    7.50
   3  10   4  106.69    6.60
  -4 -10  -4  210.78   10.80
   4  10   4  214.38   10.50
  -5 -10  -4   17.10    4.20
   5  10   4   13.70    3.70
  -6 -10  -4    8.50    4.70
   6  10   4   -0.80    3.80
   7  10   4    5.40    4.90
   4 -11  -4   68.89   10.20
  -4  11   4   86.39    9.30
   3 -11  -4   85.39    8.90
  -3  11   4   78.39    7.90
   2 -11  -4  118.19    8.90
  -2  11   4  119.29    8.10
   1 -11  -4   82.39    7.60
  -1  11   4   79.59    6.30
  -1  11   4  101.99    6.30
   0 -11  -4    8.80    3.20
   0  11   4   13.70    2.80
   0  11   4   10.70    2.70
  -1 -11  -4    9.30    3.30
   1  11   4    7.30    2.60
  -2 -11  -4   56.09    6.10
   2  11   4   57.09    5.30
  -3 -11  -4   22.80    4.20
   3  11   4   23.30    3.60
  -4 -11  -4  107.49    8.20
   4  11   4  108.59    7.70
  -5 -11  -4   40.10    5.20
   5  11   4   32.90    4.90
  -6 -11  -4   28.20    5.60
   6  11   4   18.60    5.00
   3 -12  -4   -0.20    5.40
  -3  12   4    1.00    4.50
   2 -12  -4   28.80    5.60
  -2  12   4   34.20    5.10
   1 -12  -4  162.08   10.20
  -1  12   4  152.98   10.40
   0 -12  -4   19.90    4.40
   0  12   4   14.30    3.40
  -1 -12  -4  276.77   13.30
   1  12   4  244.88   11.70
  -2 -12  -4    2.30    3.80
   2  12   4   10.10    3.40
  -3 -12  -4    3.10    4.10
   3  12   4    0.80    3.40
  -4 -12  -4   37.80    5.50
   4  12   4   38.40    5.10
  -5 -12  -4   -2.10    4.90
   5  12   4   -1.70    4.20
  -6 -12  -4   12.20    7.60
   6  12   4   28.20    5.60
   2 -13  -4    1.40    5.60
   1 -13  -4    1.10    4.90
   0 -13  -4    4.50    6.00
  -1 -13  -4   -1.10    4.20
   1  13   4    5.50    3.50
  -2 -13  -4    6.10    4.50
   2  13   4    1.10    3.60
  -3 -13  -4    6.10    4.70
   3  13   4   11.70    4.10
  -4 -13  -4    5.50    7.00
   4  13   4   -0.20    4.30
  -5 -13  -4   54.69    7.10
   5  13   4   52.09    6.60
   1 -14  -4   14.50    6.50
   0 -14  -4   87.39    9.60
  -1 -14  -4    0.70    5.20
  -2 -14  -4   18.30    5.40
   2  14   4   17.10    4.40
  -3 -14  -4   66.19    9.10
   3  14   4   62.99    7.80
  -4 -14  -4   38.50    6.90
   4  14   4   23.50    5.50
  -1 -15  -4   33.20    7.10
  -2 -15  -4    0.40    6.10
   3  12  -5    7.50    6.50
   2  12  -5    6.80    5.60
  -2 -12   5   -0.70    6.60
   1  12  -5   20.00    6.00
  -1 -12   5   15.40    6.00
   0  12  -5   43.80    6.70
   0 -12   5   26.70    6.50
  -1  12  -5    5.60    6.20
   1 -12   5    2.70    5.90
  -4 -11   5    1.20    5.40
   2  11  -5   -6.30    4.40
  -2 -11   5   -0.70    4.80
   1  11  -5    0.30    4.30
  -1 -11   5   -1.30    4.80
   0  11  -5   -1.10    4.80
   0 -11   5    8.10    4.90
  -1  11  -5   11.90    5.50
   1 -11   5    1.30    5.00
  -2  11  -5   -2.10    5.40
   2 -11   5    4.40    5.30
  -3  11  -5   66.89   10.20
   3 -11   5   61.59    8.10
   5  10  -5   17.20    4.70
  -5 -10   5   17.80    5.70
   4  10  -5  118.09    8.80
  -4 -10   5  130.09   11.20
   3  10  -5   10.00    4.20
  -3 -10   5   14.30    5.90
  -3 -10   5   14.30    4.80
   2  10  -5  123.29    9.20
  -2 -10   5  115.09    9.00
   1  10  -5   74.29    7.20
  -1 -10   5   55.09    7.30
   0  10  -5    5.80    3.90
   0 -10   5    6.40    3.90
  -1  10  -5   -0.10    4.10
   1 -10   5   -1.00    4.20
  -2  10  -5  204.18   14.10
  -3  10  -5  139.09   11.30
   3 -10   5  136.19   11.00
  -4  10  -5    3.50    5.90
   4 -10   5   10.30    6.20
   5   9  -5   -1.60    4.50
  -5  -9   5   12.20    5.70
   4   9  -5  152.28    9.30
  -4  -9   5  152.98   10.10
   3   9  -5   58.89    6.00
  -3  -9   5   52.89    6.50
  -3  -9   5   60.39    7.00
   2   9  -5   82.79    6.30
  -2  -9   5   74.09    6.80
  -2  -9   5   71.19    6.80
   1   9  -5   47.90    6.20
  -1  -9   5   48.00    5.80
   0   9  -5   23.70    4.20
   0  -9   5   25.80    4.30
  -1   9  -5    1.10    3.60
   1  -9   5    5.90    3.50
  -2   9  -5  206.78   12.00
   2  -9   5  198.48   11.40
  -3   9  -5  326.67   17.20
   3  -9   5  310.97   17.20
  -4   9  -5   57.89    7.50
   4  -9   5   67.89    9.00
   6   8  -5   35.50    5.80
  -6  -8   5   17.90    5.70
   5   8  -5  100.29    8.50
  -5  -8   5  102.29    8.60
   4   8  -5  101.39    7.30
  -4  -8   5  104.49    8.00
   3   8  -5  404.06   16.80
  -3  -8   5  415.36   17.80
   2   8  -5  165.08    9.00
  -2  -8   5  176.68    9.00
  -2  -8   5  172.08    9.40
   1   8  -5   91.69    7.00
   1   8  -5   86.69    5.70
  -1  -8   5   80.49    6.10
   0   8  -5   -1.70    2.70
   0  -8   5   -1.00    2.70
  -1   8  -5   83.29    6.70
   1  -8   5   80.79    6.40
  -2   8  -5  384.76   17.50
   2  -8   5  384.16   17.00
  -3   8  -5  212.88   12.00
   3  -8   5  194.98   11.40
  -4   8  -5    9.10    8.20
  -5   8  -5   11.70    5.90
   5  -8   5   15.50    6.00
   6   7  -5  118.39    9.80
  -6  -7   5  120.49   10.50
   5   7  -5  180.28   10.40
  -5  -7   5  186.48   10.90
   4   7  -5   16.40    3.40
  -4  -7   5   17.90    3.90
   3   7  -5   92.29    5.90
  -3  -7   5   87.79    5.70
  -3  -7   5   81.09    6.20
   2   7  -5   16.40    2.70
  -2  -7   5   20.20    2.90
  -2  -7   5   17.20    3.20
   1   7  -5   61.19    4.40
  -1  -7   5   63.89    5.10
  -1  -7   5   65.99    5.50
   0   7  -5   48.40    4.70
   0  -7   5   57.39    4.90
  -1   7  -5  152.08    8.50
   1  -7   5  138.69    7.90
  -2   7  -5   31.30    4.30
   2  -7   5   28.10    3.90
  -3   7  -5   20.60    4.50
   3  -7   5   22.30    4.10
  -4   7  -5    2.70    4.00
   4  -7   5    3.80    3.90
  -5   7  -5    1.20    4.80
   5  -7   5    5.30    5.00
  -6   7  -5   -3.90    6.40
   7   6  -5   -2.50    5.50
  -7  -6   5    1.40    6.00
   6   6  -5  105.39    8.80
  -6  -6   5  110.29   13.60
   5   6  -5  215.68   11.00
  -5  -6   5  199.78   11.20
   4   6  -5  355.76   14.90
  -4  -6   5  337.17   15.30
   3   6  -5  124.49    6.70
  -3  -6   5  107.39    6.00
  -3  -6   5  125.69    7.10
   2   6  -5   71.19    4.80
  -2  -6   5   73.09    4.70
  -2  -6   5   83.89    5.30
   1   6  -5  125.29    6.00
  -1  -6   5  126.49    6.50
  -1  -6   5  127.09    6.70
   0   6  -5    0.10    2.20
   0  -6   5   -0.20    1.90
  -1   6  -5  910.91   34.90
   1  -6   5  927.41   34.60
  -2   6  -5  323.87   14.50
   2  -6   5  327.67   14.10
  -3   6  -5    8.70    3.20
   3  -6   5    0.50    2.90
  -4   6  -5   85.29    7.90
   4  -6   5   88.09    7.20
  -5   6  -5    2.80    4.60
   5  -6   5    0.80    4.20
  -6   6  -5   59.09    9.20
   6  -6   5   79.89    9.50
   7   5  -5   33.40    6.20
  -7  -5   5   32.50    6.70
   6   5  -5   58.79    6.70
  -6  -5   5   46.20    6.30
   5   5  -5  118.59    7.90
  -5  -5   5  121.59    8.10
   4   5  -5  253.17   11.30
  -4  -5   5  244.08   11.60
   3   5  -5   67.59    4.70
  -3  -5   5   55.09    3.70
  -3  -5   5   70.79    4.90
   2   5  -5  697.03   26.10
  -2  -5   5  694.13   27.80
  -2  -5   5  718.83   26.00
   1   5  -5   57.49    3.50
  -1  -5   5   48.50    4.10
  -1  -5   5   57.99    3.80
   0  -5   5   -1.40    1.60
   0  -5   5    1.90    1.80
  -1   5  -5   29.50    3.90
   1  -5   5   42.10    3.70
  -2   5  -5  117.19    7.00
   2  -5   5  119.39    6.70
  -3   5  -5  170.68    9.30
   3  -5   5  173.58    8.80
  -4   5  -5  397.46   17.10
   4  -5   5  364.66   16.50
  -5   5  -5   87.49    8.30
   5  -5   5   85.89    7.50
  -6   5  -5   74.99    8.80
   6  -5   5   55.99    9.50
   7   4  -5   75.59    9.50
  -7  -4   5   76.79   10.00
   6   4  -5    1.10    3.70
  -6  -4   5   13.50    4.60
   5   4  -5    1.10    2.90
  -5  -4   5   -0.80    3.10
   4   4  -5   35.30    4.40
  -4  -4   5   31.30    4.60
  -3  -4   5   80.09    3.90
  -3  -4   5   89.89    5.40
   2   4  -5  217.48    9.30
  -2  -4   5  231.78    9.90
  -2  -4   5  219.28    8.90
   1   4  -5  134.39    5.80
  -1  -4   5  126.99    6.40
  -1  -4   5  138.29    6.00
   0  -4   5  220.38    9.30
   0  -4   5  224.18    9.60
  -1   4  -5    1.80    1.70
   1  -4   5   -0.20    1.40
  -2   4  -5   22.40    3.30
   2  -4   5   20.20    2.80
  -3   4  -5   26.60    3.60
   3  -4   5   19.30    3.00
  -4   4  -5   20.10    3.60
   4  -4   5   16.90    3.20
  -5   4  -5  388.56   17.40
   5  -4   5  363.36   16.60
  -6   4  -5  125.89   10.50
   6  -4   5  126.39    9.30
  -7   4  -5    7.70    6.60
   7  -4   5   -0.90    5.10
   7   3  -5    3.10    4.70
  -7  -3   5   10.80    5.40
   6   3  -5  113.19    8.50
  -6  -3   5  124.89    9.10
   5   3  -5   73.69    6.10
  -5  -3   5   83.09    6.60
   4   3  -5  245.78   11.10
  -4  -3   5  256.37   11.70
   3   3  -5 1095.89   40.10
   2   3  -5  625.84   24.20
  -2  -3   5  672.23   24.80
  -2  -3   5  661.53   23.70
   1   3  -5  239.58    9.50
  -1  -3   5  245.38    9.60
  -1  -3   5  244.88   10.10
   0   3  -5  109.99    4.90
   0  -3   5  131.09    5.70
   0  -3   5  125.09    5.80
  -1   3  -5   77.59    4.80
   1  -3   5   90.79    4.70
  -2   3  -5  829.22   34.50
   2  -3   5 1023.90   34.50
   3  -3   5  684.63   29.20
  -4   3  -5  338.67   14.90
   4  -3   5  338.07   14.50
  -5   3  -5  362.46   16.10
   5  -3   5  341.47   15.50
  -6   3  -5   64.49    8.20
   6  -3   5   67.39    7.30
  -7   3  -5    0.90    6.10
   7   2  -5    5.40    4.70
  -7  -2   5    8.80    5.20
   6   2  -5    1.10    3.60
  -6  -2   5   -4.30    3.60
   5   2  -5   20.00    3.40
  -5  -2   5   15.60    3.50
   4   2  -5  265.87   11.50
  -4  -2   5  261.17   11.90
   3   2  -5 1068.99   39.40
  -3  -2   5 1086.19   39.90
   2   2  -5  335.37   13.10
  -2  -2   5  326.77   13.40
  -2  -2   5  344.47   12.40
   1   2  -5  227.88    8.90
  -1  -2   5  221.88    8.70
  -1  -2   5  223.08    9.30
   0   2  -5   35.80    2.20
   0  -2   5   40.60    2.70
   0  -2   5   39.30    2.60
  -1   2  -5    8.80    1.80
   1  -2   5    3.90    1.30
  -2   2  -5  681.23   27.10
   2  -2   5  763.82   27.10
  -3   2  -5  363.26   15.30
   3  -2   5  383.86   15.20
  -4   2  -5  365.86   15.00
   4  -2   5  358.66   14.80
   4  -2   5  329.97   13.10
  -5   2  -5  137.89    8.40
   5  -2   5  129.79    7.90
  -6   2  -5    5.70    4.40
   6  -2   5    6.40    3.80
  -7   2  -5   -3.70    5.20
   7  -2   5   13.10    5.10
   7   1  -5    1.20    4.40
  -7  -1   5   -7.50    4.70
   6   1  -5    2.20    3.50
  -6  -1   5   -4.20    3.50
   5   1  -5    7.40    2.70
  -5  -1   5    6.40    2.90
   4   1  -5  373.86   15.00
  -4  -1   5  357.36   15.20
   3   1  -5 1338.07   48.40
  -3  -1   5 1332.67   48.80
   2   1  -5 1174.98   43.90
  -2  -1   5 1261.77   44.30
   1   1  -5    2.10    1.00
  -1  -1   5    2.20    1.50
  -1  -1   5    2.50    1.20
   0  -1   5   30.20    2.30
   0  -1   5   31.50    2.00
   0  -1   5   30.90    2.20
  -1   1  -5  192.08    8.60
   1  -1   5  210.78    7.80
   1  -1   5  215.68    8.50
  -2   1  -5   -0.20    1.60
   2  -1   5    0.40    0.70
   2  -1   5   -0.90    1.20
  -3   1  -5 1075.89   39.80
   3  -1   5 1049.89   38.60
   3  -1   5 1117.79   39.80
  -4   1  -5 1210.48   43.40
   4  -1   5 1119.49   41.80
  -5   1  -5   51.29    5.70
   5  -1   5   52.49    5.30
   5  -1   5   55.69    4.30
  -6   1  -5    5.70    3.80
   6  -1   5    8.80    3.70
  -7   1  -5   16.80    5.50
   7  -1   5    1.50    4.80
   7   0  -5   -1.90    4.50
  -7   0   5   -0.50    4.70
   6   0  -5  157.18    9.10
  -6   0   5  142.19    9.20
   5   0  -5  516.35   20.50
  -5   0   5  506.15   21.00
   4   0  -5  659.63   24.50
  -4   0   5  618.34   24.80
   3   0  -5  513.95   19.90
  -3   0   5  528.55   20.20
   2   0  -5    1.50    1.20
  -2   0   5    3.10    1.40
  -1   0   5   84.19    3.70
  -1   0   5   84.39    4.10
  -1   0   5   82.89    3.90
   0   0   5    4.60    0.90
   0   0   5    5.90    1.10
   0   0   5    6.00    1.10
  -1   0  -5 1319.47   55.39
   1   0   5 1701.13   55.09
   1   0   5 1635.54   55.49
   2   0   5   79.99    4.20
   2   0   5   82.09    3.60
  -3   0  -5  195.78    8.40
   3   0   5  187.58    7.50
   3   0   5  181.38    8.30
  -4   0  -5  434.46   17.20
   4   0   5  428.16   16.30
   4   0   5  428.26   17.30
  -5   0  -5   18.60    3.50
   5   0   5   18.10    2.50
   5   0   5   23.00    3.30
  -6   0  -5   78.19    7.20
   6   0   5   77.89    6.00
   6   0   5   76.89    6.70
  -7   0  -5   51.09    6.50
   7   0   5   41.60    6.10
  -8   0  -5    2.80    5.60
   7  -1  -5   -8.30    4.50
  -7   1   5   -0.60    4.60
   6  -1  -5    4.50    3.40
  -6   1   5    0.80    3.70
   5  -1  -5  379.06   15.70
  -5   1   5  369.56   16.20
   4  -1  -5  902.41   33.00
  -4   1   5  865.21   33.40
   3  -1  -5   54.29    3.70
  -3   1   5   46.70    3.80
   2  -1  -5  219.18    9.10
  -2   1   5  224.28    9.30
   1  -1  -5   15.90    1.20
   1  -1  -5   16.70    1.50
  -1   1   5   19.30    1.80
  -1   1   5   17.90    1.90
   0   1   5   47.80    2.70
   0   1   5   50.29    2.60
   0   1   5   45.30    2.50
  -1  -1  -5   28.80    2.30
   1   1   5   32.30    2.30
   1   1   5   33.00    2.00
   2   1   5 1310.77   47.80
   2   1   5 1341.17   47.30
  -3  -1  -5  191.48    8.10
   3   1   5  192.38    8.30
   3   1   5  187.58    7.70
  -4  -1  -5  135.69    6.90
   4   1   5  132.99    6.80
   4   1   5  134.89    6.30
  -5  -1  -5    0.70    2.70
   5   1   5    3.80    2.60
   5   1   5   -1.50    1.90
  -6  -1  -5   57.99    6.50
   6   1   5   71.59    6.60
   6   1   5   71.59    5.80
  -7  -1  -5   10.60    5.10
   7   1   5   12.30    4.10
   7   1   5    3.50    4.70
  -8  -1  -5    7.10    6.00
   7  -2  -5   65.59    8.50
  -7   2   5   63.79    8.30
   6  -2  -5  131.49    8.80
  -6   2   5  135.89    9.30
   5  -2  -5  165.68    8.70
  -5   2   5  157.58    9.00
   4  -2  -5  884.01   33.00
  -4   2   5  879.11   33.40
   3  -2  -5  100.19    5.30
  -3   2   5  101.59    5.50
  -2   2   5  369.66   14.30
  -2   2   5  372.26   14.40
  -1   2   5  406.76   15.00
  -1   2   5  390.76   15.00
   0  -2  -5  219.08    8.50
   0  -2  -5  209.08    8.10
   0   2   5  218.58    8.50
  -1  -2  -5   46.20    2.60
   1   2   5   52.09    2.70
   1   2   5   53.59    3.00
   2   2   5  724.53   27.20
   2   2   5  752.42   26.90
  -3  -2  -5  923.61   32.80
   3   2   5  889.61   33.20
   3   2   5  894.71   32.80
  -4  -2  -5  262.87   10.80
   4   2   5  255.27   10.60
   4   2   5  256.37   11.10
  -5  -2  -5  529.25   20.40
   5   2   5  466.95   21.90
   5   2   5  532.95   20.40
  -6  -2  -5  270.77   12.70
   6   2   5  272.77   12.90
   6   2   5  266.37   12.00
  -7  -2  -5   10.80    5.00
   7   2   5   11.80    3.70
  -8  -2  -5    9.80    6.00
   7  -3  -5   43.90    6.20
  -7   3   5   47.80    6.70
   6  -3  -5   32.10    4.60
  -6   3   5   29.30    5.10
   5  -3  -5  100.19    6.80
  -5   3   5   92.89    7.10
   4  -3  -5    4.10    2.10
  -4   3   5    7.20    2.50
   3  -3  -5   10.10    1.60
   3  -3  -5    8.30    1.80
  -3   3   5   10.80    2.10
   2  -3  -5  105.39    4.90
  -2   3   5  110.09    5.30
  -2   3   5  109.89    5.40
   1  -3  -5  695.43   25.10
  -1   3   5  679.23   25.10
  -1   3   5  690.03   25.30
   0  -3  -5 1326.27   49.80
   0   3   5 1460.45   49.50
   0   3   5 1392.86   49.80
  -1  -3  -5   47.50    3.00
  -1  -3  -5   52.59    2.70
   1   3   5   52.09    2.80
  -2  -3  -5   27.70    1.80
   2   3   5   30.90    2.30
  -3  -3  -5   68.59    3.80
   3   3   5   71.19    4.00
   3   3   5   76.89    4.40
  -4  -3  -5   85.39    4.90
   4   3   5   91.39    5.00
   4   3   5   84.89    5.20
  -5  -3  -5  964.40   35.90
   5   3   5  964.90   36.10
   5   3   5  958.80   35.70
  -6  -3  -5  193.88   10.40
  -6  -3  -5  199.28    9.40
  -6  -3  -5  202.88   10.50
   6   3   5  208.38   10.00
  -7  -3  -5    6.70    3.80
  -7  -3  -5    1.80    4.80
  -7  -3  -5    7.80    4.80
   7   3   5    6.90    3.70
   8   3   5    9.70    5.00
   7  -4  -5   28.20    5.70
  -7   4   5   31.10    6.20
   6  -4  -5   50.29    7.00
  -6   4   5   53.09    7.20
   5  -4  -5  228.78   11.00
  -5   4   5  220.08   11.30
   4  -4  -5   90.19    5.80
   4  -4  -5   99.19    5.30
  -4   4   5   90.09    6.30
   3  -4  -5  501.75   18.90
   3  -4  -5  514.85   19.50
  -3   4   5  495.05   19.80
   2  -4  -5   45.70    3.20
  -2   4   5   49.10    3.40
  -2   4   5   41.60    3.30
   1  -4  -5   30.90    2.50
  -1   4   5   27.80    2.20
  -1   4   5   27.90    2.40
   0  -4  -5  103.19    5.00
   0   4   5  111.69    4.90
   0   4   5  103.99    4.30
  -1  -4  -5   65.19    3.60
   1   4   5   68.29    3.60
  -2  -4  -5   26.10    2.60
  -2  -4  -5   27.50    2.10
   2   4   5   31.00    2.40
  -3  -4  -5  399.16   15.80
  -3  -4  -5  428.76   16.60
  -3  -4  -5  431.16   16.00
   3   4   5  443.46   16.40
  -4  -4  -5  249.38   11.10
  -4  -4  -5  263.47   10.50
  -4  -4  -5  268.47   10.60
   4   4   5  261.47   11.00
  -5  -4  -5  259.97   11.40
  -5  -4  -5  244.38   10.90
  -5  -4  -5  252.37   10.50
   5   4   5  246.08   11.00
  -6  -4  -5   46.40    6.10
  -6  -4  -5   51.69    4.90
  -6  -4  -5   49.00    6.10
   6   4   5   46.80    5.20
  -7  -4  -5   76.89    6.70
  -7  -4  -5   72.99    8.30
  -7  -4  -5   66.19    8.10
   7   4   5   57.59    6.80
   8   4   5   68.99    9.00
  -7   5   5   12.40    6.20
   6  -5  -5    1.60    4.10
  -6   5   5   -5.80    4.40
   5  -5  -5   41.00    4.60
  -5   5   5   24.90    4.40
   4  -5  -5   44.00    4.70
  -4   5   5   48.70    5.10
   3  -5  -5  438.36   17.00
   2  -5  -5  560.24   22.00
  -2   5   5  580.44   22.20
  -2   5   5  619.34   22.20
   1  -5  -5 1093.19   40.40
  -1   5   5 1108.69   40.20
  -1   5   5 1144.49   40.50
   0  -5  -5  193.48    8.30
   0   5   5  194.28    7.50
   0   5   5  195.28    8.10
  -1  -5  -5    0.20    1.30
   1   5   5   -0.30    1.10
  -2  -5  -5  146.69    6.70
   2   5   5  142.89    6.50
  -3  -5  -5  520.05   19.30
  -3  -5  -5  472.75   17.90
   3   5   5  499.55   19.00
  -4  -5  -5 1463.45   55.89
  -4  -5  -5 1513.65   54.89
  -4  -5  -5 1560.84   55.29
   4   5   5 1619.94   55.99
  -5  -5  -5  156.88    8.20
  -5  -5  -5  171.08    7.50
  -5  -5  -5  149.59    7.70
   5   5   5  158.68    8.10
  -6  -5  -5   30.20    4.50
   6   5   5   31.00    4.00
  -7  -5  -5   56.89    7.90
   7   5   5   37.30    5.10
   8   5   5   -1.20    5.00
   6  -6  -5   83.09    8.60
  -6   6   5   82.79    9.00
   5  -6  -5   20.40    4.20
  -5   6   5   22.90    4.60
   4  -6  -5  141.39    7.60
   4  -6  -5  138.69    7.80
  -4   6   5  139.79    8.20
   3  -6  -5  355.56   14.90
  -3   6   5  377.96   15.40
   2  -6  -5  624.34   24.70
  -2   6   5  679.73   24.70
  -2   6   5  660.93   24.80
   1  -6  -5  127.79    6.40
  -1   6   5  131.99    6.00
  -1   6   5  128.39    6.20
   0  -6  -5  127.79    6.20
   0   6   5  126.29    5.40
   0   6   5  134.09    6.00
  -1  -6  -5  205.38    9.10
   1   6   5  216.08    8.90
  -2  -6  -5   29.80    3.00
   2   6   5   29.30    2.80
  -3  -6  -5  457.85   17.90
   3   6   5  457.05   17.80
  -4  -6  -5  728.63   28.20
  -4  -6  -5  866.81   31.90
   4   6   5  750.42   29.30
  -5  -6  -5   11.40    3.10
  -5  -6  -5    4.50    3.40
   5   6   5    9.30    2.70
  -6  -6  -5    9.10    3.70
   6   6   5   12.30    3.30
  -7  -6  -5    3.20    4.80
   7   6   5   19.30    4.20
   8   6   5    9.60    5.20
  -6   7   5  105.09    9.70
  -5   7   5  170.28   10.50
   4  -7  -5  250.57   11.20
   4  -7  -5  232.48   11.00
  -4   7   5  217.08   11.60
  -3   7   5   -0.50    2.30
  -3   7   5    5.20    2.70
   2  -7  -5  370.66   15.60
  -2   7   5  395.46   15.60
  -2   7   5  389.96   15.40
  -1   7   5  616.64   23.50
  -1   7   5  628.24   23.30
   0  -7  -5   75.19    4.80
   0   7   5   76.89    3.90
   0   7   5   72.99    4.40
  -1  -7  -5  221.58    9.60
   1   7   5  209.78    9.10
  -2  -7  -5  182.78    8.50
   2   7   5  178.28    8.10
   3   7   5  415.36   16.50
  -4  -7  -5   18.40    3.10
   4   7   5   17.10    2.70
  -5  -7  -5  117.19    7.60
   5   7   5  120.09    7.10
  -6  -7  -5   74.19    6.90
   6   7   5   53.59    6.20
   7   7   5   33.80    5.00
  -6   8   5    8.50    5.90
   5  -8  -5    7.30    8.60
  -5   8   5   14.50    5.70
   4  -8  -5  225.48   11.70
   4  -8  -5  243.18   11.30
  -4   8   5  225.88   12.10
   3  -8  -5  423.76   17.20
  -3   8   5  387.66   16.70
  -3   8   5  411.26   17.20
   2  -8  -5   47.80    5.00
  -2   8   5   42.30    4.20
   1  -8  -5    1.90    2.20
  -1   8   5   -1.00    1.80
  -1   8   5   -1.80    1.70
   0  -8  -5   99.89    6.40
   0   8   5   97.39    5.30
   0   8   5   96.09    4.80
  -1  -8  -5   99.49    5.80
   1   8   5   89.99    5.20
  -2  -8  -5  144.99    7.50
   2   8   5  136.79    7.00
  -3  -8  -5  267.97   12.00
   3   8   5  272.57   11.70
  -4  -8  -5   68.49    5.80
   4   8   5   56.69    4.70
  -5  -8  -5   69.59    6.50
   5   8   5   65.29    5.80
  -6  -8  -5    4.10    4.00
   6   8   5    3.00    3.30
   7   8   5   49.99    6.00
  -5   9   5  143.89   10.70
   4  -9  -5    6.20    4.10
   4  -9  -5    9.50    4.60
  -4   9   5   11.30    4.20
   3  -9  -5  146.89    9.10
  -3   9   5  155.38    9.10
   2  -9  -5   20.60    3.90
  -2   9   5   19.30    3.10
  -2   9   5   21.30    3.50
   1  -9  -5  185.18    9.40
  -1   9   5  180.28    8.50
  -1   9   5  193.08    9.60
   0  -9  -5    8.70    2.70
   0   9   5    6.00    2.00
  -1  -9  -5  129.99    7.50
   1   9   5  149.09    7.00
  -2  -9  -5  285.57   12.80
   2   9   5  298.07   12.30
  -3  -9  -5    3.40    2.90
   3   9   5    5.00    2.30
  -4  -9  -5   18.70    3.80
   4   9   5   16.10    3.00
  -5  -9  -5   32.10    4.70
   5   9   5   37.90    5.10
  -6  -9  -5  107.19    8.70
   6   9   5   99.29    8.60
   7   9   5    9.60    4.80
  -5  10   5    1.40    5.40
   4 -10  -5   31.90    6.10
  -4  10   5   26.40    5.00
   3 -10  -5   25.60    4.80
  -3  10   5   24.60    4.40
   2 -10  -5   64.69    6.80
  -2  10   5   76.89    6.10
  -2  10   5   84.19    6.50
   1 -10  -5   60.39    5.90
  -1  10   5   59.49    5.10
  -1  10   5   62.79    5.10
   0 -10  -5  377.56   16.00
   0  10   5  378.16   15.00
   0  10   5  353.36   14.60
  -1 -10  -5   17.10    3.40
   1  10   5   19.40    2.70
  -2 -10  -5   -1.80    2.70
   2  10   5   -2.30    2.10
  -3 -10  -5   81.99    6.60
   3  10   5   84.39    5.90
  -4 -10  -5   30.10    4.20
   4  10   5   24.80    3.70
  -5 -10  -5   46.90    6.80
   5  10   5   31.70    4.50
  -6 -10  -5  158.78   10.50
   6  10   5  177.58   10.50
   7  10   5   52.09    6.70
   4 -11  -5   -4.90   10.70
  -4  11   5   11.00    5.20
   3 -11  -5   16.20    5.50
  -3  11   5   10.40    4.40
   2 -11  -5  233.58   12.60
  -2  11   5  227.78   11.30
  -2  11   5  217.48   11.50
   1 -11  -5   37.80    5.00
  -1  11   5   39.30    5.50
  -1  11   5   35.40    4.00
   0 -11  -5   11.40    3.60
   0  11   5    7.60    2.80
  -1 -11  -5   38.90    4.80
   1  11   5   39.30    4.60
  -2 -11  -5   63.39    6.20
   2  11   5   57.99    5.40
  -3 -11  -5  102.19    7.70
   3  11   5  106.39    7.00
  -4 -11  -5   33.80    5.00
   4  11   5   42.10    5.80
  -5 -11  -5  126.99    9.40
   5  11   5  126.19   10.00
  -6 -11  -5    2.90    5.10
   6  11   5    0.30    4.20
   3 -12  -5    2.60    5.40
  -3  12   5   12.20    5.10
   2 -12  -5   85.99    9.00
   1 -12  -5   98.89    8.60
  -1  12   5   94.59    7.40
   0 -12  -5   -0.20    3.70
   0  12   5    2.20    3.00
  -1 -12  -5   28.60    4.80
   1  12   5   27.40    3.80
  -2 -12  -5  163.98   10.10
   2  12   5  168.68    9.10
  -3 -12  -5  113.09    8.80
   3  12   5  129.09    8.20
  -4 -12  -5   79.29    8.20
   4  12   5   81.79    7.70
  -5 -12  -5   32.50    6.50
   5  12   5   23.30    4.80
  -6 -12  -5   17.40    6.10
   6  12   5    8.00    5.20
   2 -13  -5  155.88   11.90
   1 -13  -5  143.69   10.50
   0 -13  -5    2.50    7.10
   0  13   5    4.30    3.70
  -1 -13  -5   27.90    5.40
   1  13   5   25.80    4.30
  -2 -13  -5   55.59    7.50
   2  13   5   56.09    6.50
  -3 -13  -5    7.70    6.20
   3  13   5   17.80    4.30
  -4 -13  -5  175.38   11.60
   4  13   5  158.08   10.90
  -5 -13  -5   13.30    6.20
   5  13   5   28.20    5.60
   1 -14  -5   10.70    6.20
   0 -14  -5   30.60    6.40
  -1 -14  -5   43.70    6.40
   1  14   5   33.20    5.20
  -2 -14  -5   32.40    6.10
   2  14   5   18.80    4.60
  -3 -14  -5   22.00    6.00
   3  14   5   18.30    5.00
  -4 -14  -5   10.00    6.00
   4  14   5    2.30    4.60
  -1 -15  -5   58.69    8.00
  -2 -15  -5   10.30    6.20
   2  15   5    0.90    6.00
   2  12  -6   53.09    7.90
  -2 -12   6   33.80    7.20
   1  12  -6    7.80    5.90
  -1 -12   6   -7.60    5.90
   0  12  -6   61.99    8.00
   0 -12   6   47.10    7.40
  -4 -11   6   13.70    5.70
   3  11  -6   38.30    6.90
   2  11  -6    5.60    5.20
  -2 -11   6    0.90    5.00
   1  11  -6    4.00    5.00
  -1 -11   6    1.70    5.30
   0  11  -6    7.20    5.30
   0 -11   6    4.20    5.20
  -1  11  -6  194.08   13.10
   1 -11   6  186.28   12.40
  -2  11  -6   11.10    6.20
   2 -11   6   -3.00    5.80
   4  10  -6  148.39   10.00
  -4 -10   6  134.99   10.60
   2  10  -6    8.90    5.00
  -2 -10   6    4.80    4.50
   1  10  -6   14.90    4.70
  -1 -10   6   20.00    4.70
   0  10  -6   22.50    4.90
   0 -10   6   19.80    4.80
  -1  10  -6   78.89    8.80
   1 -10   6   86.39    8.50
  -2  10  -6   73.39    9.10
   2 -10   6   46.40    6.50
  -3  10  -6    5.40    6.00
   3 -10   6    3.40    5.70
   5   9  -6   -0.30    4.40
  -5  -9   6    1.90    5.30
   4   9  -6   27.70    4.50
  -4  -9   6   20.70    5.70
   3   9  -6    2.50    3.50
  -3  -9   6   -0.80    3.70
  -2  -9   6    0.90    3.70
  -2  -9   6    6.80    3.60
   1   9  -6   46.50    5.70
  -1  -9   6   44.50    6.30
   0   9  -6  170.98   10.20
   0  -9   6  159.88    9.70
  -1   9  -6  121.19    9.20
   1  -9   6  118.99    8.50
  -2   9  -6   52.29    7.90
   2  -9   6   40.60    5.70
  -3   9  -6   25.00    6.00
   3  -9   6   35.30    6.10
  -4   9  -6   36.00    6.80
   4  -9   6   32.50    6.50
   6   8  -6   84.79    9.90
  -6  -8   6   62.69    9.80
   5   8  -6   60.09   10.00
  -5  -8   6   44.70    6.40
   4   8  -6   34.30    4.50
  -4  -8   6   36.50    5.40
   3   8  -6    0.30    3.10
  -3  -8   6    4.30    3.60
   2   8  -6    9.10    2.90
  -2  -8   6    4.40    3.20
  -2  -8   6    7.20    3.40
   1   8  -6    0.10    3.40
  -1  -8   6    1.80    3.00
   0   8  -6   46.70    5.70
   0  -8   6   63.49    5.80
  -1   8  -6    6.40    3.70
   1  -8   6    0.40    3.20
  -2   8  -6   47.40    6.00
   2  -8   6   39.30    5.20
  -3   8  -6    3.90    4.40
   3  -8   6    1.20    4.10
  -4   8  -6   -1.90    5.20
   4  -8   6   -0.80    4.80
  -5   8  -6   10.00    6.20
   5  -8   6   23.20    6.20
   6   7  -6    0.30    5.00
  -6  -7   6    3.20    5.50
   5   7  -6   64.79    7.50
  -5  -7   6   62.89    7.60
   4   7  -6  100.99    7.30
  -4  -7   6   95.59    7.70
   3   7  -6  239.68   11.00
  -3  -7   6  245.18   11.80
   2   7  -6   26.70    3.30
  -2  -7   6   20.80    3.80
  -2  -7   6   20.60    3.50
   1   7  -6   51.29    4.30
  -1  -7   6   46.70    5.10
  -1  -7   6   58.59    5.10
   0   7  -6  102.89    6.90
   0  -7   6   93.99    6.50
  -1   7  -6   27.30    4.20
   1  -7   6   35.00    4.70
  -2   7  -6   28.80    4.40
   2  -7   6   17.20    3.70
  -3   7  -6  453.75   20.40
   3  -7   6  470.35   20.00
  -4   7  -6   50.49    7.60
   4  -7   6   54.79    7.40
  -5   7  -6   87.49   10.10
   5  -7   6   67.59    8.90
   6   6  -6   22.90    5.20
  -6  -6   6   19.60    5.40
   5   6  -6   10.70    3.90
  -5  -6   6    2.60    4.00
   4   6  -6    9.20    3.10
  -4  -6   6    6.30    3.30
   3   6  -6   79.09    5.50
  -3  -6   6   69.09    5.70
   2   6  -6   40.30    4.10
  -2  -6   6   44.40    3.90
  -2  -6   6   34.40    4.50
   1   6  -6   65.59    4.30
  -1  -6   6   75.59    5.40
  -1  -6   6   66.79    4.80
   0   6  -6  296.77   13.30
   0  -6   6  282.97   12.50
  -1   6  -6  112.89    6.90
   1  -6   6  109.49    6.60
  -2   6  -6   11.60    3.40
   2  -6   6    8.10    2.90
  -3   6  -6   12.50    4.10
   3  -6   6    9.20    3.20
  -4   6  -6  113.49    8.90
   4  -6   6  115.49    8.40
  -5   6  -6  126.59   11.20
  -6   6  -6   17.20    6.60
   6  -6   6   15.70    5.90
  -7  -5   6   -0.20    6.10
   6   5  -6   -0.80    4.30
  -6  -5   6    2.40    4.90
   5   5  -6  233.98   11.80
  -5  -5   6  238.58   12.30
   4   5  -6  303.07   13.00
  -4  -5   6  278.07   13.50
   3   5  -6  176.28    8.70
  -3  -5   6  184.38    9.30
   2   5  -6    8.90    2.20
  -2  -5   6    3.40    1.80
  -2  -5   6    7.10    2.30
   1   5  -6  154.88    6.90
  -1  -5   6  161.48    7.80
  -1  -5   6  147.99    7.20
   0  -5   6  177.28    8.40
   0  -5   6  192.98    9.00
  -1   5  -6  106.79    6.50
   1  -5   6  108.49    6.20
  -2   5  -6  429.76   17.60
   2  -5   6  394.06   17.00
  -3   5  -6   74.59    6.50
   3  -5   6   60.19    5.60
  -4   5  -6  367.56   16.80
   4  -5   6  363.66   16.30
  -5   5  -6   52.79    6.80
   5  -5   6   50.39    6.80
  -6   5  -6   23.60    6.50
   6  -5   6   18.90    5.80
   7   4  -6   27.70    6.40
  -7  -4   6   37.70    6.80
  -6  -4   6    3.60    5.10
   5   4  -6  184.68   10.00
  -5  -4   6  180.98   10.10
   4   4  -6  378.16   15.60
  -4  -4   6  361.66   15.90
   3   4  -6   21.10    2.90
  -3  -4   6   23.00    3.20
   2   4  -6   98.89    5.40
  -2  -4   6  104.89    5.90
  -2  -4   6   99.09    4.90
   1   4  -6  229.28    9.30
  -1  -4   6  231.28   10.10
  -1  -4   6  232.08    9.60
   0  -4   6  162.18    7.80
   0  -4   6  171.88    7.70
  -1   4  -6  290.77   12.10
   1  -4   6  258.67   11.60
  -2   4  -6  178.08    8.90
   2  -4   6  154.48    8.00
  -3   4  -6   33.90    5.00
   3  -4   6   37.10    4.50
  -4   4  -6   31.10    4.60
   4  -4   6   19.20    3.60
  -5   4  -6    2.30    4.30
   5  -4   6   -0.90    3.60
  -6   4  -6    3.60    5.80
   6  -4   6   -0.70    4.60
  -7   4  -6   17.40    6.80
   7   3  -6   -5.30    4.90
  -7  -3   6    1.60    5.40
   6   3  -6   52.69    7.00
  -6  -3   6   61.79    7.60
   5   3  -6  125.39    8.00
  -5  -3   6  116.39    8.00
   4   3  -6  482.15   18.90
  -4  -3   6  457.35   19.40
   3   3  -6  109.29    6.00
  -3  -3   6  105.79    6.30
   2   3  -6  124.19    6.00
  -2  -3   6  121.59    6.50
  -2  -3   6  121.59    5.40
   1   3  -6  167.28    7.10
  -1  -3   6  166.28    7.70
  -1  -3   6  167.18    7.10
   0   3  -6   17.70    2.00
   0  -3   6   21.10    2.40
   0  -3   6   19.50    2.70
  -1   3  -6    2.70    1.80
   1  -3   6    2.10    1.60
  -2   3  -6   63.09    5.20
   2  -3   6   76.39    4.80
  -3   3  -6  731.43   29.10
   3  -3   6  764.72   28.70
  -4   3  -6   -5.00    3.00
   4  -3   6    5.30    2.70
  -5   3  -6   -1.40    3.80
   5  -3   6    7.20    3.40
  -6   3  -6   45.10    6.60
   6  -3   6   51.49    7.10
   7  -3   6   24.60    5.80
   7   2  -6   65.79    8.90
  -7  -2   6   70.29    9.50
   6   2  -6  194.48   11.30
  -6  -2   6  208.28   11.90
   5   2  -6   80.39    6.40
  -5  -2   6   87.89    7.10
   4   2  -6    4.60    2.30
  -4  -2   6    2.80    2.50
   3   2  -6  403.76   17.90
  -3  -2   6  407.76   16.60
   2   2  -6  345.97   13.70
  -2  -2   6  344.47   14.00
   1   2  -6   82.09    4.10
  -1  -2   6   82.29    4.50
  -1  -2   6   80.99    4.00
   0   2  -6  137.89    5.80
   0  -2   6  144.19    6.50
   0  -2   6  139.49    6.30
  -1   2  -6   25.50    2.90
   1  -2   6   29.40    2.70
  -2   2  -6   -0.20    2.10
   2  -2   6   -1.60    1.50
  -3   2  -6   89.69    6.10
   3  -2   6  108.79    6.70
  -4   2  -6   -1.00    2.90
   4  -2   6   -0.90    2.40
  -5   2  -6   43.10    5.40
   5  -2   6   41.00    5.40
  -6   2  -6   18.60    5.10
   6  -2   6   24.10    4.80
  -7   2  -6   24.20    6.60
   7   1  -6   -0.40    4.80
  -7  -1   6   -0.30    5.10
   6   1  -6   88.19    8.00
  -6  -1   6   87.39    7.90
   5   1  -6  271.77   12.50
  -5  -1   6  265.87   12.80
   4   1  -6   19.50    2.80
  -4  -1   6   16.70    3.00
   2   1  -6   51.69    3.50
  -2  -1   6   46.90    2.60
  -2  -1   6   48.20    3.60
   1   1  -6  118.69    5.20
  -1  -1   6  111.29    4.90
  -1  -1   6  100.89    5.30
   0  -1   6   48.00    3.20
   0  -1   6   51.19    3.10
   0  -1   6   50.69    2.80
  -1   1  -6   19.20    2.70
   1  -1   6   14.80    2.20
   1  -1   6   11.90    1.50
  -2   1  -6   42.30    3.70
   2  -1   6   41.80    2.30
   2  -1   6   43.90    3.50
   3  -1   6  402.96   16.20
   3  -1   6  401.66   14.90
  -4   1  -6   88.89    6.20
   4  -1   6   89.59    4.50
   4  -1   6   99.79    6.10
  -5   1  -6   23.50    4.00
   5  -1   6   30.50    4.00
  -6   1  -6  169.48   10.50
   6  -1   6  165.68   10.10
   7  -1   6    6.00    5.20
   7   0  -6   63.19    8.70
  -7   0   6   69.39    8.50
   6   0  -6   21.70    4.40
  -6   0   6   18.20    4.20
   5   0  -6   -0.50    2.80
  -5   0   6    2.80    3.20
   4   0  -6   87.59    5.60
  -4   0   6   81.39    5.80
   3   0  -6    1.70    1.80
  -3   0   6    0.00    1.80
   2   0  -6    4.00    1.40
  -2   0   6    4.80    1.70
  -1   0   6   54.49    2.90
  -1   0   6   57.39    3.20
  -1   0   6   58.29    3.50
   0   0   6  285.67   11.00
   0   0   6  274.87   11.00
   0   0   6  286.57   10.80
  -1   0  -6    0.90    1.50
   1   0   6    5.80    1.30
   1   0   6    6.00    1.00
   1   0   6    4.00    1.30
  -2   0  -6    3.60    1.80
   2   0   6    5.90    1.60
   2   0   6    4.70    1.00
  -3   0  -6  234.38   10.80
   3   0   6  262.87    9.90
   3   0   6  265.37   11.00
  -4   0  -6  147.69    7.70
   4   0   6  140.99    6.50
   4   0   6  147.19    7.60
  -5   0  -6  111.09    7.20
   5   0   6  100.69    5.70
   5   0   6  111.49    7.00
  -6   0  -6   64.99    6.80
   6   0   6   55.09    6.60
  -7   0  -6   34.40    6.30
   7   0   6   39.50    6.10
   7  -1  -6   18.30    5.40
  -7   1   6   12.20    5.40
   6  -1  -6   12.70    4.00
  -6   1   6   -1.50    3.90
   5  -1  -6   12.00    3.20
  -5   1   6   17.30    3.40
   4  -1  -6    1.20    2.20
  -4   1   6    0.10    2.30
   3  -1  -6   -1.60    1.80
  -3   1   6   -0.60    1.80
   2  -1  -6 1182.08   44.70
   2  -1  -6 1200.38   43.70
  -2   1   6 1320.67   44.90
   1  -1  -6 2057.29   71.49
   1  -1  -6 1985.80   71.19
  -1   1   6 2054.09   71.99
  -1   1   6 1975.50   71.89
   0   1   6  807.22   30.20
   0   1   6  862.81   30.30
   0   1   6  832.32   30.30
   1   1   6   94.19    4.30
   1   1   6   86.99    4.50
   1   1   6   97.19    4.20
   2   1   6  148.39    6.90
   2   1   6  161.38    6.40
  -3  -1  -6  459.65   17.40
   3   1   6  450.35   16.90
   3   1   6  444.56   17.70
  -4  -1  -6  175.88    8.30
   4   1   6  174.78    7.60
  -5  -1  -6  676.63   25.10
   5   1   6  611.24   25.00
   5   1   6  630.14   24.20
  -6  -1  -6   66.29    6.70
   6   1   6   62.59    5.70
   6   1   6   58.79    6.50
  -7  -1  -6   99.49    9.50
   7   1   6   81.49    8.90
  -8  -1  -6    5.70    5.90
   7  -2  -6    8.80    5.30
  -7   2   6    8.60    5.40
   6  -2  -6   50.19    6.80
  -6   2   6   55.79    7.20
   5  -2  -6   91.99    6.70
  -5   2   6   89.39    6.80
   4  -2  -6  122.19    6.90
  -4   2   6  120.19    7.20
  -3   2   6    8.90    2.10
   2  -2  -6   31.90    2.60
  -2   2   6   38.30    3.20
  -2   2   6   42.20    3.10
   1  -2  -6  303.57   11.30
  -1   2   6  295.17   11.60
  -1   2   6  291.87   11.60
   0  -2  -6   28.20    2.00
   0  -2  -6   29.10    2.30
   0   2   6   29.10    2.20
   0   2   6   27.70    2.00
   1   2   6  591.74   22.50
   1   2   6  640.54   23.00
   1   2   6  628.94   22.70
   2   2   6  788.82   29.70
   2   2   6  819.12   29.20
  -3  -2  -6    0.20    1.60
   3   2   6   -1.40    1.60
   3   2   6    0.30    1.20
  -4  -2  -6   51.69    4.10
   4   2   6   35.10    4.50
   4   2   6   48.10    3.50
  -5  -2  -6   24.00    3.60
   5   2   6   24.40    3.60
  -6  -2  -6   79.39    7.10
   6   2   6   80.19    6.20
   6   2   6   75.69    7.20
  -7  -2  -6  142.09   10.20
   7   2   6  145.49   10.40
   7   2   6  137.09    9.00
  -8  -2  -6   17.60    8.20
   7  -3  -6   49.60    6.40
  -7   3   6   50.39    7.30
   6  -3  -6   88.79    7.70
  -6   3   6   76.59    8.20
   5  -3  -6   40.00    5.40
  -5   3   6   35.00    4.60
   4  -3  -6   10.60    2.50
  -4   3   6   10.90    3.00
   3  -3  -6  466.75   17.30
   3  -3  -6  486.65   20.20
  -3   3   6  460.15   18.60
   2  -3  -6 1089.39   39.20
  -2   3   6 1098.39   39.90
  -2   3   6 1090.29   39.90
   1  -3  -6 1475.65   53.99
  -1   3   6 1519.75   54.19
  -1   3   6 1545.85   54.39
   0  -3  -6  114.99    5.30
   0   3   6  120.29    5.00
   0   3   6  119.09    5.30
  -1  -3  -6  471.95   17.20
  -1  -3  -6  457.45   17.60
   1   3   6  462.95   17.50
   1   3   6  474.55   16.90
  -2  -3  -6  510.85   19.60
   2   3   6  570.64   20.20
   2   3   6  547.75   20.50
  -3  -3  -6   28.60    2.80
   3   3   6   29.80    2.70
   3   3   6   31.70    3.30
  -4  -3  -6  308.67   12.20
   4   3   6  293.87   12.20
   4   3   6  296.87   13.60
  -5  -3  -6   85.89    6.20
   5   3   6   91.89    6.30
   5   3   6   87.19    5.60
  -6  -3  -6  195.98   10.10
   6   3   6  183.98    9.60
  -7  -3  -6   30.80    4.60
  -7  -3  -6   35.90    5.60
  -7  -3  -6   35.00    5.70
   7   3   6   34.50    4.70
   8   3   6    9.00    5.10
  -7   4   6   17.70    6.30
   6  -4  -6   23.00    4.80
  -6   4   6   28.90    6.20
   5  -4  -6   64.29    6.30
  -5   4   6   56.39    6.40
   4  -4  -6  273.87   12.40
  -4   4   6  295.77   12.90
   3  -4  -6  384.16   14.90
   3  -4  -6  394.26   15.70
  -2   4   6  263.27   10.90
  -2   4   6  262.07   10.90
   1  -4  -6  392.26   14.90
  -1   4   6  383.66   14.80
  -1   4   6  397.66   15.20
   0  -4  -6    1.00    1.30
   0   4   6    1.60    1.10
  -1  -4  -6  328.27   13.10
   1   4   6  336.97   12.90
  -2  -4  -6   84.09    4.60
  -2  -4  -6   80.39    4.00
   2   4   6   81.89    4.30
  -3  -4  -6  391.86   14.40
  -3  -4  -6  386.26   14.80
  -3  -4  -6  382.46   15.40
   3   4   6  391.86   15.20
  -4  -4  -6   17.60    2.40
   4   4   6   15.00    2.60
  -5  -4  -6   65.49    5.30
  -5  -4  -6   53.39    4.90
  -5  -4  -6   54.49    4.30
   5   4   6   56.99    4.80
  -6  -4  -6   -2.80    3.70
  -6  -4  -6   -1.70    2.80
  -6  -4  -6    2.80    3.60
   6   4   6   -1.20    2.80
  -7  -4  -6   -2.90    4.60
  -7  -4  -6    0.50    3.70
   7   4   6    0.30    3.80
   8   4   6   -0.70    4.90
   6  -5  -6   81.59    8.20
  -6   5   6   91.99    8.80
   5  -5  -6    0.50    3.60
  -5   5   6   -1.00    3.40
   4  -5  -6   -4.10    2.50
  -4   5   6    2.50    2.60
   3  -5  -6  176.28    8.30
  -3   5   6  192.78    8.90
   2  -5  -6  925.21   34.40
  -2   5   6  956.90   34.70
  -2   5   6  932.31   34.60
   1  -5  -6  288.17   11.40
  -1   5   6  274.27   11.10
  -1   5   6  286.77   11.50
   0  -5  -6  411.36   15.80
   0   5   6  406.76   15.70
  -1  -5  -6   90.39    4.80
   1   5   6   96.89    4.70
  -2  -5  -6  272.77   11.30
   2   5   6  269.67   11.00
  -3  -5  -6   -0.40    1.40
  -3  -5  -6    0.10    1.70
   3   5   6    1.10    1.40
  -4  -5  -6   24.70    2.90
  -4  -5  -6   32.00    3.10
  -4  -5  -6   30.20    3.90
   4   5   6   31.50    3.40
  -5  -5  -6  194.38    8.70
  -5  -5  -6  178.38    8.70
  -5  -5  -6  193.68    9.70
   5   5   6  199.88    9.40
  -6  -5  -6    1.70    3.60
  -6  -5  -6    5.40    3.00
   6   5   6    2.00    2.80
  -7  -5  -6   22.60    5.20
   7   5   6   11.40    4.10
   8   5   6  -10.70    4.70
   6  -6  -6    2.60    5.70
  -6   6   6   14.60    5.10
   5  -6  -6   73.09    7.40
  -5   6   6   72.69    7.30
   4  -6  -6  144.49    8.00
  -4   6   6  139.79    8.50
   3  -6  -6  117.19    6.90
  -3   6   6  134.29    7.20
  -3   6   6  125.49    7.00
   2  -6  -6   82.09    5.20
  -2   6   6   82.49    5.10
  -2   6   6   82.59    5.00
   1  -6  -6    1.20    1.80
  -1   6   6    0.60    1.60
  -1   6   6    0.70    1.40
   0  -6  -6   -0.30    1.70
   0   6   6   -1.40    1.20
   0   6   6   -0.40    1.00
  -1  -6  -6  163.58    7.50
   1   6   6  154.68    7.10
  -2  -6  -6    9.70    2.10
   2   6   6   13.50    1.90
  -3  -6  -6  133.89    7.40
  -4  -6  -6   57.39    4.90
   4   6   6   61.89    4.50
  -5  -6  -6   14.60    3.20
   5   6   6    8.50    2.70
  -6  -6  -6   69.79    7.00
   6   6   6   56.39    6.00
  -7  -6  -6   32.70    5.50
   7   6   6   28.20    5.00
   6  -7  -6    2.20    5.60
  -6   7   6   -8.10    4.80
   5  -7  -6    2.20    4.30
  -5   7   6    1.30    3.90
   4  -7  -6   -4.40    3.90
   4  -7  -6    3.40    3.10
  -4   7   6   10.20    3.50
   3  -7  -6    3.10    3.30
  -3   7   6    1.50    2.60
  -3   7   6    2.60    2.70
   2  -7  -6   80.29    5.80
  -2   7   6   95.19    5.60
  -2   7   6   85.09    5.40
   1  -7  -6   24.00    3.00
  -1   7   6   25.80    3.00
  -1   7   6   30.20    3.40
   0  -7  -6  173.48    8.10
   0   7   6  164.98    6.90
   0   7   6  174.38    7.70
  -1  -7  -6   67.19    4.70
   1   7   6   60.19    4.00
  -3  -7  -6  401.96   16.60
   3   7   6  410.46   16.30
  -4  -7  -6   16.10    3.00
   4   7   6   11.10    2.50
  -5  -7  -6   11.30    3.30
   5   7   6    9.40    2.90
  -6  -7  -6    0.60    3.90
   6   7   6    1.70    3.10
  -7  -7  -6   -0.30    5.30
   7   7   6   -1.30    4.10
   5  -8  -6    2.50    4.90
  -5   8   6   21.60    8.10
   4  -8  -6   46.50    5.60
   4  -8  -6   49.40    6.10
  -4   8   6   45.10    6.20
   3  -8  -6   27.50    3.90
  -3   8   6   20.60    3.80
  -3   8   6   22.90    3.50
   2  -8  -6    9.30    2.90
  -2   8   6   17.20    2.80
  -2   8   6   10.70    4.50
   1  -8  -6   92.89    6.10
  -1   8   6   85.29    5.10
  -1   8   6   93.79    5.60
   0  -8  -6  541.75   20.60
   0   8   6  498.95   19.20
  -1  -8  -6   60.39    4.90
   1   8   6   53.89    4.60
  -2  -8  -6  204.08    9.70
   2   8   6  210.38    9.20
  -3  -8  -6   21.70    3.30
   3   8   6   22.40    2.80
  -4  -8  -6   48.10    5.40
   4   8   6   48.90    4.60
  -5  -8  -6  176.38    9.60
   5   8   6  161.58    9.00
  -6  -8  -6   67.19    7.50
   6   8   6   65.59    6.80
  -7  -8  -6  209.48   12.70
   7   8   6  204.98   12.00
  -5   9   6   20.60    5.50
   4  -9  -6   25.60    4.50
   4  -9  -6   31.60    5.60
  -4   9   6   34.70    5.00
   3  -9  -6   84.99    7.50
  -3   9   6  104.49    7.60
  -3   9   6   97.79    7.10
   2  -9  -6   17.50    3.80
  -2   9   6   17.50    3.10
  -2   9   6   22.00    3.50
   1  -9  -6    4.20    2.80
  -1   9   6    5.40    2.30
  -1   9   6    4.20    2.30
   0  -9  -6  239.08   10.70
   0   9   6  207.68    9.10
   0   9   6  221.28    9.90
  -1  -9  -6  428.56   17.70
   1   9   6  436.66   17.10
  -2  -9  -6  394.96   16.80
   2   9   6  411.26   16.30
  -3  -9  -6    3.20    3.00
   3   9   6   10.50    2.50
  -4  -9  -6   43.70    5.80
   4   9   6   42.20    4.80
  -5  -9  -6   68.29    7.00
   5   9   6   70.79    6.20
  -6  -9  -6    4.90    4.70
  -7  -9  -6  110.79   11.20
   7   9   6  136.49   10.00
   4 -10  -6   72.29    9.30
  -4  10   6   80.99    8.40
   3 -10  -6   40.00    5.50
  -3  10   6   31.80    4.60
  -3  10   6   26.10    4.80
   2 -10  -6    1.60    3.80
  -2  10   6    5.60    3.30
  -2  10   6    1.00    3.00
   1 -10  -6  159.48    9.00
  -1  10   6  141.59    7.80
  -1  10   6  161.08    8.10
   0 -10  -6   88.59    6.70
   0  10   6   87.29    5.70
  -1 -10  -6  397.16   17.20
   1  10   6  413.06   16.50
  -2 -10  -6   55.39    5.60
   2  10   6   58.29    5.00
  -3 -10  -6   17.10    3.70
   3  10   6   12.40    2.90
  -4 -10  -6   11.90    3.90
   4  10   6   11.70    3.20
  -5 -10  -6    5.20    4.40
   5  10   6    7.20    3.40
  -6 -10  -6  187.18   11.50
   6  10   6  151.28   10.50
   7  10   6   56.89    6.80
  -4  11   6   78.09    9.10
   3 -11  -6   76.79    9.10
  -3  11   6   73.69    8.10
   2 -11  -6   18.30    4.80
  -2  11   6   27.70    4.50
  -2  11   6   19.10    4.00
   1 -11  -6   44.90    5.30
  -1  11   6   44.00    5.40
   0 -11  -6  162.08    9.50
   0  11   6  168.38    8.60
  -1 -11  -6  232.58   11.80
   1  11   6  231.08   10.80
  -2 -11  -6   19.10    3.90
   2  11   6   19.20    3.40
  -3 -11  -6   56.79    6.60
   3  11   6   60.39    5.60
  -4 -11  -6   30.90    4.80
   4  11   6   23.70    4.00
  -5 -11  -6    7.50    4.50
  -6 -11  -6   24.00    7.00
   6  11   6   20.40    5.00
   3 -12  -6   -1.70    5.60
   2 -12  -6   87.69    9.50
   1 -12  -6   71.09    7.80
  -1  12   6   65.39    6.70
   0 -12  -6  138.89    9.10
   0  12   6  109.09    7.60
  -1 -12  -6   14.90    4.30
   1  12   6   24.00    3.60
  -2 -12  -6   10.40    4.30
   2  12   6   19.60    3.60
  -3 -12  -6   -1.70    4.20
   3  12   6   -1.50    3.20
  -4 -12  -6   27.80    5.30
   4  12   6   30.40    4.70
  -5 -12  -6   48.70    7.50
   5  12   6   39.70    5.60
  -6 -12  -6   -2.90    5.90
   6  12   6    6.60    5.00
   2 -13  -6    7.20    6.10
   1 -13  -6   58.49    7.20
   0  13   6   95.19    7.60
  -1 -13  -6    2.90    4.80
   1  13   6   -1.10    3.50
  -2 -13  -6   -9.50    5.00
   2  13   6    4.70    3.50
  -3 -13  -6    7.00    5.70
   3  13   6    7.90    4.20
  -4 -13  -6    1.80    5.30
   4  13   6   14.60    4.50
  -5 -13  -6   -6.20    5.70
   5  13   6   -5.70    4.70
   1 -14  -6   48.00    7.40
   0 -14  -6   25.20    6.10
  -1 -14  -6   24.70    5.90
   1  14   6   27.00    4.80
  -2 -14  -6   28.90    6.20
   2  14   6   24.00    6.80
  -3 -14  -6  238.28   14.00
   3  14   6  222.38   12.60
  -4 -14  -6    2.40    6.00
   4  14   6    2.00    4.70
  -1 -15  -6    7.40    6.60
  -2 -15  -6    0.90    6.20
   2  15   6    3.60    4.40
   3  11  -7    5.30    6.60
   2  11  -7    2.20    5.70
   1  11  -7   -0.90    5.30
  -1 -11   7    4.30    5.40
   0  11  -7   40.50    7.20
   0 -11   7   40.80    6.50
  -1  11  -7   45.20    7.60
   1 -11   7   37.20    6.90
  -4 -10   7    6.70    5.70
  -3 -10   7   -1.20    4.80
   2  10  -7   72.09    9.80
  -2 -10   7   88.39    8.80
   1  10  -7    2.70    5.70
  -1 -10   7   -2.00    4.40
   0  10  -7    2.40    4.60
   0 -10   7    4.30    4.70
  -1  10  -7   -3.00    4.80
   1 -10   7    6.00    5.30
  -2  10  -7   -5.70    5.20
   2 -10   7    0.50    5.40
  -3  10  -7   49.99    8.10
   3 -10   7   52.29    7.50
  -5  -9   7   19.80    6.10
   4   9  -7  102.79    8.80
  -4  -9   7  115.69    9.80
  -3  -9   7    8.30    6.30
  -2  -9   7   26.60    5.00
  -2  -9   7   21.70    4.60
   1   9  -7   26.90    5.00
  -1  -9   7   28.30    4.50
   0   9  -7   32.90    5.10
   0  -9   7   38.70    5.10
  -1   9  -7   10.60    5.00
   1  -9   7   16.80    4.60
  -2   9  -7  210.58   13.20
   2  -9   7  191.58   16.80
  -3   9  -7  217.78   13.70
   3  -9   7  231.58   13.40
  -4   9  -7   17.80    7.00
   4  -9   7   12.00    6.20
   5   8  -7   10.20    4.70
  -5  -8   7    8.60    5.40
   4   8  -7   49.20    5.60
   3   8  -7  280.97   13.00
  -3  -8   7  293.47   14.30
  -2  -8   7  128.89    8.60
  -2  -8   7  119.89    7.80
   1   8  -7  118.19    9.00
  -1  -8   7  161.78    8.70
   0   8  -7   18.80    4.20
   0  -8   7   15.00    3.80
  -1   8  -7    0.20    3.90
   1  -8   7   -3.10    3.60
  -2   8  -7  161.08   10.90
   2  -8   7  160.88   10.20
  -3   8  -7   42.30   10.00
  -4   8  -7  166.08   12.50
   4  -8   7  155.68   11.60
   6   7  -7   54.19    7.20
  -6  -7   7   65.69    9.80
   5   7  -7   99.69   10.60
  -5  -7   7   92.29    9.30
   4   7  -7   38.40    4.80
  -4  -7   7   29.90    4.90
   3   7  -7   62.89    5.80
  -3  -7   7   58.09    6.30
   2   7  -7   94.49    6.00
  -2  -7   7   84.59    6.60
  -2  -7   7   89.89    6.30
  -1  -7   7   81.19    6.30
  -1  -7   7   90.59    6.30
   0   7  -7   13.20    3.50
   0  -7   7   10.40    3.20
  -1   7  -7   89.39    7.20
   1  -7   7   88.59    7.00
  -2   7  -7  218.58   12.10
   2  -7   7  222.08   11.50
  -3   7  -7   70.79    8.20
   3  -7   7   61.29    7.10
  -4   7  -7   58.29    8.60
   4  -7   7   71.79    8.20
  -5   7  -7   12.30    6.40
   5  -7   7   -5.70    5.50
   6   6  -7  109.09   10.20
  -6  -6   7   92.29    9.90
   5   6  -7   77.09    8.00
  -5  -6   7   76.39    9.70
   4   6  -7  222.68   10.90
  -4  -6   7  199.48   11.10
   3   6  -7  144.99    7.80
  -3  -6   7  138.79    8.40
  -2  -6   7  220.98   10.90
  -2  -6   7  218.58    9.80
   1   6  -7   21.60    2.70
  -1  -6   7   20.20    3.30
  -1  -6   7   23.60    3.60
   0   6  -7   25.50    4.00
   0  -6   7   23.60    3.30
  -1   6  -7  330.27   14.40
   1  -6   7  301.97   13.90
  -2   6  -7   -1.30    3.40
   2  -6   7    2.60    2.80
  -3   6  -7   84.29    7.90
   3  -6   7   66.59    6.70
  -4   6  -7    6.10    4.30
   4  -6   7   -1.20    3.80
  -5   6  -7    6.70    6.00
   5  -6   7    7.70    4.80
   6   5  -7   72.09    8.60
  -6  -5   7   67.89    8.40
   5   5  -7  107.79    8.30
  -5  -5   7  118.19    8.90
   4   5  -7   68.49    6.50
  -4  -5   7   68.29    6.40
  -3  -5   7   11.40    3.20
   2   5  -7   -2.90    2.10
  -2  -5   7    3.50    2.00
  -2  -5   7    1.90    2.30
   1   5  -7   68.79    4.50
  -1  -5   7   71.59    5.40
  -1  -5   7   73.09    4.90
   0   5  -7    0.90    1.60
   0  -5   7    4.30    2.30
  -1   5  -7  227.68   10.60
   1  -5   7  210.98   10.10
  -2   5  -7   61.59    5.70
   2  -5   7   59.49    5.30
  -3   5  -7   -3.70    3.10
   3  -5   7    2.10    3.00
  -4   5  -7  103.09    8.20
   4  -5   7   95.09    7.70
  -5   5  -7   16.80    6.20
   5  -5   7   24.80    5.20
  -6   5  -7   18.30    7.10
   6  -5   7   11.80    5.60
   6   4  -7   -1.10    4.20
  -6  -4   7   -3.10    4.60
   5   4  -7   64.99    7.20
  -5  -4   7   73.59    7.20
   4   4  -7  263.97   12.20
  -4  -4   7  258.17   12.60
   3   4  -7  411.96   16.50
  -3  -4   7  399.96   17.10
   2   4  -7   92.39    5.40
  -2  -4   7   89.49    4.80
  -2  -4   7   89.29    5.80
   1   4  -7   85.59    4.70
  -1  -4   7   93.09    5.50
  -1  -4   7   81.59    4.80
   0   4  -7   10.70    1.70
   0  -4   7   15.20    2.40
   0  -4   7   16.30    2.30
  -1   4  -7   81.39    5.50
   1  -4   7   73.79    5.60
  -2   4  -7  184.98    9.30
   2  -4   7  157.68    8.60
  -3   4  -7    5.30    3.30
   3  -4   7    3.70    2.60
  -4   4  -7   68.29    6.90
   4  -4   7   66.19    6.20
  -5   4  -7   96.99    9.10
   5  -4   7   90.09    7.90
  -6   4  -7   90.09   10.30
   6  -4   7   80.39    9.50
   7   3  -7   26.80    6.40
  -7  -3   7   24.90    6.80
   6   3  -7   49.30    6.00
  -6  -3   7   31.10    5.60
   5   3  -7    0.30    3.30
  -5  -3   7    2.70    3.60
   4   3  -7   25.40    3.70
  -4  -3   7   22.80    3.70
   3   3  -7  134.89    7.10
  -3  -3   7  132.69    7.60
   2   3  -7  276.57   11.80
  -2  -3   7  299.27   12.50
  -2  -3   7  286.97   11.30
   1   3  -7   45.30    3.40
  -1  -3   7   45.80    3.80
  -1  -3   7   45.20    3.30
   0   3  -7    1.00    1.20
   0  -3   7   -1.10    1.50
   0  -3   7    2.10    1.80
  -1   3  -7   16.70    2.70
   1  -3   7   15.80    2.40
  -2   3  -7  164.78    8.70
   2  -3   7  165.98    8.20
  -3   3  -7  374.96   17.40
   3  -3   7  452.35   17.40
  -4   3  -7  110.09    7.70
   4  -3   7   96.59    7.00
  -5   3  -7   80.99    8.00
   5  -3   7   74.29    6.80
  -6   3  -7   98.69    9.90
   6  -3   7   87.99    9.10
  -7   3  -7    3.80    6.50
   7  -3   7    8.00    5.50
   7   2  -7    3.90    5.40
  -7  -2   7   15.50    6.00
   6   2  -7   -2.80    4.50
  -6  -2   7    0.40    5.10
   5   2  -7    4.70    3.30
  -5  -2   7    9.30    3.50
   4   2  -7   44.90    5.00
  -4  -2   7   56.39    5.50
   3   2  -7  188.98    8.70
  -3  -2   7  175.98    9.00
   2   2  -7  109.69    5.80
  -2  -2   7  108.69    5.00
   1   2  -7    6.10    1.60
  -1  -2   7    4.50    1.50
  -1  -2   7    0.20    1.60
   0   2  -7  299.67   11.00
   0  -2   7  274.67   11.40
   0  -2   7  270.87   11.60
  -1   2  -7   10.10    2.40
   1  -2   7    8.80    1.20
   1  -2   7    7.80    1.90
  -2   2  -7  277.27   12.70
   2  -2   7  309.07   12.50
  -3   2  -7   60.29    5.50
   3  -2   7   62.99    4.80
  -4   2  -7   76.99    6.20
   4  -2   7   68.39    5.70
  -5   2  -7  153.18    9.40
   5  -2   7  132.89    8.60
  -6   2  -7    2.20    5.00
   6  -2   7    5.30    4.30
   7  -2   7   83.69    9.70
   7   1  -7    4.00    5.50
  -7  -1   7   -2.80    5.50
   6   1  -7   -5.60    7.20
   5   1  -7    0.70    3.00
  -5  -1   7    0.70    3.30
   4   1  -7  300.67   13.20
  -4  -1   7  306.67   13.80
   3   1  -7 1443.36   51.29
  -3  -1   7 1362.06   51.49
   2   1  -7  965.20   36.70
  -2  -1   7 1035.00   37.10
   1   1  -7  225.28    9.10
  -1  -1   7  218.38    8.90
  -1  -1   7  215.48    9.50
   0  -1   7   74.49    3.70
   0  -1   7   72.09    4.00
   0  -1   7   72.99    4.30
  -1   1  -7   10.10    2.20
   1  -1   7    9.20    1.80
   1  -1   7    6.50    1.10
  -2   1  -7  972.70   35.60
   2  -1   7  948.81   35.30
   2  -1   7  937.91   34.20
  -3   1  -7  601.84   23.80
   3  -1   7  641.54   23.70
   3  -1   7  585.94   22.10
  -4   1  -7  518.25   19.80
   4  -1   7  456.05   17.90
   4  -1   7  474.85   19.60
  -5   1  -7  168.88    9.60
   5  -1   7  166.48    9.40
  -6   1  -7   -0.60    4.50
   6  -1   7   -3.50    3.70
  -7   1  -7   18.60    6.50
   7  -1   7   18.00    6.00
   7   0  -7   54.09    7.00
  -7   0   7   52.89    7.30
   6   0  -7   82.49    8.90
  -6   0   7   69.59    9.60
   5   0  -7    7.30    3.20
  -5   0   7    5.10    3.30
   4   0  -7  155.88    8.30
  -4   0   7  168.48    8.80
   3   0  -7   79.69    5.10
  -3   0   7   86.39    5.50
   2   0  -7    5.80    1.30
   2   0  -7    7.70    1.80
  -2   0   7    8.10    2.00
  -1   0   7  427.86   16.00
  -1   0   7  432.66   16.40
  -1   0   7  426.06   16.60
   0   0   7  252.37   10.10
   0   0   7  245.78    9.80
   0   0   7  244.18    9.90
   1   0   7  807.02   29.00
   1   0   7  767.82   28.50
   1   0   7  788.82   29.20
  -2   0  -7    3.10    2.20
   2   0   7   -0.20    1.00
   2   0   7    0.80    1.50
  -3   0  -7   -4.20    2.00
   3   0   7    1.00    1.20
   3   0   7   -0.70    2.80
  -4   0  -7   87.69    5.90
   4   0   7   85.89    5.70
   4   0   7   72.79    4.40
  -5   0  -7   43.00    5.40
   5   0   7   32.90    4.00
   5   0   7   41.00    5.30
  -6   0  -7  157.88    9.90
   6   0   7  152.78    9.80
  -7   0  -7   21.40    6.10
   7   0   7   26.00    5.90
   7  -1  -7   19.40    5.70
  -7   1   7   21.30    6.20
   6  -1  -7   -4.60    4.20
   5  -1  -7  154.38    8.80
  -5   1   7  152.68    9.10
   4  -1  -7  461.65   18.90
  -4   1   7  476.85   19.40
   3  -1  -7  561.04   21.70
  -3   1   7  561.74   21.90
  -2   1   7  620.54   23.60
   1  -1  -7   22.90    1.90
   1  -1  -7   26.10    2.40
  -1   1   7   27.40    2.60
  -1   1   7   23.00    2.40
   0   1   7   81.69    4.10
   0   1   7   84.39    4.20
   0   1   7   81.59    4.30
   1   1   7  288.77   11.30
   1   1   7  277.57   11.50
   1   1   7  297.87   11.20
   2   1   7   36.40    3.20
   2   1   7   36.80    2.50
  -3  -1  -7  192.08    9.70
   3   1   7  248.58   10.20
   3   1   7  243.38    9.20
  -4  -1  -7  163.68    8.30
   4   1   7  171.38    7.50
   4   1   7  173.28    8.50
  -5  -1  -7   20.10    3.70
   5   1   7   23.90    2.90
   5   1   7   20.10    3.50
  -6  -1  -7   24.80    4.90
   6   1   7   33.40    4.00
   6   1   7   25.40    4.70
  -7  -1  -7    0.90    5.40
   7   1   7    7.90    5.30
   7  -2  -7   19.30    5.50
  -7   2   7   18.20    6.20
   6  -2  -7    9.50    4.40
  -6   2   7   13.90    7.00
   5  -2  -7  341.77   15.20
  -5   2   7  339.27   15.60
  -4   2   7  361.96   15.50
   3  -2  -7   22.60    3.20
  -3   2   7   25.90    3.70
   2  -2  -7   44.80    2.90
  -2   2   7   43.80    3.60
  -2   2   7   45.70    3.50
  -1   2   7  115.99    5.60
  -1   2   7  124.19    5.70
   0  -2  -7  748.53   26.50
   0  -2  -7  726.33   26.90
   0   2   7  724.73   26.70
   0   2   7  726.13   26.90
   1   2   7  206.58    8.10
   1   2   7  203.88    8.20
   1   2   7  195.28    8.50
   2   2   7   37.90    3.10
   2   2   7   36.70    2.60
   3   2   7   -1.30    1.70
   3   2   7   -0.90    1.20
  -4  -2  -7  758.02   28.90
   4   2   7  790.22   29.60
   4   2   7  771.92   28.70
  -5  -2  -7   20.90    4.00
   5   2   7   14.80    3.40
   5   2   7   24.80    3.10
  -6  -2  -7    3.10    4.10
   6   2   7    1.60    3.90
   6   2   7    3.30    3.10
  -7  -2  -7    3.90    5.60
   7   2   7   -0.20    4.90
   7   2   7   -1.10    4.20
  -7   3   7   -3.50    5.60
   6  -3  -7   16.60    5.80
  -6   3   7   18.50    4.90
   5  -3  -7   59.09    6.10
  -5   3   7   47.10    5.90
   4  -3  -7   49.50    5.10
  -4   3   7   62.19    5.60
   3  -3  -7  251.97   10.70
   3  -3  -7  290.67   11.70
  -3   3   7  272.77   11.90
   2  -3  -7   22.50    2.70
  -2   3   7   21.20    2.90
  -2   3   7   23.90    2.90
  -1   3   7   29.40    2.60
  -1   3   7   25.20    2.60
   0  -3  -7   46.00    2.80
   0  -3  -7   53.49    3.30
   0   3   7   52.29    2.90
   0   3   7   50.49    3.30
  -1  -3  -7  229.88    9.40
  -1  -3  -7  237.68    9.90
   1   3   7  242.88    9.70
   1   3   7  242.98    9.50
   2   3   7    6.30    1.40
   2   3   7    4.00    1.60
  -3  -3  -7    0.00    1.60
   3   3   7    1.10    1.40
   3   3   7    0.20    1.80
  -4  -3  -7    7.10    2.40
   4   3   7    4.50    1.90
   4   3   7    5.30    2.50
  -5  -3  -7    3.20    3.10
   5   3   7    5.80    2.40
   5   3   7    5.20    3.10
  -6  -3  -7  101.69    7.60
   6   3   7   83.49    7.20
   6   3   7   89.09    6.50
  -7  -3  -7   60.39    6.90
  -7  -3  -7   73.09    8.70
   7   3   7   69.49    7.00
  -6   4   7   30.40    5.70
   5  -4  -7   71.29    7.30
  -5   4   7   96.19    7.60
   4  -4  -7   19.50    3.30
  -4   4   7   20.30    3.50
   3  -4  -7   33.30    3.60
   3  -4  -7   46.20    4.30
  -3   4   7   41.20    4.30
   2  -4  -7  117.19    5.70
  -2   4   7  121.59    6.70
  -2   4   7  112.69    6.00
   1  -4  -7   83.79    4.50
  -1   4   7   82.59    4.30
  -1   4   7   82.39    4.60
   0  -4  -7  150.48    6.70
   0   4   7  141.99    6.10
   0   4   7  149.19    6.70
  -1  -4  -7  146.39    6.20
  -1  -4  -7  142.69    6.70
   1   4   7  145.19    5.60
   1   4   7  141.59    6.50
  -2  -4  -7    9.70    2.00
  -2  -4  -7    6.80    1.50
   2   4   7    4.90    1.50
  -3  -4  -7  710.63   26.30
  -3  -4  -7  711.03   27.00
   3   4   7  717.93   26.60
  -4  -4  -7  128.99    7.00
  -4  -4  -7  120.39    6.10
  -4  -4  -7  119.49    6.20
   4   4   7  122.39    7.00
  -5  -4  -7  147.89    7.30
  -5  -4  -7  144.49    7.70
  -5  -4  -7  135.09    8.10
   5   4   7  146.39    7.60
  -6  -4  -7  100.09    8.00
  -6  -4  -7  105.49    6.70
   6   4   7  104.09    7.00
  -7  -4  -7   87.79    7.50
  -7  -4  -7   90.79    9.40
   7   4   7   93.89    7.80
   6  -5  -7    6.40    4.70
  -6   5   7    5.70    5.00
   5  -5  -7   24.90    4.50
  -5   5   7   31.90    4.90
   4  -5  -7   16.00    3.20
  -4   5   7   13.40    3.30
   3  -5  -7  139.89    7.20
  -3   5   7  151.98    7.80
   2  -5  -7    1.70    2.10
  -2   5   7    5.30    1.90
  -2   5   7    6.10    1.90
   1  -5  -7   24.40    3.10
  -1   5   7   23.30    2.80
  -1   5   7   19.90    2.50
   0  -5  -7  130.09    6.40
   0   5   7  138.09    6.30
   0   5   7  127.29    5.50
  -1  -5  -7  220.18    9.60
   1   5   7  229.18    9.50
  -2  -5  -7  957.50   35.50
   2   5   7  960.50   35.20
   3   5   7  118.39    6.10
  -4  -5  -7    4.40    2.20
  -4  -5  -7    8.80    2.70
   4   5   7    9.40    2.30
  -5  -5  -7   68.39    6.00
  -5  -5  -7   59.29    4.90
   5   5   7   81.99    5.50
  -6  -5  -7   18.40    3.40
  -6  -5  -7   14.60    4.20
   6   5   7   19.30    3.50
  -7  -5  -7   40.90    6.20
   7   5   7   57.49    7.00
   6  -6  -7   24.10    5.60
  -6   6   7   30.90    6.10
   5  -6  -7   17.70    4.30
  -5   6   7   20.40    4.60
   4  -6  -7  112.99    7.50
  -4   6   7  120.49    7.90
   3  -6  -7  192.48    9.10
  -3   6   7  179.78    9.30
  -3   6   7  203.98    9.60
   2  -6  -7    1.70    2.40
  -2   6   7    1.70    2.00
  -2   6   7    2.40    2.00
   1  -6  -7  305.87   12.30
  -1   6   7  294.87   11.80
  -1   6   7  298.57   12.90
   0  -6  -7  111.19    6.00
   0   6   7  111.69    4.80
   0   6   7  111.29    5.70
  -1  -6  -7   28.10    3.40
   1   6   7   25.10    2.70
  -2  -6  -7  697.53   26.50
   2   6   7  700.23   26.30
  -3  -6  -7  250.27   10.90
   3   6   7  235.18   10.50
  -4  -6  -7  206.08   10.10
   4   6   7  219.08    9.80
  -5  -6  -7   97.39    7.00
   5   6   7  103.89    6.60
  -6  -6  -7   48.00    6.90
   6   6   7   51.89    5.70
  -7  -6  -7   37.10    5.90
  -6   7   7  117.89   10.70
   5  -7  -7   27.60    4.90
  -5   7   7   28.10    5.20
   4  -7  -7   93.79    7.10
  -4   7   7   87.59    7.40
   3  -7  -7   34.30    4.50
  -3   7   7   23.10    3.50
  -3   7   7   40.00    4.90
   2  -7  -7  179.88    9.30
  -2   7   7  195.18    8.90
  -2   7   7  200.68    9.20
   1  -7  -7  415.46   17.00
  -1   7   7  447.16   17.00
  -1   7   7  414.06   16.30
   0  -7  -7  320.87   13.00
   0   7   7  298.57   11.70
  -2  -7  -7   29.20    4.10
   2   7   7   30.10    3.40
  -3  -7  -7   54.39    4.90
   3   7   7   53.89    4.30
  -4  -7  -7  136.39    7.80
   4   7   7  140.69    7.50
  -5  -7  -7    8.30    3.50
   5   7   7   13.10    3.00
  -6  -7  -7   58.59    7.30
   6   7   7   51.79    6.20
  -7  -7  -7    5.60    5.20
   7   7   7   18.30    4.60
  -5   8   7  102.09    9.50
   4  -8  -7   87.19    7.50
  -4   8   7  104.59    7.80
   3  -8  -7    8.50    3.60
  -3   8   7    2.30    3.20
  -3   8   7    5.20    3.00
   2  -8  -7  106.39    7.00
  -2   8   7  105.49    6.40
  -2   8   7   95.29    6.30
  -1   8   7   41.30    3.70
  -1   8   7   36.40    4.20
   0  -8  -7    3.00    2.30
   0   8   7    3.40    1.50
   0   8   7    1.20    1.70
  -1  -8  -7  376.56   15.50
   1   8   7  363.26   14.90
  -2  -8  -7   19.00    3.20
   2   8   7   13.20    2.40
  -3  -8  -7   22.70    3.50
   3   8   7   16.30    2.70
  -4  -8  -7   11.50    3.40
   4   8   7    6.10    2.40
  -5  -8  -7   -0.30    3.60
   5   8   7    0.70    2.80
  -6  -8  -7   25.90    5.20
   6   8   7   23.90    4.40
  -7  -8  -7   24.00    6.30
   7   8   7   22.00    4.90
  -5   9   7  139.49   11.20
   4  -9  -7    8.70    4.10
  -4   9   7   11.40    4.50
   3  -9  -7   19.50    4.40
  -3   9   7   22.90    4.10
  -3   9   7   29.60    4.40
   2  -9  -7   85.99    6.80
  -2   9   7   85.69    6.30
  -2   9   7   78.49    6.20
   1  -9  -7   39.60    5.10
  -1   9   7   42.30    3.90
  -1   9   7   39.50    4.40
   0  -9  -7  430.86   17.90
   0   9   7  439.56   17.40
  -1  -9  -7  114.39    7.00
   1   9   7  110.19    6.20
  -2  -9  -7   58.79    5.60
   2   9   7   54.29    4.50
  -3  -9  -7   -3.40    3.00
   3   9   7   -1.30    2.00
  -4  -9  -7   49.10    6.20
   4   9   7   54.19    5.30
  -5  -9  -7    9.60    4.00
   5   9   7    4.70    3.10
  -6  -9  -7    5.20    4.90
   6   9   7    9.10    4.20
  -7  -9  -7   12.70    6.30
   7   9   7    7.60    4.90
   4 -10  -7    7.80    4.70
  -4  10   7    9.70    4.90
   3 -10  -7   54.29    7.80
  -3  10   7   66.39    7.10
  -3  10   7   47.50    6.80
   2 -10  -7   16.20    4.30
  -2  10   7   18.60    3.80
  -2  10   7    9.00    3.30
   1 -10  -7   37.40    5.60
  -1  10   7   41.50    5.00
   0 -10  -7   19.30    3.60
   0  10   7   21.20    3.10
  -1 -10  -7   89.09    6.80
   1  10   7   90.99    6.00
  -2 -10  -7   19.30    3.70
   2  10   7   13.30    2.80
  -3 -10  -7    2.20    3.40
   3  10   7    1.70    2.40
  -4 -10  -7   61.49    6.90
   4  10   7   57.59    5.70
  -5 -10  -7   10.50    4.60
   5  10   7    7.90    3.50
  -6 -10  -7  176.58   12.40
   6  10   7  174.58   10.80
  -4  11   7   -4.30    5.20
   3 -11  -7    3.40    5.30
  -3  11   7    4.50    4.50
  -3  11   7    5.10    4.60
   2 -11  -7   34.90    5.50
  -2  11   7   28.80    4.50
   1 -11  -7  110.69    8.40
  -1  11   7  110.39    7.40
   0 -11  -7   26.70    4.30
   0  11   7   18.50    3.50
  -1 -11  -7    1.20    3.40
   1  11   7   -1.00    2.50
  -2 -11  -7   40.30    5.10
   2  11   7   45.50    5.00
  -3 -11  -7   71.99    7.00
   3  11   7   68.49    6.00
  -4 -11  -7   19.40    4.70
   4  11   7   20.50    3.80
  -5 -11  -7  104.29    9.40
   5  11   7   97.99    8.10
  -6 -11  -7    3.00    5.60
   6  11   7   -1.30    4.50
   3 -12  -7    2.10    5.40
   2 -12  -7    7.00    5.40
  -2  12   7    7.40    4.30
   1 -12  -7   37.60    5.60
  -1  12   7   39.40    4.60
   0 -12  -7  113.09    8.70
   0  12   7  101.39    7.50
  -1 -12  -7   24.20    4.70
   1  12   7   32.80    4.10
  -2 -12  -7  222.78   12.40
   2  12   7  225.28   11.00
  -3 -12  -7  151.38   10.40
   3  12   7  150.18    9.10
  -4 -12  -7    0.90    4.90
  -5 -12  -7  124.59   10.30
   5  12   7  130.39    9.50
  -6 -12  -7   32.90    6.80
   2 -13  -7    2.20    5.90
   1 -13  -7   12.00    5.70
  -1  13   7   15.30    4.40
   0 -13  -7   -2.50    4.90
   0  13   7    4.20    3.90
   1  13   7   -0.90    3.30
  -2 -13  -7   35.20    7.30
   2  13   7   43.60    5.10
  -3 -13  -7   83.09    9.10
  -4 -13  -7  273.67   15.00
   4  13   7  271.87   14.20
  -5 -13  -7   -5.40    5.90
   5  13   7    9.60    4.80
   1 -14  -7   37.00    7.40
   0 -14  -7   32.00    6.50
   0  14   7   17.20    5.00
  -1 -14  -7  174.88   12.30
  -2 -14  -7   60.79    9.10
   2  14   7   56.39    7.90
  -3 -14  -7   -2.00    5.70
   3  14   7    3.80    4.40
  -4 -14  -7   99.89   11.10
   4  14   7  103.09   10.10
   1  11  -8  116.39   11.40
  -1 -11   8  106.09   11.40
   0  11  -8   58.79    8.30
   0 -11   8   70.39   10.10
  -3 -10   8  116.99   11.00
   2  10  -8   -0.50    5.80
   1  10  -8   24.60    5.80
  -1 -10   8   22.90    5.70
   0  10  -8    9.00    5.80
   0 -10   8   17.10    5.70
  -1  10  -8   85.19   10.10
   1 -10   8   99.19   10.00
  -2  10  -8   21.90    7.00
   2 -10   8   21.70    6.40
  -4  -9   8   32.80    6.70
  -3  -9   8    9.20    5.10
  -2  -9   8  176.08   11.20
  -1  -9   8   33.40    5.20
   0  -9   8   11.20    4.80
  -1   9  -8   -3.10    4.90
   1  -9   8   -4.00    7.50
  -2   9  -8    5.20    5.80
   2  -9   8   -0.60    4.80
  -3   9  -8   14.00    6.30
   3  -9   8   22.40    6.30
   5   8  -8   10.90    4.90
  -5  -8   8   37.60    6.80
   4   8  -8   83.19    8.50
  -4  -8   8   81.59    9.00
   3   8  -8    7.20    4.00
  -3  -8   8   -2.90    7.10
  -2  -8   8   25.00    4.50
  -2  -8   8   23.50    4.60
   1   8  -8    9.90    4.60
  -1  -8   8    5.80    3.90
   0   8  -8   59.89    6.80
   0  -8   8   67.79    7.30
  -1   8  -8    8.20    4.70
   1  -8   8    8.90    4.10
  -2   8  -8   17.90    8.00
   2  -8   8   16.50    4.70
  -3   8  -8   19.30    6.10
   3  -8   8   16.50    5.50
  -4   8  -8   27.90    7.10
   4  -8   8   35.90    6.70
   5   7  -8    8.70    4.80
  -5  -7   8    6.20    5.20
   4   7  -8   38.00    5.30
  -4  -7   8   39.20    8.70
   3   7  -8   18.10    3.90
  -3  -7   8    9.50    3.90
   2   7  -8   -2.00    2.90
  -2  -7   8    2.40    3.30
  -2  -7   8    1.00    3.30
  -1  -7   8   34.20    4.40
  -1  -7   8   35.60    5.50
   0   7  -8    3.30    3.10
   0  -7   8    6.00    3.40
  -1   7  -8  172.88   10.20
   1  -7   8  154.98    9.50
  -2   7  -8   54.09    7.30
   2  -7   8   43.80    6.40
  -3   7  -8  167.18   11.70
   3  -7   8  161.78   10.70
  -4   7  -8   19.80    6.20
   4  -7   8    8.00    5.30
  -5   7  -8   13.20    7.20
   5  -7   8   14.00    6.60
  -6  -6   8   -2.00    6.00
   5   6  -8   87.19    8.70
  -5  -6   8   90.09    8.90
   4   6  -8   35.80    4.80
  -4  -6   8   34.10    5.00
   3   6  -8    3.30    3.10
  -3  -6   8    0.90    3.50
   2   6  -8  103.59    6.30
  -2  -6   8   93.69    6.10
  -2  -6   8   95.99    7.10
   1   6  -8   19.90    2.80
  -1  -6   8   20.90    3.20
  -1  -6   8   15.40    3.30
   0   6  -8   45.90    5.70
   0  -6   8   44.10    4.90
  -1   6  -8   40.10    5.30
   1  -6   8   42.30    5.40
  -2   6  -8   18.00    4.30
   2  -6   8   11.50    3.60
  -3   6  -8   67.39    8.00
   3  -6   8   73.69    7.20
  -4   6  -8   16.40    7.30
  -5   6  -8   48.10    7.60
   5  -6   8   46.20    6.90
   6   5  -8    5.80    5.50
  -6  -5   8   -0.30    5.70
   5   5  -8  171.78   12.20
  -5  -5   8  162.88   10.80
   4   5  -8   39.30    4.90
  -4  -5   8   35.50    4.90
   3   5  -8   47.10    5.50
  -3  -5   8   36.60    5.10
   2   5  -8    5.70    2.60
  -2  -5   8    4.20    2.40
  -2  -5   8    3.10    2.60
   1   5  -8  102.69    5.70
  -1  -5   8  105.29    6.70
  -1  -5   8   94.79    7.50
   0   5  -8  484.25   21.00
   0  -5   8  531.25   20.20
   0  -5   8  500.95   20.60
  -1   5  -8  142.99    8.40
   1  -5   8  147.39    8.00
  -2   5  -8  688.03   27.90
   2  -5   8  690.33   27.20
  -3   5  -8   50.19    6.70
   3  -5   8   69.39    6.40
  -4   5  -8    8.90    5.00
   4  -5   8   11.70    4.10
  -5   5  -8   45.30    7.00
   5  -5   8   61.99    7.90
  -6   5  -8  117.99   12.40
   6  -5   8  100.39   11.30
   6   4  -8    9.50    5.30
  -6  -4   8   15.20    5.40
   5   4  -8    4.80    4.20
  -5  -4   8    2.90    4.20
   4   4  -8   -4.00    3.20
  -4  -4   8    4.70    3.50
   3   4  -8   43.70    5.00
  -3  -4   8   41.10    5.30
   2   4  -8    1.90    2.40
  -2  -4   8    2.50    2.10
  -2  -4   8    6.90    2.60
   1   4  -8  305.87   12.80
  -1  -4   8  325.27   13.10
  -1  -4   8  339.97   14.10
   0  -4   8  716.03   27.40
   0  -4   8  701.33   27.10
  -1   4  -8   36.60    4.60
   1  -4   8   41.10    4.30
  -2   4  -8   13.40    3.80
   2  -4   8   15.10    3.10
  -3   4  -8   16.20    4.30
   3  -4   8   14.20    3.40
  -4   4  -8    3.40    4.00
   4  -4   8    7.90    3.70
  -5   4  -8   63.89    8.60
   5  -4   8   48.30    7.40
  -6   4  -8  112.89   11.40
   6  -4   8  109.79   10.60
   6   3  -8  117.29   10.40
  -6  -3   8  111.99   10.00
   5   3  -8  145.59    9.30
  -5  -3   8  125.79    9.30
   4   3  -8  359.36   15.40
  -4  -3   8  333.07   15.60
   3   3  -8   94.09    6.00
  -3  -3   8   80.39    6.40
  -2  -3   8  177.38    8.70
  -2  -3   8  162.08    7.40
   1   3  -8  196.78    8.70
  -1  -3   8  206.78    9.50
  -1  -3   8  199.38    8.80
   0   3  -8    8.80    1.80
   0  -3   8   10.90    2.10
   0  -3   8   12.00    2.50
  -1   3  -8 1441.86   50.69
   1  -3   8 1295.17   52.39
  -2   3  -8  315.97   14.10
   2  -3   8  297.97   13.20
  -3   3  -8   23.20    4.20
   3  -3   8   14.90    3.20
  -4   3  -8   49.99    6.80
   4  -3   8   58.09    5.90
  -5   3  -8    6.10    4.90
   5  -3   8   -2.00    3.70
  -6   3  -8   28.10    6.80
   6  -3   8   27.20    5.90
   6   2  -8   22.50    5.20
  -6  -2   8   12.00    5.10
   5   2  -8   23.50    4.40
  -5  -2   8   19.00    4.50
   4   2  -8    5.90    3.10
  -4  -2   8    6.20    3.10
   3   2  -8    2.20    2.30
  -3  -2   8    4.40    2.40
  -2  -2   8  383.16   15.20
  -2  -2   8  427.06   16.70
   1   2  -8  828.42   30.50
  -1  -2   8  825.72   30.40
   0   2  -8   87.89    4.70
   0  -2   8   93.09    5.40
   0  -2   8   97.59    5.20
  -1   2  -8    7.10    2.40
   1  -2   8    8.50    2.10
   2  -2   8  213.28    9.80
  -3   2  -8   86.69    6.80
   3  -2   8   88.39    5.90
  -4   2  -8    7.40    3.70
   4  -2   8    3.30    2.90
  -5   2  -8   87.29    7.90
   5  -2   8   68.29    7.00
  -6   2  -8   64.19    9.60
   6  -2   8   64.39    9.40
  -7   2  -8   16.70    6.10
   7  -2   8   17.50    5.90
   6   1  -8   44.10    6.10
  -6  -1   8   41.80    6.30
   5   1  -8   92.79    7.40
  -5  -1   8   89.89    7.50
   4   1  -8    1.80    2.70
  -4  -1   8   -0.20    2.80
   3   1  -8  110.39    6.50
  -3  -1   8  105.69    6.50
   2   1  -8  425.76   18.20
  -2  -1   8  456.75   18.10
  -2  -1   8  458.05   16.70
   1   1  -8   28.40    3.10
  -1  -1   8   26.20    2.90
  -1  -1   8   26.20    2.90
   0  -1   8  417.76   16.40
   0  -1   8  415.66   16.20
   0  -1   8  415.96   15.80
  -1   1  -8   49.99    4.40
   1  -1   8   45.30    3.70
   1  -1   8   43.70    2.90
  -2   1  -8   12.70    3.00
   2  -1   8   15.20    2.10
   3  -1   8   16.50    2.20
   3  -1   8   14.20    2.90
  -4   1  -8    1.80    3.30
   4  -1   8    0.30    2.80
  -5   1  -8  102.09    7.80
   5  -1   8   83.89    7.10
  -6   1  -8   22.60    5.70
   6  -1   8   29.70    5.30
  -7   1  -8   22.10    6.40
   7  -1   8   18.50    6.00
   6   0  -8   73.69    8.30
  -6   0   8   64.39    8.60
   5   0  -8   -1.50    3.30
  -5   0   8   -0.90    3.60
   4   0  -8   36.40    4.60
  -4   0   8   34.30    4.70
   3   0  -8   13.20    2.50
  -3   0   8   13.40    2.90
  -2   0   8   64.39    5.00
  -1   0   8  189.18    7.90
  -1   0   8  183.98    8.10
  -1   0   8  184.58    8.40
   0   0   8  206.18    8.70
   0   0   8  203.98    8.30
   0   0   8  187.28    8.40
   1   0   8  480.85   19.00
   1   0   8  503.75   18.90
   1   0   8  491.95   18.40
  -2   0  -8  577.24   23.00
   2   0   8  617.64   23.00
   2   0   8  594.94   21.90
   3   0   8  279.07   11.00
   3   0   8  283.37   12.30
  -4   0  -8   85.79    6.10
   4   0   8   83.69    4.60
   4   0   8   93.69    6.20
  -5   0  -8   23.80    4.10
   5   0   8   18.50    3.80
  -6   0  -8    3.10    4.80
   6   0   8    6.00    4.30
   7   0   8   23.50    6.20
   6  -1  -8   17.40    4.70
  -6   1   8   12.90    4.80
   5  -1  -8   46.80    6.10
  -5   1   8   39.90    6.10
   4  -1  -8    3.50    2.70
  -4   1   8    2.00    2.80
   3  -1  -8  134.29    7.20
  -3   1   8  133.19    7.50
  -2   1   8   58.19    4.40
   1  -1  -8    2.20    1.30
   1  -1  -8    3.50    1.60
  -1   1   8    1.50    1.30
  -1   1   8    3.70    1.60
   0   1   8  325.67   12.60
   0   1   8  319.97   12.60
   0   1   8  307.17   12.50
   1   1   8  114.39    5.80
   1   1   8  115.39    5.50
   1   1   8  116.29    5.30
   2   1   8  235.68   10.20
   2   1   8  236.98    9.50
   3   1   8  106.49    6.20
   3   1   8  105.69    5.10
  -4  -1  -8   84.19    5.80
   4   1   8   91.29    4.90
   4   1   8   96.49    6.20
  -5  -1  -8  281.77   12.80
   5   1   8  271.67   13.00
   5   1   8  269.77   11.50
  -6  -1  -8  114.69    8.60
   6   1   8  114.19    9.00
  -7  -1  -8    9.90    6.00
   7   1   8    0.90    6.90
   6  -2  -8   74.99    8.30
  -6   2   8   75.69    8.70
   5  -2  -8   69.69    6.50
  -5   2   8   66.59    7.10
   4  -2  -8    0.70    2.50
  -4   2   8    6.60    3.50
   3  -2  -8    5.50    2.10
  -3   2   8    4.80    2.30
   2  -2  -8  101.69    5.00
  -2   2   8  109.49    5.90
  -2   2   8  115.99    6.00
   1  -2  -8   18.00    2.50
  -1   2   8   16.70    2.30
  -1   2   8   18.60    2.50
   0   2   8 1618.04   57.29
   0   2   8 1579.44   57.39
   1   2   8  556.54   20.80
   1   2   8  561.24   20.70
   1   2   8  552.24   21.20
   2   2   8  357.46   13.90
   2   2   8  358.56   14.50
   3   2   8  307.87   13.00
   3   2   8  299.87   12.00
  -4  -2  -8   -1.10    2.30
   4   2   8    2.40    2.40
   4   2   8    0.10    1.70
  -5  -2  -8   53.69    6.40
   5   2   8   57.99    5.80
   5   2   8   57.19    5.00
  -6  -2  -8  147.99    9.50
   6   2   8  130.39    8.30
   6   2   8  140.49    9.60
   7   2   8  110.89   10.60
   6  -3  -8  229.68   12.40
  -6   3   8  189.98   12.40
   5  -3  -8  138.69    9.20
  -5   3   8  150.08    9.40
   4  -3  -8    4.90    2.80
  -4   3   8    4.30    2.90
   3  -3  -8  224.88   10.20
  -3   3   8  216.98   10.30
   2  -3  -8   25.10    2.80
  -2   3   8   20.70    2.70
  -2   3   8   25.20    3.10
  -1   3   8  358.76   14.00
  -1   3   8  353.06   14.10
   0  -3  -8  673.43   24.60
   0  -3  -8  666.93   24.10
   0   3   8  633.64   24.50
   0   3   8  657.13   24.20
  -1  -3  -8 1369.56   47.60
  -1  -3  -8 1331.57   48.20
   1   3   8 1290.37   47.30
   1   3   8 1306.87   47.80
   2   3   8  366.46   14.70
   2   3   8  361.46   14.20
   3   3   8  121.69    6.70
   3   3   8  125.29    6.10
  -4  -3  -8  252.87   10.90
   4   3   8  253.17   11.50
   4   3   8  260.27   11.70
  -5  -3  -8   41.60    5.50
   5   3   8   39.60    4.60
   5   3   8   35.60    4.50
  -6  -3  -8   29.80    6.80
   6   3   8   24.30    4.50
   6   3   8   24.20    3.90
  -7  -3  -8  269.67   13.50
  -7  -3  -8  306.17   15.30
   7   3   8  296.27   14.10
   6  -4  -8   63.59    8.80
  -6   4   8   88.99    9.10
   5  -4  -8  119.69    9.00
  -5   4   8  136.99    9.20
   4  -4  -8   77.09    6.20
  -4   4   8   78.09    6.40
   3  -4  -8   63.09    5.10
  -3   4   8   61.19    5.10
   2  -4  -8    4.10    2.00
  -2   4   8    2.40    1.80
  -2   4   8    5.00    1.90
   1  -4  -8  339.57   13.60
  -1   4   8  350.36   13.90
  -1   4   8  342.17   13.50
   0  -4  -8  226.28    9.50
   0   4   8  222.78    9.00
   0   4   8  226.78    9.50
  -1  -4  -8 1162.48   40.70
  -1  -4  -8 1103.99   41.20
   1   4   8 1113.09   41.00
  -2  -4  -8  561.04   21.00
  -2  -4  -8  525.75   20.30
   2   4   8  538.75   20.50
  -3  -4  -8   17.30    2.20
  -3  -4  -8   16.10    2.70
  -3  -4  -8   14.30    2.00
   3   4   8   13.40    2.10
  -4  -4  -8    0.70    2.40
  -4  -4  -8   -1.20    2.00
  -4  -4  -8   -4.10    2.50
   4   4   8   -1.70    2.00
  -5  -4  -8    5.70    2.60
  -5  -4  -8    2.20    3.20
   5   4   8    2.60    2.60
  -6  -4  -8    2.50    3.20
  -6  -4  -8    6.70    4.00
   6   4   8    1.70    3.30
  -7  -4  -8   97.39    8.10
  -7  -4  -8  105.49    9.80
   7   4   8   98.39    8.50
   6  -5  -8   83.79    9.40
  -6   5   8   81.29    9.50
   5  -5  -8    0.10    3.80
  -5   5   8    3.20    4.20
   4  -5  -8  135.99    8.20
  -4   5   8  146.89    8.80
   3  -5  -8   60.49    5.10
  -3   5   8   70.59    5.50
   2  -5  -8  579.44   22.30
  -2   5   8  605.64   22.90
  -2   5   8  587.34   22.60
   1  -5  -8  749.33   28.10
  -1   5   8  788.02   28.60
  -1   5   8  732.43   27.90
   0  -5  -8  481.05   19.00
   0   5   8  498.35   19.00
   0   5   8  494.75   18.20
  -1  -5  -8  123.79    6.50
   1   5   8  134.89    5.10
   1   5   8  123.19    6.20
  -2  -5  -8  142.59    7.00
  -2  -5  -8  136.59    7.80
   2   5   8  138.39    6.60
  -3  -5  -8  182.18    8.70
  -3  -5  -8  175.78    7.90
   3   5   8  180.48    8.20
  -4  -5  -8   12.70    2.30
  -4  -5  -8    9.20    2.80
   4   5   8   11.50    2.40
  -5  -5  -8   15.50    2.90
  -5  -5  -8   13.60    3.60
   5   5   8   11.70    3.00
  -6  -5  -8   87.49    6.60
  -6  -5  -8  103.29    8.00
   6   5   8   93.69    7.20
  -7  -5  -8    6.50    4.40
  -7  -5  -8    6.60    5.20
   7   5   8    1.40    4.30
   6  -6  -8   49.30    6.50
  -6   6   8   60.39    7.70
   5  -6  -8   28.90    5.00
  -5   6   8   42.00    5.80
   4  -6  -8   19.10    3.60
  -4   6   8   13.70    3.80
   3  -6  -8    1.40    2.90
  -3   6   8    2.20    2.70
  -3   6   8    2.00    2.80
   2  -6  -8    3.00    2.50
  -2   6   8    7.80    2.50
  -2   6   8    2.70    2.10
   1  -6  -8   25.60    3.50
  -1   6   8   28.80    3.30
  -1   6   8   20.90    2.90
   0  -6  -8  451.85   17.80
   0   6   8  441.96   16.70
   0   6   8  460.45   17.80
  -1  -6  -8   15.20    2.80
  -2  -6  -8   42.30    4.10
   2   6   8   38.80    3.50
  -3  -6  -8   12.10    2.70
   3   6   8   10.80    2.20
  -4  -6  -8  154.38    8.50
   4   6   8  155.18    8.00
  -5  -6  -8   38.20    5.60
   5   6   8   41.00    5.10
  -6  -6  -8   18.90    4.40
   6   6   8   16.10    3.80
  -7  -6  -8   -5.30    5.30
   7   6   8   -2.70    4.50
   5  -7  -8    8.20    7.70
  -5   7   8   10.50    6.80
   4  -7  -8   49.90    6.30
  -4   7   8   48.70    6.40
  -3   7   8   67.19    6.10
  -3   7   8   74.49    6.00
   2  -7  -8  183.48   10.40
  -2   7   8  174.88    8.90
  -2   7   8  171.08    8.50
  -1   7   8  374.36   14.80
  -1   7   8  339.97   14.00
   0  -7  -8  494.25   20.20
   0   7   8  491.25   18.50
   0   7   8  528.65   19.80
  -1  -7  -8  238.68   10.80
   1   7   8  235.38   10.30
  -2  -7  -8  158.28    8.10
   2   7   8  150.38    7.50
  -3  -7  -8  217.38   10.40
   3   7   8  223.08   10.00
  -4  -7  -8    8.70    3.00
   4   7   8    8.50    2.70
  -5  -7  -8   51.09    6.20
   5   7   8   44.90    5.30
  -6  -7  -8   13.50    4.60
   6   7   8   18.00    4.10
   7   7   8   15.70    4.80
   5  -8  -8    0.80    5.00
  -5   8   8    2.20    4.80
   4  -8  -8    0.10    3.80
  -4   8   8   -1.20    4.00
   3  -8  -8   19.70    4.10
  -3   8   8   19.00    3.70
  -3   8   8   21.70    3.90
   2  -8  -8   19.10    3.60
  -2   8   8   18.40    5.10
  -2   8   8   19.90    3.30
   1  -8  -8    8.30    2.90
  -1   8   8    8.80    2.40
  -1   8   8    9.40    2.10
   0  -8  -8  217.08   10.20
   0   8   8  221.38   10.00
  -1  -8  -8    4.20    2.70
   1   8   8    3.20    1.90
  -2  -8  -8   18.60    3.30
   2   8   8   18.90    2.70
  -3  -8  -8  509.45   20.30
   3   8   8  476.95   19.60
  -4  -8  -8  201.88   10.50
   4   8   8  210.08   10.10
  -5  -8  -8   49.50    6.30
   5   8   8   49.50    5.60
  -6  -8  -8   70.69    8.30
   6   8   8   68.19    7.20
  -7  -8  -8   14.20    6.10
   7   8   8   20.50    5.10
  -5   9   8   75.59   10.00
   4  -9  -8   11.40    4.50
  -4   9   8   -0.10    4.50
   3  -9  -8   25.10    4.90
  -3   9   8   20.10    3.90
  -3   9   8   22.40    4.40
   2  -9  -8   13.00    3.90
  -2   9   8   14.70    3.30
  -2   9   8   23.70    3.60
  -1   9   8  255.47   11.60
   0  -9  -8  242.48   11.50
   0   9   8  247.68   11.10
  -1  -9  -8  181.28    9.40
   1   9   8  180.88    8.80
  -2  -9  -8  237.88   11.50
   2   9   8  235.38   10.70
  -3  -9  -8  215.58   10.80
   3   9   8  192.48    9.70
  -4  -9  -8   14.70    4.20
   4   9   8   12.20    3.10
  -5  -9  -8    4.10    4.00
   5   9   8   11.90    3.50
  -6  -9  -8   58.29    8.40
   6   9   8   52.69    7.30
  -7  -9  -8  204.28   14.20
   7   9   8  242.08   13.50
  -4  10   8   25.90    7.00
   3 -10  -8    1.30    4.60
  -3  10   8    0.90    4.00
  -3  10   8   -5.80    4.20
   2 -10  -8    6.90    3.90
  -2  10   8   -0.90    3.10
   1 -10  -8  266.47   13.10
  -1  10   8  281.17   12.60
   0 -10  -8  101.39    7.30
   0  10   8   97.19    6.40
  -1 -10  -8  351.56   15.30
   1  10   8  330.77   14.50
  -2 -10  -8  412.26   17.40
   2  10   8  387.76   16.60
  -3 -10  -8    3.70    3.80
   3  10   8    9.10    3.00
  -4 -10  -8   20.10    4.70
   4  10   8   24.20    3.70
  -5 -10  -8   74.09    8.70
   5  10   8   67.59    7.10
  -6 -10  -8   90.19   10.20
   3 -11  -8   31.10    6.00
  -3  11   8   17.00    5.00
   2 -11  -8   37.50    5.80
  -2  11   8   37.20    5.10
   1 -11  -8  115.59    8.80
  -1  11   8  109.49    7.70
   0 -11  -8    9.10    3.90
   0  11   8    6.20    3.10
  -1 -11  -8  166.58    9.60
   1  11   8  148.59    8.50
  -2 -11  -8  382.16   17.10
   2  11   8  385.06   16.30
  -3 -11  -8   68.99    7.40
   3  11   8   78.79    6.50
  -4 -11  -8   13.20    5.00
   4  11   8    4.80    3.30
  -5 -11  -8  116.59   14.00
   5  11   8  130.29    9.10
  -6 -11  -8   40.20    7.10
   6  11   8   42.10    5.90
   3 -12  -8    0.00    5.30
  -2  12   8   53.89    7.50
   1 -12  -8   32.30    5.70
  -1  12   8   23.30    4.30
   0 -12  -8  169.48   10.90
   0  12   8  165.98    9.60
  -1 -12  -8  120.09    9.10
   1  12   8  119.49    7.80
  -2 -12  -8    4.40    4.20
   2  12   8    3.50    3.10
  -3 -12  -8   23.30    5.10
   3  12   8   15.20    3.90
  -4 -12  -8    1.80    5.10
   4  12   8   -1.70    3.60
  -5 -12  -8   17.90    5.60
   5  12   8   15.00    4.50
   2 -13  -8   34.30    6.70
   1 -13  -8    0.30    5.50
  -1  13   8    5.60    4.30
   0 -13  -8   66.59    8.90
   0  13   8   76.29    7.60
  -1 -13  -8   55.69    6.90
   1  13   8   54.39    6.70
  -2 -13  -8   -5.10    4.80
   2  13   8    4.00    4.00
  -3 -13  -8    4.50    5.20
   3  13   8   -0.20    3.70
  -4 -13  -8   52.29    7.20
   4  13   8   64.59    8.00
  -5 -13  -8   13.90    6.60
   5  13   8    1.60    4.80
   1 -14  -8   20.00    7.00
   0 -14  -8   27.40    6.70
  -1 -14  -8   14.40    6.00
   1  14   8    2.40    4.20
  -2 -14  -8   17.40    6.20
   2  14   8    5.60    4.30
  -3 -14  -8  173.88   12.90
   3  14   8  193.18   11.50
  -4 -14  -8    6.70    6.60
   2  10  -9    7.30    6.50
   1  10  -9   -1.50    5.60
  -1 -10   9   -7.90    5.60
   0  10  -9   13.20    6.50
   0 -10   9    7.90    6.00
  -1  10  -9   -0.70    6.30
   1 -10   9   -0.10    6.00
  -3  -9   9    3.10    5.50
   1   9  -9    4.50    5.00
  -1  -9   9   -1.00    4.80
   0   9  -9  130.59   10.60
   0  -9   9  126.49   13.30
  -1   9  -9  107.99   10.80
   1  -9   9  114.49    9.90
  -2   9  -9   28.00    7.00
   2  -9   9   29.10    6.50
   4   8  -9   -0.10    4.90
  -4  -8   9    3.20    5.30
  -3  -8   9  175.28   11.60
  -2  -8   9   23.20    5.00
   1   8  -9    2.90    8.10
  -1  -8   9    5.40    4.20
   0   8  -9    6.60    5.30
   0  -8   9    4.30    4.20
  -1   8  -9   10.70    5.50
   1  -8   9   13.30    4.70
  -2   8  -9   35.70    6.50
   2  -8   9   22.50    5.20
  -3   8  -9   55.59    8.40
   3  -8   9   51.49    7.20
  -5  -7   9   75.19    9.80
   4   7  -9   -0.70    4.40
  -4  -7   9    2.50    4.70
   3   7  -9   63.19    7.10
  -2  -7   9   59.69    7.00
  -1  -7   9  261.37   12.00
  -1  -7   9  222.98   12.40
   0   7  -9  139.79    9.50
   0  -7   9  138.09    8.90
  -1   7  -9  167.98   10.40
   1  -7   9  159.88    9.80
  -2   7  -9  230.78   13.70
   2  -7   9  240.18   12.80
  -3   7  -9   39.60    6.80
   3  -7   9   30.00    5.60
  -4   7  -9   72.29   10.50
   4  -7   9   61.09    7.70
   5   6  -9   -2.70    4.60
  -5  -6   9    8.00    5.40
   4   6  -9  179.28   10.50
  -4  -6   9  160.58   10.40
   3   6  -9   16.70    3.80
  -3  -6   9    6.80    3.80
  -2  -6   9   23.60    4.20
  -1  -6   9  248.18   11.50
  -1  -6   9  223.68   11.70
   0   6  -9   29.70    5.00
   0  -6   9   33.30    4.30
  -1   6  -9   -1.80    3.40
   1  -6   9   -1.60    3.10
  -2   6  -9    3.10    4.00
   2  -6   9    2.60    3.70
  -3   6  -9   39.80    6.20
   3  -6   9   38.70    5.50
  -4   6  -9   32.60    6.80
   4  -6   9   47.50    6.50
  -5   6  -9   31.50    7.40
   5  -6   9   26.70    6.40
   5   5  -9   21.60    5.60
  -5  -5   9   23.70    5.50
   4   5  -9  105.59    8.60
  -4  -5   9   94.29    8.00
   3   5  -9   27.30    4.30
  -3  -5   9   23.00    4.10
   2   5  -9   39.80    4.10
  -2  -5   9   31.50    4.90
   1   5  -9   50.99    4.90
  -1  -5   9   67.09    5.80
  -1  -5   9   69.49    5.40
   0   5  -9  266.97   13.70
   0  -5   9  298.37   12.80
  -1   5  -9  395.66   17.30
   1  -5   9  385.86   16.70
  -2   5  -9   36.40    5.30
   2  -5   9   38.90    5.50
  -3   5  -9   46.80    6.30
   3  -5   9   43.00    6.20
  -4   5  -9    7.40    5.30
   4  -5   9   -1.50    5.30
  -5   5  -9   29.20    6.90
   5  -5   9   30.50    6.00
   6   4  -9    7.20    5.80
  -6  -4   9   -2.60    5.50
   5   4  -9  142.79   10.50
  -5  -4   9  134.29    9.90
   4   4  -9    9.40    3.80
  -4  -4   9   -2.00    3.80
   3   4  -9   76.09    6.60
  -3  -4   9   70.99    6.20
   2   4  -9  114.79    6.70
  -2  -4   9  111.99    7.40
  -2  -4   9  112.09    7.40
   1   4  -9    5.30    2.20
  -1  -4   9   -1.10    2.30
  -1  -4   9    1.70    2.20
   0   4  -9    8.30    2.00
   0  -4   9   10.90    2.90
   0  -4   9   11.80    2.80
  -1   4  -9   86.59    6.50
   1  -4   9   86.69    6.00
  -2   4  -9   11.80    3.80
   2  -4   9   10.70    3.20
  -3   4  -9   14.50    4.80
   3  -4   9   14.30    3.80
  -4   4  -9   10.20    5.10
   4  -4   9    0.40    3.60
  -5   4  -9   42.50    8.60
   5  -4   9   44.40    6.10
  -6   4  -9   24.90    7.80
   6  -4   9   31.50    7.10
   6   3  -9    3.50    5.50
  -6  -3   9    3.00    5.30
  -5  -3   9   15.00    5.30
   4   3  -9    1.10    3.40
  -4  -3   9    4.00    3.50
   3   3  -9   32.60    4.00
  -3  -3   9   31.10    4.80
   2   3  -9   59.79    4.80
  -2  -3   9   40.00    4.60
  -2  -3   9   48.30    4.20
   1   3  -9    4.10    2.10
  -1  -3   9    2.30    2.10
  -1  -3   9    4.20    2.60
   0   3  -9    4.90    2.00
   0  -3   9    4.70    2.40
   0  -3   9    9.30    2.40
  -1   3  -9  177.88    9.10
   1  -3   9  167.18    8.60
  -2   3  -9    8.60    3.50
   2  -3   9    3.10    2.70
  -3   3  -9   25.60    4.80
   3  -3   9   23.90    3.90
  -4   3  -9   48.60    7.40
   4  -3   9   63.49    6.40
  -5   3  -9   19.70    5.90
   5  -3   9   11.50    4.60
  -6   3  -9   71.89   10.20
   6  -3   9   78.09    9.30
   6   2  -9   28.10    5.90
  -6  -2   9   22.30    5.60
   5   2  -9   13.20    4.50
  -5  -2   9    8.80    4.20
   4   2  -9    7.90    3.40
  -4  -2   9    1.70    3.10
   3   2  -9   -0.20    2.60
  -3  -2   9    3.30    2.80
   2   2  -9    4.90    2.30
  -2  -2   9    1.40    2.40
  -2  -2   9    5.30    2.00
   1   2  -9  114.59    5.90
  -1  -2   9  111.69    6.60
  -1  -2   9  110.09    6.00
   0   2  -9  529.05   20.30
   0  -2   9  523.45   20.70
   0  -2   9  566.84   21.30
  -1   2  -9  325.67   12.50
   1  -2   9  318.47   13.50
  -2   2  -9   36.20    5.40
   2  -2   9   27.60    4.00
  -3   2  -9  133.59    9.20
   3  -2   9  182.78    8.90
  -4   2  -9   65.49    7.30
   4  -2   9   88.09    6.60
  -5   2  -9    6.80    5.00
   5  -2   9    5.30    4.10
   6  -2   9   19.10    5.50
   6   1  -9    0.40    4.80
  -6  -1   9   -4.60    4.90
   5   1  -9  135.59    9.20
  -5  -1   9  125.59    9.20
   4   1  -9   34.90    4.30
  -4  -1   9   28.50    4.50
   3   1  -9   77.89    6.00
  -3  -1   9   75.59    6.10
   2   1  -9  184.18    8.80
  -2  -1   9  168.18    7.70
  -2  -1   9  206.38    9.40
   1   1  -9    0.10    1.80
  -1  -1   9    2.10    1.80
  -1  -1   9    1.90    2.00
   0  -1   9  173.18    8.30
   0  -1   9  170.78    8.00
   0  -1   9  173.68    7.60
  -1   1  -9  190.18    9.20
   1  -1   9  175.78    7.70
   1  -1   9  181.78    8.50
   2  -1   9  376.56   15.40
   2  -1   9  362.56   14.00
   3  -1   9  245.98   11.60
   3  -1   9  245.78    9.80
   4  -1   9  140.09    8.50
  -5   1  -9  124.89    9.00
   5  -1   9  124.69    8.70
  -6   1  -9   34.40    6.60
   6  -1   9   27.30    9.20
  -7   1  -9   13.00    6.00
   7  -1   9   34.20    6.60
   6   0  -9   37.60    6.10
  -6   0   9   27.10    5.60
   5   0  -9    4.00    3.70
  -5   0   9   -0.40    3.70
   4   0  -9   26.40    4.00
  -4   0   9   25.30    4.30
   3   0  -9    7.20    2.60
  -3   0   9    6.50    2.80
   2   0  -9    3.40    1.80
   2   0  -9    4.30    1.40
   2   0  -9    5.40    2.10
  -2   0   9    7.80    2.50
  -1   0   9 1399.26   49.40
  -1   0   9 1340.07   49.99
   0   0   9  237.08    9.90
   0   0   9  240.18   10.10
   0   0   9  241.28   10.40
  -1   0  -9    3.30    2.50
   1   0   9    5.00    2.00
   1   0   9    7.10    1.60
   1   0   9    8.00    2.00
   2   0   9  392.56   15.70
   2   0   9  369.46   14.50
   3   0   9   65.59    4.00
   3   0   9   75.59    5.50
  -4   0  -9   24.80    4.40
   4   0   9   22.20    3.70
   4   0   9   18.50    2.40
  -5   0  -9   39.10    5.40
   5   0   9   32.40    4.70
  -6   0  -9  133.39   10.80
   6   0   9  150.48   10.50
  -7   0  -9   20.80    6.80
   7   0   9   24.80    6.30
   6  -1  -9  173.78   11.70
  -6   1   9  154.98   11.60
   5  -1  -9   35.70    5.00
  -5   1   9   42.70    5.60
   4  -1  -9  201.68   10.30
  -4   1   9  206.78   10.80
   3  -1  -9  324.87   13.80
  -3   1   9  317.37   14.10
   2  -1  -9   31.30    3.80
  -2   1   9   30.60    3.80
   1  -1  -9  463.25   16.70
   1  -1  -9  410.86   16.10
  -1   1   9  415.76   16.90
  -1   1   9  443.16   17.10
   0   1   9  382.96   15.20
   0   1   9  402.56   15.40
   0   1   9  376.26   15.10
   1   1   9  253.47   10.30
   1   1   9  241.68    9.90
   1   1   9  236.68   10.50
   2   1   9  271.47   11.90
   2   1   9  261.77   10.70
   3   1   9  193.38    8.40
   3   1   9  212.58    9.70
   4   1   9   96.29    6.40
   4   1   9   94.49    5.20
  -5  -1  -9   21.40    4.20
   5   1   9   22.60    4.20
  -6  -1  -9  108.99    9.10
   6   1   9   96.59    8.80
   7   1   9   34.30    6.30
   6  -2  -9   69.09    9.20
  -6   2   9   73.59    8.90
   5  -2  -9  121.19    8.50
  -5   2   9  105.99    8.70
   4  -2  -9   -1.90    2.70
  -4   2   9    2.10    3.20
   3  -2  -9  130.49    7.30
  -3   2   9  139.39    7.80
  -2   2   9  318.07   16.20
   1  -2  -9   46.10    3.60
   1  -2  -9   48.50    3.10
  -1   2   9   43.60    3.60
   0  -2  -9  328.97   13.20
   0  -2  -9  327.67   13.80
   0   2   9  346.27   13.70
   0   2   9  365.86   13.60
   1   2   9  688.73   26.30
   1   2   9  746.23   26.30
   1   2   9  689.43   26.70
  -2  -2  -9   12.20    2.80
   2   2   9   15.80    2.00
   3   2   9   35.70    3.20
   3   2   9   38.60    4.30
  -4  -2  -9  173.98    8.90
   4   2   9  190.18    8.40
   4   2   9  193.08    9.50
  -5  -2  -9    7.10    3.60
   5   2   9   -1.20    3.10
   5   2   9    3.40    2.50
  -6  -2  -9  112.39    9.50
   6   2   9  118.09    9.10
   7   2   9   38.40    6.50
   6  -3  -9   15.30    5.20
  -6   3   9    7.80    5.10
   5  -3  -9  135.79    9.60
  -5   3   9  142.49    9.70
   4  -3  -9  153.78    9.00
  -4   3   9  159.48    9.10
   3  -3  -9  105.09    6.80
  -3   3   9  120.49    7.00
   2  -3  -9  308.77   12.90
  -2   3   9  344.47   14.00
  -2   3   9  348.67   13.90
   1  -3  -9    7.10    2.10
  -1   3   9    8.40    1.90
  -1   3   9    8.90    2.00
   0  -3  -9    2.30    1.70
   0  -3  -9    2.10    1.50
   0   3   9    1.00    1.40
   0   3   9    1.50    1.50
  -1  -3  -9  187.58    8.80
  -1  -3  -9  193.28    8.10
   1   3   9  180.68    8.20
   1   3   9  187.98    7.80
  -3  -3  -9   34.80    4.00
   3   3   9   48.00    3.70
   3   3   9   51.89    4.70
  -4  -3  -9   16.30    3.00
   4   3   9   25.80    3.70
   4   3   9   16.90    2.70
  -5  -3  -9    3.10    3.60
   5   3   9    1.20    3.30
   5   3   9    2.90    2.60
   6   3   9    3.60    4.10
   6   3   9    8.50    3.60
  -7  -3  -9   20.20    6.10
  -7  -3  -9   28.10    5.20
   6  -4  -9    1.70    5.00
  -6   4   9    6.80    5.60
   5  -4  -9   19.10    4.50
  -5   4   9   18.30    4.60
   4  -4  -9   80.89    6.70
  -4   4   9   86.19    7.00
   3  -4  -9   12.20    3.00
  -3   4   9   11.10    3.00
   2  -4  -9   38.70    3.90
  -2   4   9   48.50    4.10
  -2   4   9   40.70    4.10
   1  -4  -9   31.10    3.70
  -1   4   9   23.80    3.00
  -1   4   9   35.80    3.40
   0  -4  -9   42.20    4.00
   0   4   9   46.10    3.20
  -1  -4  -9   48.10    4.10
  -1  -4  -9   54.79    3.60
   1   4   9   53.49    3.80
   1   4   9   54.79    3.20
  -2  -4  -9    1.50    1.70
  -2  -4  -9    2.20    2.00
  -2  -4  -9    1.00    1.80
   2   4   9    0.80    1.60
  -3  -4  -9 1051.19   38.40
  -3  -4  -9 1048.40   39.20
  -3  -4  -9 1041.70   37.80
   3   4   9 1049.89   38.60
  -4  -4  -9  252.07   12.00
  -4  -4  -9  245.38   10.90
   4   4   9  261.67   11.10
  -5  -4  -9    6.40    3.60
  -5  -4  -9    1.80    2.80
   5   4   9    4.90    2.80
  -6  -4  -9   26.20    4.90
  -6  -4  -9   28.60    3.90
   6   4   9   24.80    4.10
  -7  -4  -9   56.69    5.80
  -7  -4  -9   38.00    6.60
   7   4   9   59.89    7.90
   6  -5  -9   16.50    5.80
  -6   5   9   20.50    6.20
  -5   5   9   39.70    6.40
   4  -5  -9   -1.90    3.00
  -4   5   9   -1.90    3.40
  -3   5   9   50.09    5.40
   2  -5  -9   -3.20    2.40
  -2   5   9   -3.00    2.10
  -2   5   9   -0.50    2.00
   1  -5  -9   65.59    4.70
  -1   5   9   64.09    4.60
  -1   5   9   59.99    4.20
   0  -5  -9    1.40    2.10
   0   5   9    1.10    1.40
   0   5   9   -1.80    1.60
  -1  -5  -9  512.35   17.70
  -1  -5  -9  515.75   19.90
   1   5   9  462.65   18.70
   1   5   9  436.16   17.90
  -2  -5  -9  140.99    7.40
  -2  -5  -9  146.09    6.90
   2   5   9  153.28    7.10
  -3  -5  -9   36.40    4.30
  -3  -5  -9   44.40    3.70
   3   5   9   45.30    3.90
  -4  -5  -9   -1.20    2.10
  -4  -5  -9    3.50    2.80
   4   5   9   -1.20    2.10
  -5  -5  -9   -2.20    3.30
  -5  -5  -9    6.40    2.80
   5   5   9   -1.90    2.60
  -6  -5  -9   57.49    7.40
  -6  -5  -9   58.69    5.90
   6   5   9   69.89    6.70
  -7  -5  -9  171.28   10.70
  -7  -5  -9  181.58   12.30
  -5   6   9   72.89   11.10
   4  -6  -9   31.90    4.40
  -4   6   9   31.40    4.80
  -3   6   9  147.99    8.60
  -3   6   9  160.68    8.70
   2  -6  -9   85.29    6.10
  -2   6   9  109.49    6.40
  -2   6   9  114.79    6.30
   1  -6  -9   75.99    5.40
  -1   6   9   81.09    4.80
  -1   6   9   91.39    5.40
   0  -6  -9    7.70    3.00
   0   6   9    9.70    1.60
   0   6   9   10.70    2.20
  -1  -6  -9   16.90    2.70
   1   6   9   12.40    2.20
  -2  -6  -9 1603.94   57.89
   2   6   9 1561.34   57.39
  -3  -6  -9  605.74   23.80
   3   6   9  598.24   23.30
  -4  -6  -9   71.29    5.00
  -4  -6  -9   72.29    6.00
   4   6   9   70.89    5.20
  -5  -6  -9  254.37   11.50
  -5  -6  -9  247.98   12.50
   5   6   9  256.17   11.90
  -6  -6  -9   32.20    4.20
  -6  -6  -9   15.80    4.90
   6   6   9   29.40    4.50
  -7  -6  -9    6.80    5.80
   7   6   9   11.60    4.60
   5  -7  -9    6.90    4.80
  -5   7   9    9.00    5.30
   4  -7  -9   61.69    7.00
  -4   7   9   55.49    7.60
  -3   7   9  150.48    8.70
  -3   7   9  134.99    8.50
   2  -7  -9    4.20    3.30
  -2   7   9   -2.90    4.10
  -2   7   9    2.90    2.40
   1  -7  -9   25.30    3.50
  -1   7   9   22.80    2.80
  -1   7   9   25.30    3.20
   0  -7  -9  262.47   11.70
   0   7   9  258.57   11.50
  -1  -7  -9  136.09    7.50
   1   7   9  132.39    7.00
  -2  -7  -9  309.57   13.60
   2   7   9  311.27   13.10
  -3  -7  -9   77.49    6.10
   3   7   9   86.89    5.50
  -4  -7  -9    1.60    2.90
   4   7   9    5.70    2.40
  -5  -7  -9   19.10    4.20
   5   7   9   20.30    3.60
  -6  -7  -9   82.49    8.30
   6   7   9   74.19    7.30
  -7  -7  -9   37.10    6.50
   7   7   9   45.00    5.90
   5  -8  -9   18.90    5.40
  -5   8   9   25.90    6.20
   4  -8  -9   19.20    4.70
  -4   8   9   23.30    5.00
  -3   8   9   47.10    6.10
  -3   8   9   52.99    6.60
   2  -8  -9  123.19    7.80
  -2   8   9  130.99    7.40
  -2   8   9  101.89    7.30
   1  -8  -9  117.79    6.90
  -1   8   9  108.99    6.70
  -1   8   9  104.99    5.90
   0  -8  -9   30.30    3.80
   0   8   9   30.60    4.00
  -1  -8  -9  860.51   32.50
   1   8   9  840.12   32.10
  -2  -8  -9   65.59    5.60
   2   8   9   51.29    4.60
  -3  -8  -9    4.20    3.00
   3   8   9    2.00    2.20
  -4  -8  -9  291.67   13.70
   4   8   9  292.27   13.00
  -5  -8  -9   61.99    6.90
   5   8   9   69.99    6.40
  -6  -8  -9   49.60    7.40
   6   8   9   36.70    7.30
  -7  -8  -9   10.80    6.20
   7   8   9   -3.30    4.90
   4  -9  -9   87.09   10.70
  -4   9   9  117.39    9.50
   3  -9  -9    0.70    7.00
  -3   9   9    2.90    4.00
  -3   9   9    1.40    3.50
   2  -9  -9   44.40    6.20
  -2   9   9   40.00    4.60
  -2   9   9   30.30    4.20
   1  -9  -9   10.00    3.40
  -1   9   9   12.50    3.10
   0  -9  -9  103.59    7.10
   0   9   9   86.09    6.10
  -1  -9  -9  431.36   17.80
   1   9   9  399.16   17.00
  -2  -9  -9   45.60    5.80
   2   9   9   49.60    4.60
  -3  -9  -9   29.20    4.40
   3   9   9   24.40    3.40
  -4  -9  -9    6.30    3.80
   4   9   9    2.10    2.70
  -5  -9  -9    5.30    4.60
   5   9   9   -0.40    3.30
  -6  -9  -9    6.10    5.50
   6   9   9    0.10    4.00
   4 -10  -9   37.60    5.90
   3 -10  -9   28.20    8.60
   2 -10  -9    8.60    4.30
  -2  10   9    3.00    3.60
   1 -10  -9   18.50    4.30
  -1  10   9   18.90    3.60
   0 -10  -9  190.18   10.10
   0  10   9  180.18    9.50
  -1 -10  -9   21.40    4.20
   1  10   9   23.40    3.30
  -2 -10  -9   -2.00    3.60
   2  10   9    0.80    2.40
  -3 -10  -9   20.70    4.60
   3  10   9   24.60    3.70
  -4 -10  -9    5.50    4.40
   4  10   9    0.60    3.00
  -5 -10  -9    8.00    5.30
   5  10   9    8.60    4.20
  -6 -10  -9   82.09    9.90
   6  10   9   69.29    8.30
  -3  11   9   26.30    5.50
   2 -11  -9    6.40    5.10
  -2  11   9   -6.50    3.70
   1 -11  -9   37.60    5.40
  -1  11   9   41.60    4.80
   0 -11  -9   38.10    5.30
   0  11   9   50.49    5.70
  -1 -11  -9   29.40    4.90
   1  11   9   20.70    3.60
  -2 -11  -9   18.50    4.40
   2  11   9   15.60    3.30
  -3 -11  -9    1.90    4.30
   3  11   9    0.80    2.90
  -4 -11  -9   34.00    5.70
   4  11   9   32.10    6.30
  -5 -11  -9   29.60    6.40
   5  11   9   39.50    5.40
  -6 -11  -9   26.20    7.20
   6  11   9   19.50    5.20
   2 -12  -9   67.89    9.80
   1 -12  -9    0.50    5.10
  -1  12   9    3.30    3.70
   0 -12  -9   -2.00    4.50
   0  12   9    0.20    3.50
  -1 -12  -9   66.09    7.80
   1  12   9   51.09    6.10
  -2 -12  -9   38.20    5.80
   2  12   9   46.30    6.20
  -4 -12  -9    5.60    5.10
   4  12   9   -3.20    3.60
  -5 -12  -9  143.89   11.70
   5  12   9  144.59   10.20
   1 -13  -9   13.50    5.90
  -1  13   9    0.50    4.30
   0 -13  -9    9.50    5.60
  -1 -13  -9   -3.00    4.90
  -2 -13  -9   41.20    6.40
   2  13   9   36.50    4.90
  -3 -13  -9  128.49   10.60
   3  13   9  114.69    8.90
  -4 -13  -9   72.99    9.70
   4  13   9   60.59    8.00
   0  14   9   38.70    5.50
  -1 -14  -9   27.90    6.60
   1  14   9   26.90    5.10
  -2 -14  -9   12.40    6.10
   2  14   9   19.10    4.80
  -3 -14  -9   -2.20    6.10
   3  14   9    5.90    4.60
   2   9 -10  176.88   13.70
   1   9 -10  134.79   11.80
   0   9 -10   44.00    7.20
   0  -9  10   39.20    6.70
  -1   9 -10   14.60    6.90
   1  -9  10   27.20    6.50
  -3  -8  10   24.20    5.80
  -2  -8  10  299.67   15.80
   1   8 -10   72.79    9.10
  -1  -8  10   91.29    8.40
   0   8 -10    9.90    4.90
   0  -8  10   34.50    5.60
  -1   8 -10    8.80    5.50
   1  -8  10    1.50    5.00
  -2   8 -10    9.80    6.40
   2  -8  10    4.40    5.20
  -3   8 -10    3.70    6.70
   3  -8  10   -3.30    5.80
   4   7 -10    2.20    4.60
  -4  -7  10   -0.10    5.20
  -3  -7  10   39.40    6.10
  -2  -7  10  121.49    9.50
   1   7 -10   57.79    9.50
  -1  -7  10   69.39    7.10
   0   7 -10   -2.20    4.20
   0  -7  10    4.40    4.10
   1  -7  10   27.70    5.10
  -2   7 -10   25.00    6.20
   2  -7  10   19.80    5.30
  -3   7 -10   21.60    6.80
   3  -7  10   23.80    5.80
  -4  -6  10   29.40    5.70
   3   6 -10   96.09    8.00
  -3  -6  10   80.69    7.90
  -2  -6  10    3.40    3.90
  -1  -6  10    6.90    3.60
  -1  -6  10    4.00    3.60
   0   6 -10   -6.30    3.60
   0  -6  10    0.70    3.50
  -1   6 -10  117.79    9.00
   1  -6  10  113.99    8.50
  -2   6 -10   -4.10    4.90
   2  -6  10   -4.90    4.00
  -3   6 -10  114.09   11.00
   3  -6  10   96.59    9.30
  -4   6 -10   46.70    8.10
   4  -6  10   33.50    6.70
   5   5 -10   78.39    8.30
  -5  -5  10   69.39    9.30
   4   5 -10    5.40    5.00
  -4  -5  10   11.60    4.50
   3   5 -10  118.59    8.40
  -3  -5  10  102.19    8.60
   2   5 -10    2.80    3.40
  -2  -5  10    3.90    3.20
  -1  -5  10   98.99    6.90
  -1  -5  10   89.69    7.40
   0   5 -10  113.19    8.70
   0  -5  10  116.29    7.50
  -1   5 -10  141.49    9.10
   1  -5  10  123.29    8.00
  -2   5 -10  195.88   11.90
   2  -5  10  211.18   11.20
  -3   5 -10   12.50    5.20
   3  -5  10   20.60    4.70
   4  -5  10    2.00    4.80
  -5   5 -10    2.80    7.00
   5  -5  10   13.80    6.10
   5   4 -10   82.39    9.70
  -5  -4  10   59.09    8.10
   4   4 -10   -2.20    4.20
   3   4 -10    2.70    3.70
  -3  -4  10   -1.90    3.40
   2   4 -10   -2.90    3.00
  -2  -4  10    4.50    3.10
  -1  -4  10  103.39    7.20
  -1  -4  10  107.29    6.70
   0  -4  10  539.35   22.10
   0  -4  10  536.45   21.50
  -1   4 -10   -2.80    3.00
   1  -4  10    0.50    2.90
  -2   4 -10  242.28   13.00
   2  -4  10  223.38   11.60
  -3   4 -10   58.09    7.90
   3  -4  10   86.19    7.10
  -4   4 -10   35.60    7.00
   4  -4  10   22.90    7.40
  -5   4 -10   67.09    8.90
   5  -4  10   65.69    8.90
   5   3 -10   47.40    6.40
  -5  -3  10   42.60    6.30
  -4  -3  10   -7.50    3.70
   3   3 -10   80.09    6.80
  -3  -3  10   84.49    7.00
   2   3 -10   26.80    3.50
  -2  -3  10   15.30    3.30
  -1  -3  10   70.99    5.90
  -1  -3  10   85.09    5.50
   0   3 -10  443.66   17.60
   0  -3  10  459.15   18.40
   0  -3  10  469.85   19.00
  -1   3 -10 1068.69   39.20
   1  -3  10  973.10   38.20
  -2   3 -10  205.98   11.50
   2  -3  10  198.58   10.20
  -3   3 -10   -2.40    4.00
   3  -3  10   -1.50    3.10
  -4   3 -10   -0.50    5.20
   4  -3  10   -0.60    3.80
  -5   3 -10   12.80    8.40
   5  -3  10    2.20    4.70
  -6   3 -10   37.40    7.90
  -6  -2  10   48.50    7.30
   5   2 -10    7.60    4.70
  -5  -2  10    4.40    4.60
   4   2 -10    1.50    3.60
  -4  -2  10    4.40    3.80
   3   2 -10   16.80    3.60
  -3  -2  10   21.50    3.80
   2   2 -10  292.27   12.10
  -2  -2  10  240.78   12.10
   1   2 -10  500.45   19.20
  -1  -2  10  453.45   19.10
  -1  -2  10  459.95   18.40
   0   2 -10    5.80    2.20
   0  -2  10    6.50    2.60
  -1   2 -10  360.66   14.30
  -1   2 -10  282.17   12.30
   1  -2  10  294.57   13.30
  -2   2 -10   26.20    4.50
   2  -2  10   35.20    4.60
  -3   2 -10   87.49    8.00
   3  -2  10  108.49    7.20
  -4   2 -10   75.19    8.30
   4  -2  10   77.79    7.20
  -5   2 -10   90.49    9.30
  -6   2 -10   28.20    7.00
   6  -2  10   48.50    6.80
   6   1 -10   15.90    5.90
  -6  -1  10   29.00    6.30
   5   1 -10    4.40    4.30
  -5  -1  10   15.20    4.90
   4   1 -10  120.49    8.40
  -4  -1  10  126.59    8.60
   3   1 -10   21.90    3.60
  -3  -1  10   20.90    3.80
   2   1 -10  230.78   10.40
  -2  -1  10  217.68   10.80
   1   1 -10  259.07   10.90
  -1  -1  10  234.88   11.00
  -1  -1  10  242.58   10.50
   0   1 -10  558.64   20.10
   0  -1  10  475.85   20.10
   0  -1  10  526.35   20.70
  -1   1 -10  196.98   11.00
   1  -1  10  251.57   10.60
   1  -1  10  232.08    9.50
  -2   1 -10    7.80    3.10
   2  -1  10    9.60    2.80
   2  -1  10    9.70    1.90
  -3   1 -10   13.40    4.20
   3  -1  10   11.10    3.20
  -4   1 -10   -1.30    3.60
   4  -1  10   -5.90    3.10
  -5   1 -10   40.40    6.60
   5  -1  10   53.49    7.40
  -6   1 -10    2.30    6.10
   6  -1  10    2.20    5.00
   6   0 -10   34.40    6.30
  -6   0  10   29.70    6.40
   5   0 -10   11.80    4.30
  -5   0  10    4.80    4.50
   4   0 -10   31.70    4.30
  -4   0  10   21.80    4.40
   3   0 -10   -1.10    2.50
  -3   0  10   -1.10    2.70
   2   0 -10  212.98    9.80
  -2   0  10  200.08    9.90
   1   0 -10   92.19    5.70
  -1   0  10   87.89    5.30
  -1   0  10   89.79    5.70
   0   0  10  456.75   18.90
   0   0  10  442.06   17.50
   0   0  10  454.35   17.80
  -1   0 -10   78.19    6.20
   1   0  10   91.29    4.90
   1   0  10   94.19    5.70
   2   0  10  891.71   33.10
   2   0  10  920.51   34.30
   3   0  10  107.79    7.10
   3   0  10  118.09    5.70
  -4   0 -10   -9.10    4.10
   4   0  10   -0.80    2.90
  -5   0 -10  167.68   10.40
   5   0  10  164.88   10.10
  -6   0 -10    4.20    5.50
   6   0  10   -4.00    4.80
   6  -1 -10   21.10    5.70
  -6   1  10   15.60    5.90
   5  -1 -10    5.30    4.20
   4  -1 -10   -4.10    3.10
  -4   1  10   -3.40    3.40
   3  -1 -10  127.29    7.50
  -3   1  10  123.49    7.70
   2  -1 -10   10.40    2.50
  -2   1  10    8.90    2.70
   1  -1 -10   86.79    4.60
   1  -1 -10   77.99    5.20
  -1   1  10   88.59    5.20
   0   1  10  194.98    8.70
   0   1  10  188.48    8.90
   0   1  10  203.98    8.90
   1   1  10   28.80    3.50
   1   1  10   32.80    3.10
   2   1  10  123.69    6.10
   2   1  10  130.99    7.10
  -3  -1 -10    1.70    3.00
   3   1  10    3.10    1.80
   3   1  10    3.20    2.60
  -4  -1 -10    3.30    3.90
   4   1  10    3.60    2.10
   4   1  10    1.90    3.00
  -5  -1 -10   91.39    7.70
   5   1  10   84.79    7.50
  -6  -1 -10    7.70    5.50
   6   1  10    8.10    6.60
   7   1  10   17.30    6.50
   6  -2 -10    6.20    5.40
  -6   2  10   -3.10    5.70
   5  -2 -10   11.60    4.30
   4  -2 -10   68.19    6.40
  -4   2  10   50.09    6.40
   3  -2 -10   -1.00    2.40
  -3   2  10   -1.30    2.70
   2  -2 -10    9.10    2.70
   2  -2 -10   12.80    3.20
  -2   2  10   11.50    2.70
   1  -2 -10   23.20    2.40
   1  -2 -10   21.50    2.80
  -1   2  10   23.60    2.80
  -1   2  10   18.50    2.70
   0  -2 -10  125.99    6.70
   0  -2 -10  124.49    5.90
   0   2  10  107.69    6.10
   1   2  10  577.54   22.30
   1   2  10  572.24   24.10
   1   2  10  620.04   22.40
  -2  -2 -10  537.95   21.60
   2   2  10  579.94   22.10
   2   2  10  559.84   21.20
   3   2  10  388.46   15.40
   3   2  10  397.06   16.50
  -4  -2 -10    9.90    3.30
   4   2  10   11.90    2.40
   4   2  10    9.50    3.20
  -5  -2 -10   59.39    7.00
   5   2  10   62.49    5.40
   5   2  10   47.50    6.30
   6   2  10  129.19   11.20
   7   2  10   18.20    5.90
   6  -3 -10  102.59   10.60
  -6   3  10  102.99   10.60
   5  -3 -10   93.09    8.80
   4  -3 -10   13.60    3.60
  -4   3  10   19.40    4.00
   3  -3 -10   84.79    6.20
  -3   3  10   70.29    6.00
   2  -3 -10   85.29    5.30
  -2   3  10   86.99    5.80
  -2   3  10  102.09    6.00
   1  -3 -10   14.90    2.60
  -1   3  10   18.20    2.50
  -1   3  10   15.90    2.50
   0  -3 -10  964.90   36.10
   0  -3 -10 1006.80   36.80
   0   3  10 1005.40   36.70
   0   3  10  996.70   36.40
   1   3  10  751.12   27.70
  -2  -3 -10   18.50    3.20
   2   3  10   12.70    2.30
   2   3  10   14.20    2.70
   3   3  10   12.20    2.40
   3   3  10   12.50    2.90
  -4  -3 -10   46.20    4.80
   4   3  10   41.80    4.40
   4   3  10   55.39    5.60
   5   3  10   39.50    5.20
   5   3  10   42.80    5.20
   6   3  10  195.78   10.20
   6   3  10  178.88   11.40
  -7  -3 -10  103.69    9.30
  -7  -3 -10  112.69   11.50
   5  -4 -10  146.59   10.60
  -5   4  10  145.19   11.00
   4  -4 -10   25.60    4.30
  -4   4  10   26.90    4.60
   3  -4 -10   76.19    6.20
  -3   4  10   73.29    6.10
   2  -4 -10    4.30    2.20
  -2   4  10    8.30    2.50
  -2   4  10    6.10    2.60
   1  -4 -10   61.79    5.00
  -1   4  10   67.99    4.80
  -1   4  10   65.49    4.40
   0  -4 -10  498.55   19.60
   0   4  10  496.05   19.00
   0   4  10  506.05   19.60
  -1  -4 -10  909.91   34.40
  -1  -4 -10  977.70   35.30
   1   4  10  928.41   34.10
   1   4  10  947.81   34.90
  -2  -4 -10  694.13   25.20
  -2  -4 -10  662.03   26.00
   2   4  10  658.83   25.40
  -3  -4 -10    0.40    2.10
  -3  -4 -10    1.20    2.60
   3   4  10    1.90    1.90
  -4  -4 -10  109.49    7.50
  -4  -4 -10  113.89    6.50
   4   4  10  113.99    6.50
  -5  -4 -10   72.49    6.00
  -5  -4 -10   84.59    7.40
   5   4  10   85.99    6.30
  -6  -4 -10    1.80    4.30
  -6  -4 -10    4.70    3.50
   6   4  10    0.70    3.40
  -7  -4 -10  164.28   10.50
  -7  -4 -10  151.98   12.20
   5  -5 -10   20.80    5.30
  -5   5  10   33.90    5.80
   4  -5 -10  441.76   18.90
  -4   5  10  429.56   19.20
   3  -5 -10   -3.10    3.00
  -3   5  10    6.10    3.00
   2  -5 -10    7.80    2.60
  -2   5  10    1.40    2.40
  -2   5  10    5.00    2.60
   1  -5 -10  413.56   16.80
  -1   5  10  421.06   16.60
  -1   5  10  434.76   17.20
   0  -5 -10  378.86   16.20
   0   5  10  290.37   12.50
   0   5  10  307.97   13.30
  -1  -5 -10  237.68   10.60
  -1  -5 -10  218.88   10.70
   1   5  10  234.18    9.00
   1   5  10  224.48   10.20
  -2  -5 -10   20.90    2.70
  -2  -5 -10   30.00    4.10
   2   5  10   24.10    2.80
  -3  -5 -10   48.80    5.00
  -3  -5 -10   40.00    3.90
   3   5  10   44.50    4.10
  -4  -5 -10    3.20    2.90
  -4  -5 -10    8.00    2.70
   4   5  10   12.30    2.70
  -5  -5 -10   20.90    4.40
  -5  -5 -10   18.00    3.50
   5   5  10   21.80    3.50
  -6  -5 -10   28.70    4.20
  -6  -5 -10   23.90    5.10
   6   5  10   18.90    4.10
  -7  -5 -10    1.70    4.90
  -7  -5 -10    9.60    6.20
   7   5  10   -0.80    4.80
   5  -6 -10   -1.00    4.90
  -5   6  10    8.90    5.10
   4  -6 -10   16.20    4.20
  -4   6  10   15.90    4.40
  -3   6  10    0.10    3.30
   2  -6 -10   70.69    5.70
  -2   6  10   72.49    5.70
  -2   6  10   72.29    5.60
  -1   6  10  399.46   15.90
  -1   6  10  411.76   16.80
   0  -6 -10  318.87   13.50
   0   6  10  307.57   12.30
   0   6  10  318.57   13.40
  -1  -6 -10   66.49    5.60
   1   6  10   75.29    4.80
  -2  -6 -10   32.50    4.40
   2   6  10   26.00    3.50
  -3  -6 -10   59.59    5.50
   3   6  10   52.29    4.60
  -4  -6 -10   62.39    6.20
  -4  -6 -10   64.39    5.20
   4   6  10   64.79    5.50
  -5  -6 -10    7.70    3.20
  -5  -6 -10    6.60    3.80
   5   6  10    1.20    2.90
  -6  -6 -10   13.50    5.10
  -6  -6 -10   14.70    4.10
   6   6  10   15.20    4.20
  -7  -6 -10    0.70    6.10
   7   6  10   -4.20    4.80
  -5   7  10  181.58   12.40
  -4   7  10    0.80    4.40
  -3   7  10    1.10    3.50
  -3   7  10   -3.50    3.10
  -2   7  10  170.08    9.20
  -2   7  10  172.38    8.80
   1  -7 -10  139.49    7.80
  -1   7  10  143.49    7.80
  -1   7  10  130.69    6.80
   0  -7 -10  237.18   10.80
   0   7  10  219.88   10.50
  -1  -7 -10   44.50    5.10
   1   7  10   42.00    4.10
  -2  -7 -10   11.10    3.00
   2   7  10    6.30    2.20
  -3  -7 -10   -2.90    2.60
   3   7  10    2.00    2.20
  -4  -7 -10   15.20    3.80
   4   7  10   13.10    3.10
  -5  -7 -10    5.10    3.90
   5   7  10   -1.40    2.80
   6   7  10    8.80    4.60
  -7  -7 -10    1.00    5.90
   7   7  10    2.80    5.00
   4  -8 -10   22.50    5.20
  -4   8  10   33.00    5.70
  -3   8  10   14.40    4.10
  -3   8  10   24.20    4.60
   2  -8 -10    9.40    3.90
  -2   8  10   13.30    3.30
  -2   8  10    9.40    3.40
   1  -8 -10   20.90    3.80
  -1   8  10   19.40    3.30
   0  -8 -10   23.30    3.90
   0   8  10   32.00    4.30
  -1  -8 -10   20.30    3.80
   1   8  10   18.90    3.10
  -2  -8 -10   22.10    3.80
   2   8  10   23.60    3.20
  -3  -8 -10   44.50    5.80
   3   8  10   40.70    4.70
  -4  -8 -10  130.29    8.50
   4   8  10  122.79    7.80
  -5  -8 -10   27.40    4.80
   5   8  10   28.40    4.20
  -6  -8 -10    7.30    5.10
   6   8  10    0.80    4.00
   4  -9 -10   -4.80    4.80
  -4   9  10   -0.10    6.70
  -3   9  10   13.50    4.40
   2  -9 -10    3.70    4.20
  -2   9  10   18.50    3.90
   1  -9 -10   47.30    6.00
  -1   9  10   40.30    5.20
   0  -9 -10  255.97   12.40
   0   9  10  255.17   11.80
  -1  -9 -10   29.00    4.40
   1   9  10   19.10    3.20
  -2  -9 -10   -2.10    3.30
   2   9  10    0.60    2.40
  -3  -9 -10  102.39    8.00
   3   9  10  101.79    6.70
  -4  -9 -10   24.50    4.80
   4   9  10   24.30    3.90
  -5  -9 -10   11.10    4.90
   5   9  10    2.90    4.10
  -6  -9 -10   24.50    6.20
   6   9  10   24.40    4.90
  -3  10  10    1.80    4.40
   2 -10 -10   15.80    5.00
  -2  10  10   17.50    4.20
   1 -10 -10   46.80    6.90
  -1  10  10   37.70    4.50
   0 -10 -10  172.88   10.00
   0  10  10  176.78    9.40
  -1 -10 -10  126.69    8.50
   1  10  10  105.59    7.10
  -2 -10 -10   34.90    5.10
   2  10  10   35.70    4.20
  -3 -10 -10  101.69    8.40
   3  10  10   87.19    6.70
  -4 -10 -10  109.79    9.50
   4  10  10  110.99    7.90
  -5 -10 -10  107.39    9.50
   5  10  10   95.89    8.10
  -6 -10 -10   63.49    7.90
   6  10  10   50.29    6.20
  -3  11  10   -6.30    4.40
   2 -11 -10   37.00    6.20
   1 -11 -10  135.19   10.10
  -1  11  10  138.29    9.00
   0 -11 -10   17.50    4.60
   0  11  10   25.40    4.20
  -1 -11 -10   47.70    6.70
   1  11  10   38.50    5.40
  -2 -11 -10  265.47   13.60
   2  11  10  261.17   12.60
  -3 -11 -10   28.50    5.40
   3  11  10   26.80    4.20
  -4 -11 -10   -2.40    5.00
   4  11  10   -7.60    3.20
  -5 -11 -10   14.00    6.00
   5  11  10    3.00    4.20
   2 -12 -10   33.50    6.60
  -2  12  10   27.50    5.20
   1 -12 -10  110.49   12.60
  -1  12  10   94.19    9.40
   0 -12 -10   42.40    9.40
   0  12  10   65.79    7.80
   1  12  10   30.70    4.60
  -2 -12 -10   73.79    9.30
  -3 -12 -10   72.39    8.80
   3  12  10   72.79    7.20
  -4 -12 -10   59.99    7.40
   4  12  10   57.79    7.30
  -5 -12 -10   33.50    7.40
   5  12  10   38.70    5.90
   1 -13 -10    7.00    5.90
  -1  13  10    1.60    4.10
   0 -13 -10   -4.60    5.40
   0  13  10    4.10    4.10
  -1 -13 -10   51.59    6.80
   1  13  10   44.20    5.60
  -2 -13 -10    9.50    5.60
   2  13  10    4.30    4.00
  -3 -13 -10    3.40    5.80
   3  13  10    6.70    4.30
  -4 -13 -10   -1.50    6.10
   4  13  10    9.90    4.60
  -1 -14 -10   26.60    7.00
   1  14  10   11.70    4.50
  -2 -14 -10   10.00    6.20
   2  14  10    4.30    4.50
  -2  -8  11    0.80    5.30
   1   8 -11    7.70    5.90
   0   8 -11    9.70    5.00
   0  -8  11    5.30    5.30
  -1   8 -11   82.79   11.00
   1  -8  11   69.59    9.30
  -3  -7  11  163.78   11.80
  -2  -7  11  102.19    9.50
   1   7 -11   -5.80    4.80
   0   7 -11  102.89    9.30
   0  -7  11   91.19    8.70
   1  -7  11   93.69   10.60
  -2   7 -11   39.50    7.40
   2  -7  11   33.50    6.40
  -3   7 -11    3.40    7.20
   3  -7  11   -3.10    5.90
   4   6 -11    9.60    5.00
  -4  -6  11   33.80    6.50
   3   6 -11   25.80    5.50
  -3  -6  11   24.70    5.50
  -2  -6  11   13.80    4.50
  -1  -6  11   58.29    7.40
   0   6 -11   40.00    5.90
   0  -6  11   36.40    5.10
   1  -6  11   17.40    4.70
  -2   6 -11   92.49   10.30
   2  -6  11   74.89    9.60
  -3   6 -11   31.20    7.70
   3  -6  11   23.10    5.80
  -4   6 -11   46.70    8.90
   4   5 -11  199.68   13.00
  -4  -5  11  227.38   13.30
   3   5 -11   41.50    5.70
  -3  -5  11   24.10    5.30
   2   5 -11    7.50    4.10
  -2  -5  11    0.20    3.90
  -1  -5  11  342.37   14.60
  -1  -5  11  314.47   15.50
   0   5 -11  353.56   17.00
   0  -5  11  331.67   15.20
  -1   5 -11  152.58   10.10
   1  -5  11  155.48    9.70
  -2   5 -11   11.70    5.50
   2  -5  11    2.00    4.10
  -3   5 -11    7.90    6.50
   3  -5  11   10.90    4.70
  -4   5 -11    5.50    7.30
   4  -5  11   12.40    5.50
   5   4 -11   64.69    8.00
  -5  -4  11   69.49    9.60
   4   4 -11   38.10    6.70
  -4  -4  11   28.40    5.30
   3   4 -11   -2.50    4.20
  -3  -4  11    1.00    4.30
   2   4 -11    8.90    3.80
  -2  -4  11    7.80    3.60
   1   4 -11   13.20    3.30
  -1  -4  11   11.20    3.60
  -1  -4  11    9.10    3.50
   0   4 -11   11.70    4.20
   0  -4  11   12.90    3.40
   0  -4  11   15.30    3.50
  -1   4 -11   10.20    4.00
   1  -4  11   16.20    3.90
  -2   4 -11    4.40    5.10
   2  -4  11   -2.60    3.30
  -3   4 -11   13.80    5.90
   3  -4  11    9.30    4.20
  -4   4 -11    9.50    6.20
   4  -4  11    6.30    4.90
  -5   4 -11   22.00    7.90
   5  -4  11   24.80    6.80
   5   3 -11  193.98   12.40
  -5  -3  11  170.38   12.30
   4   3 -11   46.40    7.50
  -4  -3  11   31.00    5.30
   3   3 -11    4.90    3.70
  -3  -3  11   -2.90    3.60
   2   3 -11   97.99    7.30
  -2  -3  11  102.49    7.30
   1   3 -11   23.60    3.40
  -1  -3  11   20.90    3.60
  -1  -3  11   21.40    3.80
   0   3 -11  111.79    6.70
   0  -3  11  127.19    7.80
   0  -3  11  113.89    7.30
  -1   3 -11    0.70    3.50
   1  -3  11    3.30    3.00
  -2   3 -11    6.00    4.70
   2  -3  11    2.90    3.30
  -3   3 -11    6.20    5.10
   3  -3  11   15.50    4.10
  -4   3 -11   24.70    6.10
  -5   3 -11   12.40    6.50
   5  -3  11   31.60    6.30
   5   2 -11    6.20    5.10
  -5  -2  11   -6.20    4.80
   4   2 -11   68.49    7.80
   3   2 -11   -1.80    3.50
  -3  -2  11    5.60    3.70
   2   2 -11   35.90    4.40
  -2  -2  11   30.70    4.30
   1   2 -11    9.00    2.80
  -1  -2  11    8.50    2.80
  -1  -2  11    8.50    3.20
   0   2 -11  121.59    6.80
   0  -2  11  117.49    7.20
   0  -2  11  119.99    7.40
  -1   2 -11  177.78    9.80
  -1   2 -11  197.78   10.00
   1  -2  11  170.98    9.50
   2  -2  11   55.59    5.90
  -3   2 -11   -2.30    4.10
   3  -2  11    2.10    3.60
  -4   2 -11    6.60    5.00
   4  -2  11   18.20    4.50
  -5   2 -11   45.80    7.60
   5  -2  11   60.59    8.80
   5   1 -11    1.40    4.80
  -5  -1  11   11.50    5.00
   4   1 -11   27.50    4.80
  -4  -1  11   22.60    4.80
   3   1 -11    1.60    3.40
  -3  -1  11    3.40    3.40
   2   1 -11   20.40    3.40
  -2  -1  11   23.00    3.80
   1   1 -11   82.29    5.50
  -1  -1  11   68.49    5.30
  -1  -1  11   67.89    5.80
   0  -1  11  131.59    7.40
   0  -1  11  124.89    7.20
  -1   1 -11   53.79    5.70
   1  -1  11   68.19    4.40
   1  -1  11   55.89    5.40
  -2   1 -11    2.20    4.10
   2  -1  11    2.40    2.80
   2  -1  11    2.90    2.30
   3  -1  11  185.58   10.10
  -4   1 -11   93.09    8.60
  -5   1 -11   43.30    6.60
   5  -1  11   37.10    5.80
  -6   1 -11    3.60    6.20
   6  -1  11    0.60    5.50
   5   0 -11   85.89    9.00
  -5   0  11   87.99    8.40
   4   0 -11  103.99    8.20
  -4   0  11   96.29    8.10
   3   0 -11   71.89    6.40
  -3   0  11   75.39    6.70
   2   0 -11   63.69    5.70
  -2   0  11   67.59    5.80
   1   0 -11  172.88    8.60
  -1   0  11  162.38    8.60
  -1   0  11  171.18    8.40
   0   0  11   62.69    5.30
   0   0  11   65.19    4.70
  -1   0 -11  104.69    7.20
   1   0  11   97.49    6.40
   1   0  11  101.19    5.60
   2   0  11  207.48   10.10
   2   0  11  199.28    8.80
  -3   0 -11  154.38    9.70
   4   0  11  188.18   10.50
  -5   0 -11   85.39    8.80
   5   0  11   83.69    8.80
  -6   0 -11   74.19   10.60
   6   0  11   65.89    9.30
   5  -1 -11   39.00    5.90
  -5   1  11   49.30    6.40
   4  -1 -11   13.80    4.10
  -4   1  11   22.80    4.30
   3  -1 -11   50.29    5.80
  -3   1  11   41.10    5.30
   2  -1 -11   -0.30    2.50
  -2   1  11    0.30    2.60
   1  -1 -11  598.84   23.80
   1  -1 -11  696.43   24.60
  -1   1  11  649.64   25.10
  -1   1  11  627.64   24.70
   0   1  11  289.07   12.00
   0   1  11  293.57   13.20
   0   1  11  273.57   12.60
  -1  -1 -11    8.10    3.30
   1   1  11   11.20    2.80
   1   1  11   13.50    2.70
   2   1  11  105.79    5.80
   2   1  11  108.79    6.80
   3   1  11  154.38    7.50
   3   1  11  169.68    9.10
  -4  -1 -11  154.78    9.50
   4   1  11  155.38    9.40
  -5  -1 -11   39.00    5.40
   5   1  11   36.60    5.50
   6   1  11   35.10    6.20
   5  -2 -11   84.39    8.60
  -5   2  11   76.99    8.80
   4  -2 -11   65.09    7.00
  -4   2  11   63.29    7.20
   3  -2 -11   45.00    5.40
  -3   2  11   55.99    5.60
   2  -2 -11  222.18   11.00
  -2   2  11  247.48   11.20
   1  -2 -11  127.99    6.80
   1  -2 -11  115.69    6.00
  -1   2  11  119.59    7.00
  -1   2  11  132.19    6.90
   0  -2 -11   67.29    5.20
   0  -2 -11   58.79    6.10
   0   2  11   71.09    4.80
   0   2  11   65.49    4.60
   1   2  11  119.69    6.50
   1   2  11  120.29    7.00
   1   2  11  121.99    6.30
  -2  -2 -11  154.38    8.70
   2   2  11  162.48    8.30
   2   2  11  170.38    8.70
   3   2  11  128.79    6.50
   3   2  11  121.39    7.60
  -4  -2 -11   30.60    4.80
   4   2  11   30.00    4.50
   4   2  11   38.20    4.20
   5   2  11   76.09    7.70
   6   2  11    0.00    5.00
   5  -3 -11  137.39   10.90
  -5   3  11  158.88   10.90
   4  -3 -11  159.88    9.70
  -4   3  11  145.69    9.80
   3  -3 -11    1.60    3.00
  -3   3  11    3.90    3.20
  -2   3  11  159.38    8.40
  -2   3  11  161.08    8.50
  -1   3  11   64.39    5.00
   0   3  11    0.40    2.10
   0   3  11    0.70    1.90
  -1  -3 -11  303.57   12.70
  -1  -3 -11  282.97   11.70
   1   3  11  283.27   11.70
   1   3  11  270.27   11.90
   2   3  11  199.38    8.80
   2   3  11  185.18    9.50
   3   3  11   74.39    5.00
   3   3  11   72.09    6.10
   4   3  11   18.10    3.90
   4   3  11   24.90    3.10
   5   3  11   13.90    3.40
   5   3  11    7.80    4.00
   6   3  11    0.30    4.60
   5  -4 -11   24.90    5.60
  -5   4  11   26.70    5.80
   4  -4 -11    2.60    4.00
  -4   4  11    3.60    4.00
   3  -4 -11  166.78    9.80
  -3   4  11  173.98    9.60
  -2   4  11   44.60    4.80
  -2   4  11   51.89    4.90
   1  -4 -11   30.00    4.50
  -1   4  11   28.10    3.90
  -1   4  11   22.50    3.20
   0  -4 -11   11.30    2.80
   0   4  11    8.00    2.30
   0   4  11   11.90    2.20
  -1  -4 -11    9.00    2.40
  -1  -4 -11   10.50    2.90
   1   4  11    9.60    2.00
   1   4  11    9.70    2.20
  -2  -4 -11   32.40    3.40
  -2  -4 -11   31.20    4.50
   2   4  11   36.80    3.70
  -3  -4 -11   -1.40    2.30
  -3  -4 -11   -1.80    2.90
   3   4  11    1.00    2.10
  -4  -4 -11    5.10    2.90
  -4  -4 -11    3.40    3.20
   4   4  11    5.60    2.60
  -5  -4 -11   67.69    7.50
  -5  -4 -11   69.49    6.10
   5   4  11   68.19    6.10
  -6  -4 -11   33.70    6.00
  -6  -4 -11   43.70    5.10
   6   4  11   38.10    4.90
   5  -5 -11   25.10    5.50
  -5   5  11   32.90    6.30
   4  -5 -11    1.80    5.00
  -4   5  11    1.30    4.10
   3  -5 -11   92.29    7.60
  -3   5  11   96.39    7.20
  -2   5  11   10.30    3.00
  -2   5  11   15.90    3.20
   1  -5 -11   87.39    7.70
  -1   5  11   90.09    5.50
  -1   5  11   78.39    5.70
   0  -5 -11   -0.80    2.70
   0   5  11   -1.70    2.00
   0   5  11    0.60    1.90
  -1  -5 -11    7.10    2.90
   1   5  11    1.80    2.10
  -2  -5 -11   40.30    5.00
  -2  -5 -11   54.49    4.30
   2   5  11   51.59    4.40
  -3  -5 -11   16.50    2.90
  -3  -5 -11   16.20    3.50
   3   5  11   13.60    2.70
  -4  -5 -11   27.40    3.80
  -4  -5 -11   30.20    4.60
   4   5  11   32.90    4.50
  -5  -5 -11   33.50    5.30
  -5  -5 -11   34.80    4.40
   5   5  11   34.10    4.10
  -6  -5 -11  229.78   11.30
  -6  -5 -11  220.18   12.90
   6   5  11  217.38   11.90
   5  -6 -11    6.60    5.60
  -5   6  11   32.00    6.10
   4  -6 -11    3.00    4.00
  -4   6  11    8.80    4.40
  -3   6  11   12.80    3.90
  -2   6  11  167.18    8.80
  -2   6  11  169.48    9.20
   1  -6 -11   35.00    4.90
  -1   6  11   32.40    3.90
  -1   6  11   23.50    3.40
   0  -6 -11    4.50    3.10
   0   6  11   -1.80    2.00
  -1  -6 -11   18.90    3.50
   1   6  11   16.20    2.70
  -2  -6 -11  261.87   12.10
   2   6  11  245.28   11.30
  -3  -6 -11  134.19    7.90
  -3  -6 -11  124.69    7.10
   3   6  11  125.79    7.30
  -4  -6 -11  203.08   10.70
  -4  -6 -11  190.78    9.60
   4   6  11  193.38    9.70
  -5  -6 -11   73.29    6.70
  -5  -6 -11   74.99    8.10
   5   6  11   78.79    6.70
  -6  -6 -11   21.70    4.70
  -6  -6 -11   26.20    5.60
   6   6  11   28.60    4.70
   4  -7 -11    1.50    4.30
  -4   7  11    4.60    4.70
  -3   7  11   24.20    4.50
  -2   7  11  154.78    9.00
  -2   7  11  162.68    8.90
   1  -7 -11   40.10    5.50
  -1   7  11   33.90    4.80
   0  -7 -11   18.50    4.00
   0   7  11   19.00    3.20
  -1  -7 -11    3.50    3.40
   1   7  11    7.00    2.40
  -2  -7 -11   53.69    5.70
   2   7  11   42.60    4.60
  -3  -7 -11  124.69    8.00
   3   7  11  109.99    7.00
  -4  -7 -11   51.99    6.50
   4   7  11   52.99    5.40
  -5  -7 -11  194.88   11.50
   5   7  11  187.48   10.40
  -6  -7 -11   81.09    9.20
   6   7  11   81.59    8.10
   4  -8 -11    8.90    4.70
  -4   8  11   -8.90    7.10
  -3   8  11  288.37   14.20
  -2   8  11  271.97   13.10
   1  -8 -11  155.48    9.20
  -1   8  11  152.08    8.70
   0  -8 -11   15.40    4.00
   0   8  11   13.20    3.10
  -1  -8 -11  120.99    7.80
   1   8  11  102.19    6.80
  -2  -8 -11   59.69    6.60
   2   8  11   59.99    5.30
  -3  -8 -11  207.98   11.30
   3   8  11  214.98   10.40
  -4  -8 -11  323.57   15.50
   4   8  11  336.87   14.80
   5   8  11  152.28    9.60
  -6  -8 -11   20.70    6.00
   6   8  11   32.70    5.30
  -3   9  11   61.19    8.10
   2  -9 -11   17.50    4.80
  -2   9  11   13.10    4.00
   1  -9 -11   37.40    5.10
  -1   9  11   30.10    4.30
   0  -9 -11    5.40    3.80
   0   9  11   -1.50    2.70
  -1  -9 -11   84.99    7.70
   1   9  11   71.49    6.10
  -2  -9 -11   99.29    7.70
   2   9  11   75.29    6.20
  -3  -9 -11    3.50    3.90
   3   9  11    4.10    2.80
  -4  -9 -11   31.00    5.20
   4   9  11   18.50    3.80
  -5  -9 -11   54.69    8.10
   5   9  11   50.29    5.70
  -6  -9 -11   27.60    6.50
   6   9  11   23.60    5.10
  -3  10  11   79.79    9.20
   2 -10 -11   58.69    8.90
  -2  10  11   64.69    8.60
   1 -10 -11    5.60    4.30
  -1  10  11    2.10    3.50
   0 -10 -11  109.89    8.40
   0  10  11   99.29    7.40
  -1 -10 -11   35.20    5.10
   1  10  11   27.80    4.10
  -2 -10 -11   28.70    5.00
   2  10  11   24.40    3.90
  -3 -10 -11  135.29   10.10
   3  10  11  144.39    8.70
  -4 -10 -11   53.89    8.00
   4  10  11   66.39    8.30
  -5 -10 -11   11.70    5.60
   5  10  11    4.40    4.10
   2 -11 -11    7.40    5.40
  -2  11  11    4.80    4.30
   1 -11 -11   57.59    8.70
  -1  11  11   52.69    7.50
   0 -11 -11    2.40    4.50
   0  11  11    3.10    3.60
  -1 -11 -11   26.10    5.20
   1  11  11   21.40    4.00
  -2 -11 -11   -3.10    4.60
   2  11  11   -1.60    3.10
  -3 -11 -11   15.10    5.40
   3  11  11    3.90    4.00
  -4 -11 -11   -2.40    5.20
   4  11  11    4.60    3.90
  -5 -11 -11   38.40    7.10
   5  11  11   28.10    5.20
   1 -12 -11   22.70    6.10
  -1  12  11   31.40    5.20
   0 -12 -11    7.10    5.20
   0  12  11    0.30    3.70
  -1 -12 -11   20.70    5.50
   1  12  11   22.70    4.40
  -2 -12 -11    8.70    5.20
   2  12  11   -5.50    3.40
  -3 -12 -11   -2.10    5.20
   3  12  11    2.40    4.00
  -4 -12 -11   11.90    6.20
   4  12  11    6.00    4.30
   0 -13 -11   -2.70    5.90
   0  13  11    2.40    4.20
  -1 -13 -11   46.60    7.20
   1  13  11   45.30    5.90
  -2 -13 -11   14.80    5.80
   2  13  11    5.80    4.20
  -3 -13 -11    2.40    5.90
   3  13  11   -3.60    4.40
  -2  -7  12  127.59   11.00
   1   7 -12  212.28   14.80
   0   7 -12    5.10    5.50
   0  -7  12   -0.60    5.50
  -1   7 -12  -10.30    6.00
   1  -7  12    0.70    5.40
  -3  -6  12   22.80    6.30
  -2  -6  12   56.39    8.60
   1   6 -12   -3.40    5.20
   0   6 -12    8.90    5.00
   0  -6  12    2.40    4.60
  -1   6 -12    4.00    5.50
   1  -6  12    6.80    7.90
  -2   6 -12    5.80    6.90
   2  -6  12    4.60    5.10
  -3   6 -12   58.39    9.30
   3  -6  12   50.49    7.20
   3   5 -12   16.40    5.70
  -3  -5  12   22.30    5.40
  -2  -5  12    2.80    4.30
  -1  -5  12    7.10    5.10
   0  -5  12   -6.30    3.90
   1  -5  12    1.50    4.10
  -2   5 -12   -0.80    6.30
   2  -5  12    1.20    4.90
  -3   5 -12    7.20    7.00
   3  -5  12   15.50    5.30
   4   4 -12    7.20    5.20
  -4  -4  12    1.40    5.00
   3   4 -12   64.49    6.70
  -3  -4  12   54.79    7.70
   2   4 -12   33.10    5.10
  -1  -4  12   59.99    6.90
   0   4 -12  141.59   10.30
   0  -4  12  126.29    8.50
  -1   4 -12   70.79    7.80
   1  -4  12   71.89    6.90
  -2   4 -12  132.89   11.30
   2  -4  12  131.49    9.50
  -3   4 -12  -14.00    8.00
   3  -4  12   -2.40    4.50
  -4   4 -12   32.40    8.40
   4  -4  12   36.60    6.70
   4   3 -12   -4.20    4.90
  -4  -3  12    7.50    5.00
   3   3 -12   10.10    4.50
  -3  -3  12    6.10    4.40
   2   3 -12   59.99    7.00
  -2  -3  12   49.20    6.70
   1   3 -12   83.89    6.90
  -1  -3  12   74.59    6.90
   0  -3  12  133.19    8.30
   0  -3  12  131.19    8.50
  -1   3 -12   80.19    7.60
   1  -3  12   67.39    6.80
  -2   3 -12   32.00    6.20
   2  -3  12   26.70    4.60
  -3   3 -12   33.20    6.90
   3  -3  12   54.19    7.40
  -4   3 -12   10.90    6.60
   4  -3  12    4.00    4.90
  -5   3 -12    4.20    6.90
   5  -3  12   32.60    6.80
   4   2 -12   10.70    5.00
  -4  -2  12    2.80    4.70
   3   2 -12  134.19    9.30
  -3  -2  12  138.29    9.50
   2   2 -12   44.30    6.10
  -2  -2  12   32.90    4.80
   1   2 -12   66.19    6.00
  -1  -2  12   58.79    5.90
  -1  -2  12   60.09    6.30
   0   2 -12   38.40    5.10
   0  -2  12   35.80    5.20
   0  -2  12   39.70    5.40
  -1   2 -12  296.87   14.40
   1  -2  12  312.07   13.90
   2  -2  12  203.18   10.80
  -3   2 -12   36.20    6.10
  -4   2 -12   29.90    6.50
  -5   2 -12   13.70    6.30
   5  -2  12   19.20    5.80
   5   1 -12    0.20    5.40
  -5  -1  12   -6.40    5.20
   4   1 -12   28.50    5.30
  -4  -1  12   22.00    5.10
   3   1 -12  126.79    9.30
  -3  -1  12  127.89    9.00
   2   1 -12  177.88    9.60
  -2  -1  12  170.18    9.70
   1   1 -12  195.78    9.90
  -1  -1  12  196.98   12.30
  -1  -1  12  194.08   10.20
   0   1 -12  100.39    6.40
   0  -1  12   92.59    6.70
   0  -1  12   94.79    6.80
  -1   1 -12   -0.20    3.40
   1  -1  12    7.80    3.10
  -2   1 -12   51.19    7.50
   2  -1  12   53.29    6.20
  -3   1 -12   15.70    5.00
   3  -1  12   24.90    4.40
  -4   1 -12   22.80    5.90
   4  -1  12   21.50    4.90
  -5   1 -12    8.40    6.00
   5  -1  12   16.10    5.30
   5   0 -12    3.70    5.20
  -5   0  12   -0.70    5.10
   4   0 -12   58.19    6.30
  -4   0  12   62.59    7.60
   3   0 -12   55.29    6.70
  -3   0  12   56.09    6.50
   2   0 -12  135.39    8.20
  -2   0  12  128.09    8.20
   1   0 -12    2.50    2.80
  -1   0  12    1.70    2.70
  -1   0  12   -1.40    2.70
   0   0  12   69.49    5.90
   0   0  12   60.09    5.20
   0   0  12   72.29    5.80
  -1   0 -12   47.50    5.90
   1   0  12   50.29    5.60
   1   0  12   62.59    4.80
  -2   0 -12    0.70    4.60
   2   0  12    7.70    2.60
   2   0  12    9.60    3.20
  -3   0 -12   13.90    4.70
   3   0  12   18.80    3.90
   4   0  12   59.69    7.10
  -5   0 -12   19.50    6.10
   5   0  12   18.50    5.30
   6   0  12   40.20    7.30
   5  -1 -12   44.10    6.60
  -5   1  12   39.30    6.50
   4  -1 -12   30.50    5.20
   3  -1 -12    8.10    3.60
  -3   1  12   15.50    3.80
   2  -1 -12   37.50    5.10
  -2   1  12   34.50    5.40
   1  -1 -12   92.19    6.70
   1  -1 -12   86.19    5.60
  -1   1  12  101.39    6.60
   0   1  12   15.70    3.30
   0   1  12   17.90    2.80
   0   1  12   16.60    3.30
  -1  -1 -12   48.50    5.80
   1   1  12   38.90    4.20
   1   1  12   47.40    5.30
  -2  -1 -12   -7.50    4.30
   2   1  12    3.60    2.30
   2   1  12    5.00    3.20
   3   1  12   68.09    7.60
   3   1  12   63.49    6.40
  -4  -1 -12   15.00    5.40
   4   1  12    6.20    3.90
   5   1  12    6.70    4.80
   6   1  12   -2.40    5.40
   5  -2 -12   28.90    5.80
  -5   2  12   27.80    5.80
   4  -2 -12   -0.70    4.10
  -4   2  12   -0.60    8.30
   3  -2 -12    3.90    3.40
  -3   2  12    0.60    3.40
   2  -2 -12  145.09    8.80
  -2   2  12  155.58    8.70
   1  -2 -12    4.00    3.00
  -1   2  12    4.90    2.40
  -1   2  12    6.10    2.70
   0  -2 -12    4.60    2.60
   0  -2 -12    0.10    2.90
   0   2  12    0.50    2.60
   0   2  12    1.80    2.10
  -1  -2 -12  125.59    8.00
   1   2  12  137.59    7.00
   1   2  12  127.59    7.70
  -2  -2 -12   21.60    4.50
   2   2  12   20.10    2.90
   2   2  12   12.90    3.50
  -3  -2 -12    2.40    8.00
   3   2  12    7.00    2.70
   3   2  12    8.80    3.30
   4   2  12   37.70    4.80
   4   2  12   38.60    5.30
   5   2  12  104.49   12.20
   6   2  12    4.20    5.50
   5  -3 -12    7.60    5.30
  -5   3  12    6.90    5.60
   4  -3 -12   15.20    4.30
  -4   3  12   14.50    4.70
   3  -3 -12    2.40    3.40
  -3   3  12    2.90    3.50
  -2   3  12    1.60    2.90
  -1   3  12   76.99    5.70
  -1   3  12   72.39    5.60
   0  -3 -12   21.90    3.60
   0  -3 -12   36.20    3.90
   0   3  12   22.30    3.10
   0   3  12   26.20    3.30
  -1  -3 -12   43.60    4.40
  -1  -3 -12   44.80    5.30
  -1  -3 -12   44.70    5.40
   1   3  12   39.30    4.20
   1   3  12   40.90    4.20
  -2  -3 -12   17.90    3.80
   2   3  12   24.30    3.80
   2   3  12   28.80    4.00
   3   3  12   -1.60    2.90
   3   3  12    0.90    2.50
   4   3  12  134.19    7.30
   4   3  12  116.79    8.60
   5   3  12  109.69    7.50
   6   3  12  132.69   10.40
   5  -4 -12   25.20    6.00
  -5   4  12   27.90    6.20
   4  -4 -12   24.40    5.00
  -4   4  12   38.10    5.50
   3  -4 -12  211.18   11.50
  -3   4  12  215.58   11.10
  -2   4  12   56.09    5.60
  -2   4  12   57.29    5.70
   1  -4 -12   24.10    4.20
  -1   4  12   21.60    3.30
  -1   4  12   25.30    3.40
   0   4  12  349.96   15.20
   0   4  12  374.76   14.80
  -1  -4 -12  238.28   10.40
  -1  -4 -12  239.38   11.30
   1   4  12  228.18   10.60
  -2  -4 -12  203.88    9.40
  -2  -4 -12  198.08   10.40
   2   4  12  202.88    9.50
  -3  -4 -12   73.99    5.40
  -3  -4 -12   69.19    6.50
   3   4  12   67.59    5.30
  -4  -4 -12   75.09    6.20
  -4  -4 -12   79.89    7.50
   4   4  12   87.59    6.10
  -5  -4 -12   57.39    8.00
  -5  -4 -12   65.49    6.60
   5   4  12   63.99    6.00
  -6  -4 -12  147.09    9.50
  -6  -4 -12  149.49   11.30
   4  -5 -12   78.69    8.40
  -4   5  12   52.49    8.10
   3  -5 -12   24.00    4.50
  -3   5  12   18.10    4.30
  -2   5  12   11.80    3.20
  -2   5  12    7.20    3.10
   1  -5 -12   61.49    5.70
  -1   5  12   54.99    5.40
   0  -5 -12  186.98    9.70
   0   5  12  176.38    9.20
   0   5  12  194.18    9.90
  -1  -5 -12   77.89    6.30
   1   5  12   74.99    5.50
  -2  -5 -12   13.00    3.40
  -2  -5 -12   13.30    2.90
   2   5  12    9.50    2.60
  -3  -5 -12  139.49    7.40
  -3  -5 -12  123.09    8.50
   3   5  12  134.39    7.50
  -4  -5 -12    2.30    3.50
  -4  -5 -12   -0.50    3.00
   4   5  12    6.00    2.90
  -5  -5 -12   73.59    7.70
   5   5  12   69.39    6.40
  -6  -5 -12  125.09    8.90
  -6  -5 -12  127.59   10.40
   6   5  12  107.49    8.80
   4  -6 -12  198.48   11.80
  -4   6  12  163.28   17.20
  -3   6  12  296.47   14.20
  -2   6  12  132.79    8.50
  -2   6  12  147.89    8.50
   1  -6 -12  196.08    9.90
  -1   6  12  177.28    9.60
   0  -6 -12   69.89    6.50
   0   6  12   69.09    5.50
  -1  -6 -12   55.89    6.00
   1   6  12   56.49    5.00
  -2  -6 -12   23.40    4.10
   2   6  12   31.40    4.20
  -3  -6 -12  230.58   10.80
  -3  -6 -12  245.48   12.10
   3   6  12  222.38   10.80
  -4  -6 -12  205.78   10.20
  -4  -6 -12  199.98   11.30
   4   6  12  202.88   10.20
  -5  -6 -12   21.80    7.90
   5   6  12   27.00    4.40
  -6  -6 -12    8.70    5.70
  -6  -6 -12   16.60    4.80
   6   6  12   10.10    4.30
   4  -7 -12    6.80    4.90
  -4   7  12    8.00    5.90
  -3   7  12    8.60    4.40
  -2   7  12   62.69    6.50
   1  -7 -12  106.79    7.60
  -1   7  12   96.19    7.00
   0  -7 -12   22.70    4.40
   0   7  12   23.70    3.70
  -1  -7 -12    2.10    3.70
   1   7  12    2.00    2.50
  -2  -7 -12   18.80    4.00
   2   7  12   14.80    3.00
  -3  -7 -12   47.40    6.50
   3   7  12   55.89    5.30
  -4  -7 -12   18.90    4.60
   4   7  12   21.90    3.60
  -5  -7 -12   83.69    8.90
   5   7  12  107.29    7.80
  -6  -7 -12   14.40    5.90
   6   7  12   15.00    4.80
  -2   8  12  119.99    8.50
   1  -8 -12  113.49    8.20
  -1   8  12  112.99    7.80
   0  -8 -12   10.20    4.20
   0   8  12   11.20    3.10
  -1  -8 -12   45.20    6.70
   1   8  12   53.79    5.40
  -2  -8 -12    8.40    4.00
   2   8  12    2.50    2.70
  -3  -8 -12   28.90    4.80
   3   8  12   24.70    4.00
  -4  -8 -12   -5.20    4.00
   4   8  12   -2.40    3.10
  -5  -8 -12   13.20    4.90
   5   8  12   16.20    4.20
  -6  -8 -12   11.70    6.00
   6   8  12    8.50    4.70
  -2   9  12   18.40    4.40
   1  -9 -12   26.90    5.00
  -1   9  12   17.90    4.00
   0  -9 -12    4.70    4.40
   0   9  12    6.80    3.20
  -1  -9 -12    7.20    4.40
   1   9  12    5.10    3.10
  -2  -9 -12   41.30    5.50
   2   9  12   40.60    4.60
  -3  -9 -12    4.40    4.30
   3   9  12   -1.30    2.90
  -4  -9 -12   14.80    5.20
  -5  -9 -12  126.19   10.60
   5   9  12  138.49    9.40
  -2  10  12   14.40    4.60
   1 -10 -12    9.90    4.80
  -1  10  12   19.50    4.30
   0 -10 -12  111.39    9.20
   0  10  12  114.89    8.30
  -1 -10 -12   65.59    7.90
   1  10  12   63.79    6.40
  -2 -10 -12    3.90    4.70
   2  10  12    8.90    3.40
  -3 -10 -12    2.80    7.00
   3  10  12    7.10    6.30
  -4 -10 -12    3.60    5.20
   4  10  12   -3.30    3.50
  -5 -10 -12   51.59    7.30
   5  10  12   41.60    5.70
  -2  11  12    4.80    4.60
  -1  11  12  132.79    9.50
   0 -11 -12   75.19   10.10
   0  11  12   72.09    7.20
   1  11  12   59.39    6.70
  -2 -11 -12   11.20    5.20
   2  11  12    5.60    3.70
  -3 -11 -12    6.70    5.40
   3  11  12   -0.30    3.60
  -4 -11 -12   47.90    7.30
   4  11  12   68.49    7.70
  -5 -11 -12   63.89    8.40
   1 -12 -12   10.50    5.70
  -1  12  12   26.10    5.20
   0 -12 -12   59.19    7.50
  -1 -12 -12   46.30    7.10
   1  12  12   55.29    7.30
  -2 -12 -12   39.30    6.50
   2  12  12   37.60    5.20
  -3 -12 -12   27.70    6.60
   3  12  12   25.40    4.90
  -4 -12 -12   39.20    7.50
   4  12  12   29.60    5.70
  -1 -13 -12   18.40    6.60
   1  13  12   20.40    5.10
  -2 -13 -12    3.70    6.30
   2  13  12    2.80    4.30
   1   6 -13   16.80    6.50
   0   6 -13   45.30    7.30
   0  -6  13   36.50    7.10
  -1   6 -13   18.00    6.20
   1  -6  13   25.30    6.00
  -2  -5  13   38.50    6.40
  -1  -5  13   24.20    5.30
   0   5 -13    1.70    4.50
   0  -5  13    7.30    5.00
  -1   5 -13   10.90    5.80
   1  -5  13   20.80    5.80
  -2   5 -13   12.50    7.20
   2  -5  13    7.60    5.20
   3   4 -13   30.10    6.30
  -2  -4  13   -4.60    4.60
  -1  -4  13   11.30    4.50
   0   4 -13    8.10    9.40
   0  -4  13   23.00    4.90
  -1   4 -13  133.69   13.90
   1  -4  13  103.39    9.00
  -2   4 -13  112.19   12.10
   2  -4  13  140.69   10.00
  -3   4 -13   -4.20    7.20
   3  -4  13   22.80    5.80
   3   3 -13   18.80    6.10
  -3  -3  13   19.20    5.60
   2   3 -13   20.00    4.80
  -2  -3  13   22.30    4.90
  -1  -3  13    6.40    4.10
   0   3 -13    8.00    4.70
   0  -3  13    0.90    3.80
  -1   3 -13    0.70    4.20
   1  -3  13    3.20    4.10
  -2   3 -13  247.78   15.00
   2  -3  13  242.78   13.20
  -3   3 -13    4.00    9.30
   3  -3  13   18.00    5.20
  -4   3 -13   12.80    7.20
   4  -3  13   22.50    6.20
   4   2 -13   36.40    6.30
  -4  -2  13   42.50    6.70
  -3  -2  13    1.00    4.40
   2   2 -13    0.40    4.00
  -2  -2  13    3.40    4.00
   1   2 -13   22.00    4.30
  -1  -2  13   17.10    4.30
   0  -2  13   -2.90    3.40
   0  -2  13   -2.00    3.70
  -1   2 -13    2.30    3.90
   1  -2  13    6.60    3.80
  -2   2 -13   -5.40    6.00
   2  -2  13    8.30    4.10
  -3   2 -13   14.10    6.30
  -4   2 -13    4.30    8.60
   4  -2  13    8.30    5.10
   4   1 -13    4.80    5.10
  -4  -1  13   10.50    5.00
   3   1 -13    7.70    5.10
  -3  -1  13    7.70    4.60
   2   1 -13    0.50    3.80
  -2  -1  13   -2.60    3.70
   1   1 -13   23.40    4.10
  -1  -1  13   26.10    4.30
   0   1 -13   27.80    4.00
   0  -1  13   23.10    4.20
   0  -1  13   28.90    4.30
  -1   1 -13   59.09    6.70
   1  -1  13   69.99    6.70
  -2   1 -13   31.00    6.10
   2  -1  13   24.00    4.20
   3  -1  13   63.29    7.20
  -4   1 -13   -3.40    5.80
   4  -1  13    5.20    4.70
  -5   1 -13   48.00    7.80
   4   0 -13   62.89    8.70
  -4   0  13   80.09    8.70
   3   0 -13  135.69   10.80
  -3   0  13  131.99    9.40
   2   0 -13   73.09    7.60
  -2   0  13   77.69    6.90
   1   0 -13   38.80    4.50
  -1   0  13   41.80    5.70
   0   0 -13   15.00    3.70
   0   0  13   17.40    3.70
   0   0  13   12.50    3.70
  -1   0 -13   45.90    6.10
   1   0  13   30.80    3.70
   1   0  13   40.20    6.00
  -2   0 -13   27.10    5.80
   2   0  13   21.50    4.20
   3   0  13  125.69    9.00
   4   0  13  193.08   11.80
   5   0  13   81.59    9.70
   4  -1 -13    1.10    4.80
  -4   1  13    2.60    4.80
   3  -1 -13   83.89    8.60
  -3   1  13   91.49    7.90
   2  -1 -13  188.58   10.40
  -2   1  13  199.78   10.70
   1  -1 -13  186.48   10.00
  -1   1  13  181.48    9.80
   0   1  13    4.10    3.40
   0   1  13    2.00    3.10
  -1  -1 -13    2.70    3.50
   1   1  13    4.90    3.60
   1   1  13    0.10    2.70
  -2  -1 -13    0.10    4.70
   2   1  13    8.80    2.70
   2   1  13    7.80    3.60
  -3  -1 -13   35.70    6.10
   5   1  13   77.19    9.10
  -4   2  13  160.98   10.80
   3  -2 -13  139.39   13.60
  -3   2  13  171.08   10.10
   2  -2 -13  254.27   12.80
  -2   2  13  264.87   12.60
  -1   2  13   36.30    5.30
  -1   2  13   48.60    5.50
   0  -2 -13   68.29    5.60
   0  -2 -13   67.59    6.50
   0   2  13   69.69    6.20
   0   2  13   69.09    5.50
  -1  -2 -13   85.49    7.20
   1   2  13   95.89    7.00
   1   2  13  100.19    6.20
  -2  -2 -13   83.79    7.90
   2   2  13  112.89    7.80
   2   2  13   99.69    6.30
   3   2  13  164.58   10.40
   3   2  13  176.78    8.70
   4   2  13  209.18   12.20
   5   2  13  245.98   14.00
   4  -3 -13   41.60    5.90
  -4   3  13   53.49    7.80
  -3   3  13   15.90    4.30
   2  -3 -13  146.69    9.40
  -2   3  13  166.48    9.20
  -1   3  13  136.69    7.90
  -1   3  13  128.69    7.90
   0  -3 -13    5.40    3.50
   0  -3 -13    1.60    2.90
   0   3  13   -0.20    2.90
   0   3  13    0.00    2.60
  -1  -3 -13    6.00    3.00
  -1  -3 -13    2.30    3.20
  -1  -3 -13   -5.00    3.30
   1   3  13    6.10    2.60
  -2  -3 -13   24.10    4.40
  -2  -3 -13   21.70    3.70
   2   3  13   32.70    4.40
   3   3  13   55.49    5.50
   3   3  13   57.19    6.30
   4   3  13   11.40    3.40
   4   3  13   17.10    4.30
   5   3  13  172.38   11.20
   4  -4 -13  326.57   16.90
  -4   4  13  353.56   16.90
   3  -4 -13  392.76   17.90
  -3   4  13  396.36   17.70
  -2   4  13    1.20    3.40
   1  -4 -13    6.10    3.90
  -1   4  13   -0.60    3.10
  -1   4  13   -0.20    2.70
   0  -4 -13   -3.00    3.60
   0   4  13    0.90    2.50
  -1  -4 -13   -4.10    2.70
  -1  -4 -13    4.80    3.50
   1   4  13    2.30    2.50
  -2  -4 -13  291.77   12.70
  -2  -4 -13  299.67   14.00
   2   4  13  284.57   12.80
  -3  -4 -13  326.67   15.30
  -3  -4 -13  323.87   14.10
   3   4  13  320.47   13.90
  -4  -4 -13   78.69    7.90
  -4  -4 -13   79.19    6.60
   4   4  13   76.39    6.20
  -5  -4 -13   41.10    6.30
  -5  -4 -13   38.80    5.10
   5   4  13   51.79    6.40
  -6  -4 -13   39.00    6.80
  -6  -4 -13   49.00    5.90
   4  -5 -13    6.60    4.90
  -4   5  13   -5.90    4.90
   3  -5 -13  112.79    8.90
  -3   5  13   96.89    8.30
  -2   5  13   45.60    5.90
  -2   5  13   44.30    6.40
   1  -5 -13   45.00    6.20
  -1   5  13   49.70    5.40
  -1   5  13   40.70    5.20
   0  -5 -13    8.70    3.90
   0   5  13    2.50    2.70
  -1  -5 -13    1.00    3.60
   1   5  13    0.30    2.50
  -2  -5 -13   -0.10    3.50
  -2  -5 -13    1.30    2.90
   2   5  13   10.00    2.90
  -3  -5 -13    7.20    3.10
  -3  -5 -13    7.10    3.90
   3   5  13    1.10    2.70
  -4  -5 -13   68.29    6.50
  -4  -5 -13   63.39    7.70
   4   5  13   63.99    6.00
  -5  -5 -13  146.39    9.20
  -5  -5 -13  139.39   10.70
   5   5  13  142.79    8.90
  -6  -5 -13  241.58   15.30
  -6  -5 -13  253.07   13.20
   4  -6 -13   84.69   10.00
  -4   6  13  106.39   10.10
   3  -6 -13   10.70    4.70
  -3   6  13    8.10    4.40
  -2   6  13    8.20    3.50
   1  -6 -13   60.49    7.00
  -1   6  13   63.59    6.20
   0  -6 -13  246.98   12.30
   0   6  13  230.58   11.50
  -1  -6 -13    1.10    3.80
   1   6  13   -1.70    2.50
  -2  -6 -13   16.00    4.20
   2   6  13   22.60    3.50
  -3  -6 -13   73.19    7.30
   3   6  13   66.89    5.90
  -4  -6 -13   12.30    3.90
  -4  -6 -13    7.70    4.60
   4   6  13    4.00    3.40
  -5  -6 -13  126.39   10.10
  -5  -6 -13  128.19    9.00
   5   6  13  120.19    8.60
  -6  -6 -13   93.59    9.00
  -6  -6 -13   91.59   10.80
   6   6  13   89.39    8.80
   3  -7 -13   27.20    5.40
  -2   7  13  192.38   11.20
   1  -7 -13    6.70    4.10
  -1   7  13    3.00    3.30
   0  -7 -13    1.20    4.00
   0   7  13    2.00    3.00
  -1  -7 -13    8.80    4.20
   1   7  13    3.70    3.00
  -2  -7 -13   12.00    4.10
   2   7  13   13.60    3.30
  -3  -7 -13   21.60    4.60
   3   7  13   21.40    3.60
  -4  -7 -13  280.47   19.00
   4   7  13  312.27   14.10
  -5  -7 -13  216.28   13.30
   5   7  13  220.08   11.80
  -2   8  13  197.38   11.30
   1  -8 -13  247.08   12.60
  -1   8  13  240.28   13.90
   0  -8 -13   37.00    5.50
   0   8  13   28.40    4.30
  -1  -8 -13   53.99    7.20
   1   8  13   46.00    5.80
  -2  -8 -13   23.90    5.10
   2   8  13   18.80    3.70
  -3  -8 -13   33.20    5.30
   3   8  13   26.60    4.20
  -4  -8 -13  262.47   14.00
  -5  -8 -13  102.29   10.20
   5   8  13   93.99    8.40
  -2   9  13   86.39    8.30
   1  -9 -13  117.89    9.60
  -1   9  13  115.19    8.60
   0  -9 -13    7.10    4.80
  -1  -9 -13   -2.30    4.70
   1   9  13    5.40    3.30
  -2  -9 -13    1.10    4.80
   2   9  13    1.20    3.10
  -3  -9 -13   85.79    9.90
  -4  -9 -13  228.68   13.30
   4   9  13  225.48   12.10
  -5  -9 -13  114.29   10.80
   5   9  13  118.79    9.20
  -2  10  13   99.99    9.20
   1 -10 -13   58.49    7.10
  -1  10  13   79.59    7.90
   0 -10 -13  112.69   10.00
   0  10  13  141.79    9.00
  -1 -10 -13    1.70    5.90
   1  10  13    9.60    3.70
  -2 -10 -13   31.20    6.20
   2  10  13   31.90    4.70
  -3 -10 -13  195.28   12.60
   3  10  13  188.08   11.00
  -4 -10 -13    6.90    5.70
   4  10  13    5.80    4.00
   1 -11 -13    0.80    5.40
  -1  11  13    5.50    4.50
   0 -11 -13    7.30    5.50
   0  11  13   -1.40    3.90
  -1 -11 -13    9.10    5.80
   1  11  13    1.20    3.80
  -2 -11 -13   16.40    5.90
   2  11  13    9.50    4.00
  -3 -11 -13   95.39   10.50
   3  11  13   69.99    8.00
  -4 -11 -13   30.10    6.90
   4  11  13   27.20    5.20
   0 -12 -13   28.90    6.50
   0  12  13   49.60    6.30
  -1 -12 -13    5.00    6.00
   1  12  13    0.70    4.40
  -2 -12 -13   80.59   10.20
   2  12  13   59.39    8.10
  -3 -12 -13    1.00    6.30
   3  12  13   -0.70    4.30
   1   5 -14    9.30    6.20
   0   5 -14   -0.70    5.70
  -1   5 -14    4.70    6.40
   1  -5  14   16.60    5.90
  -2  -4  14   17.10    5.50
  -1  -4  14    5.60    5.10
   0   4 -14   78.89    9.30
  -1   4 -14   24.90    6.30
   1  -4  14   24.30    5.50
  -2   4 -14   14.80    7.20
   2  -4  14   16.70    5.80
  -2  -3  14   55.09    8.50
  -1  -3  14   30.50    5.40
   0  -3  14   -6.00    4.50
  -1   3 -14   25.00    5.70
   1  -3  14   33.00    5.30
  -2   3 -14   17.20    7.10
   2  -3  14    9.30    5.00
  -3   3 -14   -1.70    6.70
   3  -3  14    8.20    5.60
   3   2 -14    7.00    4.90
  -3  -2  14   22.90    5.80
   2   2 -14    8.40    5.10
  -2  -2  14    1.20    4.50
   1   2 -14  188.78   12.30
   0   2 -14   91.99   10.00
   0  -2  14  110.19    8.90
  -1   2 -14  232.68   13.90
   1  -2  14  270.17   13.10
  -2   2 -14   17.90    7.30
  -3   2 -14   10.90    7.60
   3  -2  14   20.20    5.50
   3   1 -14  138.99   11.00
  -3  -1  14  170.58   11.00
   2   1 -14  124.59   10.10
  -2  -1  14  116.09   11.20
   1   1 -14   40.20    5.10
  -1  -1  14   40.80    5.60
   0   1 -14   21.00    4.60
   0  -1  14   15.60    4.50
   0  -1  14   14.20    4.30
  -1   1 -14   16.50    4.80
   1  -1  14   14.40    4.30
  -2   1 -14   15.80    6.20
   2  -1  14    1.10    4.30
   3  -1  14  202.48   12.10
  -4   1 -14   48.40   12.20
   4  -1  14   84.29   10.30
   3   0 -14   67.79    9.60
  -3   0  14   83.49    8.30
   2   0 -14  106.19    8.60
  -2   0  14   99.29    8.60
   1   0 -14   34.30    4.90
  -1   0  14   36.00    5.00
   0   0 -14  290.97   13.80
   0   0  14  303.27   14.40
   0   0  14  303.97   14.40
  -1   0 -14   10.30    4.30
   1   0  14    7.80    4.10
  -2   0 -14   10.40    6.10
   2   0  14   25.60    4.80
   3   0  14  246.38   17.70
   4   0  14   19.70    5.80
  -4   1  14   11.50    5.80
   3  -1 -14   67.89    8.70
  -3   1  14   80.39    8.60
   2  -1 -14  197.38   11.60
  -2   1  14  211.68   11.30
   1  -1 -14   82.29    7.50
  -1   1  14   78.69    7.30
   0  -1 -14   51.19    5.90
   0  -1 -14   51.89    5.00
   0   1  14   45.40    6.00
  -1  -1 -14   13.30    4.00
   1   1  14   18.80    4.30
   1   1  14   18.10    3.60
  -2  -1 -14   -7.00    4.80
   2   1  14    1.00    3.90
   2   1  14    0.60    3.30
   3   1  14   -2.20    4.00
   4   1  14   56.39    8.30
   5   1  14    2.70    5.90
  -4   2  14   78.89    9.30
   3  -2 -14    0.90    4.40
   2  -2 -14    5.60    4.00
  -2   2  14   14.10    4.10
   1  -2 -14   52.99    6.80
  -1   2  14   47.10    6.20
   0  -2 -14   20.10    4.50
   0  -2 -14   21.30    3.80
   0   2  14   23.80    3.80
   0   2  14   17.80    4.20
  -1  -2 -14    5.40    3.50
  -1  -2 -14   12.20    4.50
  -1  -2 -14    6.40    3.70
   1   2  14    3.80    2.90
   2   2  14  270.57   13.20
   2   2  14  264.67   12.00
   3   2  14    9.50    4.40
   4   2  14   45.90    6.20
   5   2  14   51.19    7.40
  -4   3  14   42.40    6.60
   3  -3 -14   42.60    5.80
  -3   3  14   44.00    6.80
   2  -3 -14   -7.00    4.50
  -2   3  14    0.70    3.70
  -1   3  14   55.99    5.90
  -1   3  14   48.40    6.30
   0  -3 -14   37.80    4.40
   0  -3 -14   60.39    7.20
   0   3  14   43.60    5.80
   0   3  14   36.90    4.30
  -1  -3 -14   55.29    5.90
  -1  -3 -14   55.69    7.20
   1   3  14   54.19    5.40
  -2  -3 -14   38.70    5.30
  -2  -3 -14   33.50    4.30
   2   3  14   39.60    5.00
   3   3  14    0.30    3.00
   4   3  14   76.09    8.30
   3  -4 -14    5.40    4.50
  -3   4  14   11.10    4.70
   2  -4 -14    1.30    5.40
  -2   4  14    7.50    4.20
  -1   4  14  306.27   14.50
  -1   4  14  330.27   14.40
   0  -4 -14  139.59    9.50
   0   4  14  131.19    8.10
  -1  -4 -14   16.60    3.70
  -1  -4 -14   25.80    4.60
   1   4  14   18.20    3.40
  -2  -4 -14   32.30    5.10
  -2  -4 -14   23.50    3.80
   2   4  14   21.10    3.50
  -3  -4 -14    3.00    4.20
  -3  -4 -14    3.10    3.50
   3   4  14    2.20    3.00
  -4  -4 -14  131.69   10.80
  -4  -4 -14  155.08    9.30
   4   4  14  144.69    8.70
  -5  -4 -14   69.59    6.60
  -5  -4 -14   63.59    7.60
   3  -5 -14   -0.40    4.70
  -3   5  14    6.40    4.60
  -1   5  14   77.79    6.90
   0  -5 -14   78.09    8.10
   0   5  14   67.69    6.40
  -1  -5 -14  115.39    8.70
   1   5  14  119.29    7.40
  -2  -5 -14   70.89    7.50
  -2  -5 -14   65.09    6.20
   2   5  14   61.89    5.90
  -3  -5 -14  159.78   10.50
  -3  -5 -14  181.98    9.50
   3   5  14  174.68    9.40
  -4  -5 -14   24.70    5.40
  -4  -5 -14   20.00    4.30
   4   5  14   22.20    3.70
  -5  -5 -14    5.50    4.50
  -5  -5 -14    7.10    5.40
   5   5  14   -6.30    6.40
   3  -6 -14  111.59   10.60
  -2   6  14  201.68   11.30
  -1   6  14  115.49    9.50
   0  -6 -14   23.00    5.30
   0   6  14   19.00    3.70
  -1  -6 -14   62.39    7.50
   1   6  14   45.20    5.90
  -2  -6 -14   25.70    5.10
   2   6  14   21.20    3.70
  -3  -6 -14  268.57   14.40
   3   6  14  275.47   12.90
  -4  -6 -14   18.00    5.10
  -4  -6 -14   24.20    4.50
   4   6  14   28.10    4.20
  -5  -6 -14    8.20    5.60
  -5  -6 -14    5.30    4.60
   5   6  14    4.50    4.10
   3  -7 -14   47.00    6.70
  -2   7  14  149.59   10.00
  -1   7  14   25.70    4.50
   0  -7 -14   37.50    5.90
   0   7  14   35.70    4.70
  -1  -7 -14    9.20    4.90
   1   7  14   17.00    3.70
  -2  -7 -14   55.09    6.50
   2   7  14   43.90    6.20
   3   7  14    0.50    3.30
  -4  -7 -14    7.10    5.00
   4   7  14    8.80    4.30
  -5  -7 -14   64.89    9.80
   5   7  14   68.29    7.80
  -2   8  14  187.48   11.50
  -1   8  14   71.69    7.60
   0  -8 -14    8.90    5.30
   0   8  14    3.60    3.60
  -1  -8 -14    0.70    4.60
  -2  -8 -14  107.89    9.60
  -3  -8 -14    7.40    4.90
   3   8  14    9.70    3.70
  -4  -8 -14   -1.90    5.10
   4   8  14   -2.00    3.80
  -5  -8 -14  145.79   12.50
   5   8  14  163.98   10.70
  -2   9  14   17.70    5.00
  -1   9  14   21.60    4.80
   0  -9 -14   16.30    5.70
   0   9  14   10.60    4.10
  -1  -9 -14    6.20    5.90
   1   9  14   15.50    3.80
  -2  -9 -14   30.40    6.30
   2   9  14   33.70    4.90
  -3  -9 -14   59.49    7.40
   3   9  14   55.29    6.80
  -4  -9 -14   -1.60    5.70
   4   9  14    7.40    4.20
  -1  10  14   18.90    5.00
   0 -10 -14   21.20    6.20
   0  10  14   21.80    5.00
  -1 -10 -14   -5.50    5.60
   1  10  14    2.90    4.00
  -2 -10 -14   27.30    6.50
   2  10  14   39.40    5.40
  -3 -10 -14   12.20    6.00
   3  10  14   -2.60    3.90
  -4 -10 -14   40.80    7.20
   4  10  14   46.00    6.00
   0 -11 -14   -0.20    5.30
   0  11  14    6.50    4.50
  -1 -11 -14   45.20    7.00
   1  11  14   42.90    5.90
  -2 -11 -14   85.39   10.90
   2  11  14   83.29    8.60
  -3 -11 -14    5.80    6.60
   3  11  14   15.60    4.70
  -1  -3  15   51.29    6.70
   0   3 -15    5.10    5.00
  -1   3 -15    2.00    5.30
   1  -3  15    9.70    5.30
  -2   3 -15   70.79    9.60
   2   2 -15    7.40    5.80
  -2  -2  15    9.40    5.60
  -1  -2  15    1.80    4.90
   0   2 -15    5.40    5.90
  -1   2 -15   11.60    5.30
   1  -2  15   12.10    8.90
  -2   2 -15   66.99    9.10
   2   1 -15    5.80    5.10
  -2  -1  15    4.80    5.20
  -1  -1  15   56.99    8.20
   0   1 -15   74.19   10.20
  -1   1 -15   61.49    9.00
   1  -1  15   39.00    5.90
  -2   1 -15    0.60    7.40
   2  -1  15   12.30    5.30
  -3   1 -15   -6.30    7.20
   3  -1  15    8.80    5.50
   2   0 -15    5.10    4.80
  -2   0  15   -5.30    4.60
   1   0 -15   21.20    5.10
  -1   0  15   21.10    5.00
   0   0 -15    6.00    4.40
   0   0  15   -4.70    6.50
   0   0  15   -7.80    4.10
  -1   0 -15   59.69    8.30
   1   0  15   62.89    8.30
  -2   0 -15   35.80    7.50
   2   0  15   38.20    8.80
   3   0  15  146.39   11.30
   4   0  15    6.90    5.90
   3  -1 -15   51.69    6.90
   2  -1 -15  115.39    9.80
  -2   1  15  110.49    9.80
   1  -1 -15  116.99    9.30
  -1   1  15  129.19    9.10
   0  -1 -15    6.60    4.30
   0  -1 -15   23.70    5.50
   0  -1 -15   11.10    4.60
   0   1  15   13.80    4.30
  -1  -1 -15    3.60    4.70
   1   1  15    7.20    4.50
   1   1  15    7.80    3.60
   2   1  15   98.39    9.10
   3   1  15    7.20    5.20
   4   1  15  135.89   11.60
   3  -2 -15   77.59    9.70
  -3   2  15   64.39    8.70
   2  -2 -15  227.98   12.80
  -2   2  15  231.08   12.80
   1  -2 -15   47.90    6.30
  -1   2  15   57.09    7.20
   0  -2 -15    4.40    4.00
   0  -2 -15   -2.00    4.80
   0   2  15    4.60    4.30
   0   2  15    2.20    3.30
  -1  -2 -15   77.99    8.80
  -1  -2 -15   61.29    7.30
   1   2  15   69.79    6.40
   2   2  15   58.19    6.50
   2   2  15   66.69    7.60
   3   2  15   65.69    8.10
   4   2  15  148.99   11.40
   3  -3 -15   54.29    6.80
  -3   3  15   48.60    6.40
   2  -3 -15  226.68   13.10
  -2   3  15  235.28   12.60
  -1   3  15    3.30    4.30
   0  -3 -15   19.30    5.30
   0   3  15   17.40    3.80
  -1  -3 -15  173.08    9.70
  -1  -3 -15  187.18   11.40
   1   3  15  152.18    9.20
  -2  -3 -15   -7.20    4.60
  -2  -3 -15    6.20    4.00
   2   3  15    2.70    3.20
  -3  -3 -15   47.70    6.80
  -3  -3 -15   49.60    5.60
   3   3  15   45.40    6.40
  -4  -3 -15   42.60    6.90
  -4  -3 -15   45.40    5.90
   3  -4 -15  195.08   12.70
  -3   4  15  195.18   12.50
   2  -4 -15   10.50    5.10
  -1   4  15    2.90    3.80
   0   4  15   82.89    7.10
  -1  -4 -15   90.19    7.40
  -1  -4 -15  103.29    9.10
   1   4  15   65.69    6.80
  -2  -4 -15  156.38   10.90
  -2  -4 -15  157.78    9.50
   2   4  15  162.48    9.00
  -3  -4 -15   85.69    7.50
  -3  -4 -15   79.59    9.00
   3   4  15   86.19    7.10
  -4  -4 -15    9.30    4.40
  -4  -4 -15    7.10    5.30
   2  -5 -15   -0.70    4.80
  -1   5  15   -1.90    3.60
   0  -5 -15   79.29    9.20
   0   5  15   70.89    7.70
  -1  -5 -15   51.09    6.60
   1   5  15   37.80    4.70
  -2  -5 -15    5.70    4.90
  -2  -5 -15    1.80    3.90
   2   5  15    2.60    3.40
  -3  -5 -15    3.00    4.00
  -3  -5 -15    6.30    4.90
   3   5  15   -0.50    3.60
  -4  -5 -15   33.80    6.30
  -4  -5 -15   42.70    5.50
  -1   6  15    5.30    3.90
   0  -6 -15   13.30    5.30
   0   6  15   15.80    4.00
  -1  -6 -15   36.60    6.20
   1   6  15   33.40    5.10
  -2  -6 -15   38.20    7.30
   2   6  15   24.00    4.30
  -3  -6 -15    5.00    5.20
  -4  -6 -15   15.50    4.70
  -4  -6 -15   23.50    5.70
   4   6  15   11.80    4.40
  -2   7  15    6.30    4.60
  -1   7  15   67.49    7.60
   0  -7 -15   49.50    6.80
   0   7  15   31.20    4.80
  -1  -7 -15   59.49    7.30
   1   7  15   54.89    6.70
  -2  -7 -15  129.99   10.80
   2   7  15  144.29    9.20
  -3  -7 -15   17.40    5.30
   3   7  15   15.30    4.20
  -4  -7 -15   19.90    6.00
   4   7  15   22.10    4.60
  -1   8  15   91.39    8.60
   0  -8 -15   -3.50    5.90
   0   8  15   10.50    4.10
  -1  -8 -15    9.80   10.00
   1   8  15    3.50    3.80
  -2  -8 -15    5.10    5.60
   2   8  15    7.10    3.90
  -3  -8 -15   12.50    5.50
   3   8  15   -4.20    3.80
  -4  -8 -15  120.89   11.20
   4   8  15  147.29    9.90
  -1   9  15   53.69    6.50
   0  -9 -15   21.30    6.20
   0   9  15   26.60    5.10
  -1  -9 -15   76.99   10.00
   1   9  15   95.79    8.50
  -2  -9 -15   16.90    6.30
   2   9  15   23.00    4.70
  -3  -9 -15  125.39   11.80
   3   9  15  127.89    9.50
  -1 -10 -15    9.30    6.30
   1  10  15    6.80    4.50
  -2 -10 -15    5.90    6.30
   2  10  15    5.20    4.30
   0   1 -16    6.70    5.40
  -1   0  16   95.69    9.70
   0   0 -16  184.28   13.00
   1   0  16   53.79    6.60
   2   0  16   -1.50    5.60
   1  -1 -16   18.70    4.90
  -1   1  16   35.80    5.80
   0  -1 -16   72.29    9.60
   0   1  16   70.99    8.50
   2   1  16    5.70    5.20
   3   1  16   90.59   10.00
  -2   2  16   26.80    5.70
   1  -2 -16  171.98   11.30
  -1  -2 -16   -5.10    5.10
  -1  -2 -16    7.90    6.60
   1   2  16   -2.10    3.90
  -2  -2 -16   32.10    6.50
  -2  -2 -16   43.40    5.70
   2  -3 -16   18.00    5.60
   1  -3 -16   17.70    5.30
   0   3  16   49.99    5.50
  -1  -3 -16   61.49    7.40
  -1  -3 -16   73.69    8.00
   1   3  16   49.90    6.80
  -2  -3 -16   -1.80    5.40
  -2  -3 -16    6.50    4.50
   2   3  16   -1.10    3.80
  -3  -3 -16   12.90    5.90
  -3  -3 -16   14.10    4.90
   0   4  16   39.10    5.30
  -2  -4 -16   37.30    5.30
  -2  -4 -16   33.50    6.30
   2   4  16   32.60    5.50
  -3  -4 -16   37.70    6.90
  -3  -4 -16   50.29    6.00
  -1   5  16   42.90    5.40
   0   5  16  197.88   11.10
   1   5  16  168.88   10.20
   2   5  16  145.89    9.40
  -3  -5 -16   19.30    6.10
  -3  -5 -16   13.50    5.00
   3   5  16   12.30    4.40
  -1   6  16  120.39    9.40
   0   6  16   22.70    4.60
  -1  -6 -16   61.79    8.90
   1   6  16   84.49    7.70
  -2  -6 -16   58.29    7.60
   2   6  16   57.79    7.30
  -3  -6 -16   80.69   10.90
   3   6  16   85.69    8.00
  -1   7  16   44.10    6.00
   0   7  16   62.29    8.00
  -1  -7 -16  103.09   10.90
   1   7  16  134.89    9.50
  -2  -7 -16  114.79   10.80
   2   7  16  118.69    9.20
  -3  -7 -16  103.89   11.80
   3   7  16  119.99    9.20
   0   8  16   75.99    8.50
  -1  -8 -16    3.50    5.60
   1   8  16   12.70    4.60
  -2  -8 -16   10.20    6.40
   2   8  16   21.60    4.80
  -1  -3 -17   44.80    5.90
  -1  -3 -17   49.90    7.30
   1   4  17  250.87   13.10
  -2  -4 -17    9.40    5.80
   1   5  17   33.20    5.20
   0   0   0    0.00    0.00
_computing_structure_solution     'SHELXT 2014/5 (Sheldrick, 2014)'
;
_shelx_hkl_checksum     60428
_shelx_res_file
;
TITL lmr1_0m_a.res in P-1
    lmr1_0m_a.res
    created by SHELXL-2017/1 at 10:07:49 on 03-Mar-2019
CELL  0.71073   5.4252   9.8305  11.1373   74.636   83.418   80.255
ZERR    2.000   0.0015   0.0027   0.0030    0.005    0.005    0.005
LATT 1
SFAC C  H  N  O  S
UNIT 16  24  12  4  2
LIST 6 ! automatically inserted. Change 6 to 4 for CHECKCIF!!
L.S. 10
ACTA
BOND $H
FMAP 2
PLAN 2
OMIT 2 -3 15
OMIT 1 3 17
SIZE 0.05 0.20 0.25
TEMP -173
WGHT    0.048600    0.222400
EXTI    0.034723
FVAR       1.07502
S1    5    1.020661    0.568874    0.720495    11.00000    0.01100    0.01655 =
         0.01073   -0.00383   -0.00111   -0.00187
O1    4    1.140768    0.542248    0.607028    11.00000    0.01568    0.02656 =
         0.01531   -0.00866    0.00260   -0.00346
O2    4    1.159386    0.569154    0.821059    11.00000    0.01515    0.02471 =
         0.01551   -0.00660   -0.00553   -0.00145
N1    3    0.846638    0.436367    0.779786    11.00000    0.01762    0.01381 =
         0.01021   -0.00248   -0.00143   -0.00284
N2    3    0.624789    0.288930    0.918797    11.00000    0.02480    0.01663 =
         0.01100   -0.00232   -0.00111   -0.00346
N3    3    0.165808   -0.003608    0.710664    11.00000    0.01496    0.02561 =
         0.02040   -0.00915   -0.00198   -0.00069
N4    3   -0.016085    0.043365    0.647810    11.00000    0.01631    0.01698 =
         0.01641   -0.00567    0.00217   -0.00335
N5    3   -0.166840    0.081379    0.579748    11.00000    0.02311    0.03368 =
         0.02016   -0.01125   -0.00226    0.00320
N6    3    0.828886    0.715095    0.689190    11.00000    0.01450    0.01543 =
         0.01450   -0.00174   -0.00258   -0.00212
C1    1    0.721598    0.373094    0.711782    11.00000    0.01638    0.01536 =
         0.01071   -0.00397   -0.00145   -0.00186
AFIX  43
H1    2    0.728564    0.389191    0.623584    11.00000   -1.20000
AFIX   0
C2    1    0.777477    0.381849    0.904061    11.00000    0.02505    0.01762 =
         0.01035   -0.00280   -0.00211   -0.00403
AFIX  43
H2    2    0.834333    0.408815    0.970797    11.00000   -1.20000
AFIX   0
C3    1    0.586443    0.282753    0.798879    11.00000    0.01654    0.01325 =
         0.01121   -0.00295   -0.00085   -0.00028
C4    1    0.423407    0.191295    0.775552    11.00000    0.01514    0.01451 =
         0.01272   -0.00268   -0.00123   -0.00047
AFIX  43
H4    2    0.407866    0.192306    0.691209    11.00000   -1.20000
AFIX   0
C5    1    0.293869    0.105908    0.864379    11.00000    0.01711    0.01735 =
         0.01291   -0.00317   -0.00118   -0.00141
AFIX  43
H5    2    0.306699    0.106802    0.948514    11.00000   -1.20000
AFIX   0
C6    1    0.129781    0.008771    0.841426    11.00000    0.01662    0.01896 =
         0.01537   -0.00205   -0.00028   -0.00350
AFIX  23
H6A   2    0.168435   -0.086933    0.898507    11.00000   -1.20000
H6B   2   -0.047919    0.045775    0.860031    11.00000   -1.20000
AFIX   0
C7    1    0.677376    0.738222    0.582224    11.00000    0.02013    0.02134 =
         0.02002    0.00138   -0.00751   -0.00447
AFIX 137
H7A   2    0.536984    0.683286    0.607359    11.00000   -1.50000
H7B   2    0.781837    0.706956    0.513923    11.00000   -1.50000
H7C   2    0.612380    0.839831    0.554136    11.00000   -1.50000
AFIX   0
C8    1    0.688121    0.757325    0.798010    11.00000    0.02067    0.01910 =
         0.02312   -0.00785    0.00126    0.00084
AFIX 137
H8A   2    0.611434    0.857329    0.772839    11.00000   -1.50000
H8B   2    0.802632    0.745666    0.863140    11.00000   -1.50000
H8C   2    0.556684    0.697062    0.830419    11.00000   -1.50000
AFIX   0
HKLF 4
REM  lmr1_0m_a.res in P-1
REM R1 =  0.0387 for    3477 Fo > 4sig(Fo)  and  0.0534 for all    4292 data
REM    157 parameters refined using      0 restraints
END
WGHT      0.0419      0.2109
REM Highest difference peak  0.416,  deepest hole -0.481,  1-sigma level  0.071
Q1    1   0.6879  0.2994  0.7557  11.00000  0.05    0.42
Q2    1   0.8932  0.4922  0.7591  11.00000  0.05    0.40
;
_shelx_res_checksum     85251
data_compound_2
_audit_creation_method     'SHELXL-2017/1'
_chemical_name_systematic
;\
2-[(Imino-\l^5^-azanylidene)amino]-4-{(<i>E</i>)-3-[(imino-\l^5^-azanylidene)\
amino]prop-1-enyl}-<i>N</i>,<i>N</i>-dimethylimidazole-1-sulfonamide
;
_chemical_name_common     ?
_chemical_formula_moiety     'C8 H11 N9 O2 S'
_chemical_formula_sum     'C8 H11 N9 O2 S'
_chemical_formula_weight     297.32
_chemical_melting_point     ?
_space_group_crystal_system     triclinic
_space_group_name_H-M_alt     'P -1'
_space_group_name_Hall     '-P 1'
loop_
    _space_group_symop_operation_xyz
    'x, y, z'
    '-x, -y, -z'
_cell_length_a     6.6151(18)
_cell_length_b     9.563(3)
_cell_length_c     11.634(3)
_cell_angle_alpha     108.645(4)
_cell_angle_beta     105.994(4)
_cell_angle_gamma     93.828(4)
_cell_volume     660.6(3)
_cell_formula_units_Z     2
_cell_measurement_reflns_used     5257
_cell_measurement_theta_min     3.22
_cell_measurement_theta_max     33.56
_cell_measurement_temperature     100(2)
_exptl_crystal_description     needle
_exptl_crystal_colour     colourless
_exptl_crystal_size_max     0.800
_exptl_crystal_size_mid     0.280
_exptl_crystal_size_min     0.080
_exptl_crystal_density_diffrn     1.495
_exptl_crystal_density_meas     ?
_exptl_crystal_density_method     ?
_exptl_crystal_F_000     308
_exptl_absorpt_coefficient_mu     0.264
_exptl_absorpt_correction_type     multi-scan
_exptl_absorpt_process_details
;
(SADABS; Bruker, 2016)
;
_exptl_absorpt_correction_T_min     0.6342
_exptl_absorpt_correction_T_max     0.7465
_diffrn_ambient_temperature     100(2)
_diffrn_source     ?
_diffrn_radiation_type     MoK\a
_diffrn_radiation_wavelength     0.71073
_diffrn_measurement_device_type     'Bruker D8 Quest'
_diffrn_measurement_method     '\f and \w scans'
_diffrn_detector_area_resol_mean     ?
_diffrn_reflns_number     11030
_diffrn_reflns_av_R_equivalents     0.0303
_diffrn_reflns_av_unetI/netI     0.0464
_diffrn_reflns_theta_min     3.222
_diffrn_reflns_theta_max     33.670
_diffrn_reflns_theta_full     25.242
_diffrn_measured_fraction_theta_max     0.983
_diffrn_measured_fraction_theta_full     0.998
_diffrn_reflns_limit_h_min     -10
_diffrn_reflns_limit_h_max     10
_diffrn_reflns_limit_k_min     -14
_diffrn_reflns_limit_k_max     14
_diffrn_reflns_limit_l_min     -17
_diffrn_reflns_limit_l_max     18
_diffrn_standards_number     0
_diffrn_standards_interval_count     0
_diffrn_standards_interval_time     0
_diffrn_standards_decay_%     0
_refine_special_details     ?
_reflns_number_total     5171
_reflns_number_gt     4051
_reflns_threshold_expression     'I > 2\s(I)'
_refine_ls_structure_factor_coef     Fsqd
_refine_ls_matrix_type     full
_refine_ls_R_factor_all     0.0622
_refine_ls_R_factor_gt     0.0428
_refine_ls_wR_factor_gt     0.1014
_refine_ls_wR_factor_ref     0.1094
_refine_ls_goodness_of_fit_ref     1.072
_refine_ls_restrained_S_all     1.072
_refine_ls_number_reflns     5171
_refine_ls_number_parameters     184
_refine_ls_number_restraints     0
_refine_ls_hydrogen_treatment     constr
_refine_ls_weighting_scheme     calc
_refine_ls_weighting_details
              'w=1/[\s^2^(Fo^2^)+(0.0401P)^2^+0.3565P] where P=(Fo^2^+2Fc^2^)/3'
_atom_sites_solution_hydrogens     geom
_atom_sites_solution_primary     direct
_atom_sites_solution_secondary     ?
_refine_ls_shift/su_max     0.000
_refine_ls_shift/su_mean     0.000
_refine_diff_density_max     0.458
_refine_diff_density_min     -0.598
_refine_ls_extinction_method
;
SHELXL2017 (Sheldrick, 2015b)
;
_refine_ls_extinction_coef     0.022(3)
_refine_ls_extinction_expression
                                  'Fc^*^=kFc[1+0.001xFc^2^\l^3^/sin(2\q)]^-1/4^'
loop_
    _atom_type_symbol
    _atom_type_description
    _atom_type_scat_dispersion_real
    _atom_type_scat_dispersion_imag
    _atom_type_scat_source
    'C' 'C' 0.0033 0.0016
                         'International Tables Vol C Tables 4.2.6.8 and 6.1.1.4'
    'H' 'H' 0.0000 0.0000
                         'International Tables Vol C Tables 4.2.6.8 and 6.1.1.4'
    'N' 'N' 0.0061 0.0033
                         'International Tables Vol C Tables 4.2.6.8 and 6.1.1.4'
    'O' 'O' 0.0106 0.0060
                         'International Tables Vol C Tables 4.2.6.8 and 6.1.1.4'
    'S' 'S' 0.1246 0.1234
                         'International Tables Vol C Tables 4.2.6.8 and 6.1.1.4'
_computing_data_collection
;
APEX3 (Bruker, 2016)
;
_computing_cell_refinement
;
SAINT (Bruker, 2016)
;
_computing_data_reduction
;
SAINT (Bruker, 2016)
;
_computing_structure_solution
;
SHELXT2014 (Sheldrick, 2015a)
;
_computing_structure_refinement
;
SHELXL2017 (Sheldrick, 2015b)
;
_computing_molecular_graphics
;
Mercury (Macrae <i>et al.</i>,  2008)
;
_computing_publication_material
;
SHELXTL (Sheldrick, 2008)
;
loop_
    _atom_site_type_symbol
    _atom_site_label
    _atom_site_fract_x
    _atom_site_fract_y
    _atom_site_fract_z
    _atom_site_U_iso_or_equiv
    _atom_site_adp_type
    _atom_site_calc_flag
    _atom_site_occupancy
    _atom_site_disorder_assembly
    _atom_site_disorder_group
    S S1 0.58817(5) 0.32361(4) 0.11881(3) 0.01478(8) Uani d 1 . .
    O O1 0.65163(17) 0.18829(12) 0.05384(10) 0.0219(2) Uani d 1 . .
    O O2 0.66446(17) 0.46415(12) 0.11471(10) 0.0215(2) Uani d 1 . .
    N N1 0.68124(18) 0.33810(13) 0.27604(10) 0.0146(2) Uani d 1 . .
    N N2 0.75962(17) 0.42326(13) 0.48977(10) 0.0144(2) Uani d 1 . .
    N N3 0.64496(19) 0.59233(13) 0.37520(11) 0.0174(2) Uani d 1 . .
    N N4 0.67946(18) 0.69635(13) 0.48007(11) 0.0164(2) Uani d 1 . .
    N N5 0.7040(2) 0.80092(15) 0.56596(13) 0.0242(3) Uani d 1 . .
    N N6 0.8624(2) 0.18310(17) 0.83285(12) 0.0237(3) Uani d 1 . .
    N N7 0.66897(19) 0.15149(14) 0.77329(12) 0.0193(2) Uani d 1 . .
    N N8 0.4889(2) 0.12679(17) 0.72893(15) 0.0287(3) Uani d 1 . .
    N N9 0.33102(18) 0.29742(13) 0.07962(11) 0.0156(2) Uani d 1 . .
    C C1 0.7358(2) 0.21797(15) 0.31603(13) 0.0156(2) Uani d 1 . .
    H H1 0.738643 0.119381 0.263572 0.019 Uiso calc 1 . .
    C C2 0.69706(19) 0.45659(15) 0.38610(12) 0.0139(2) Uani d 1 . .
    C C3 0.78417(19) 0.27227(15) 0.44638(12) 0.0144(2) Uani d 1 . .
    C C4 0.8525(2) 0.19077(15) 0.53300(12) 0.0156(2) Uani d 1 . .
    H H4 0.836577 0.084831 0.497346 0.019 Uiso calc 1 . .
    C C5 0.9364(2) 0.25679(16) 0.66005(13) 0.0159(2) Uani d 1 . .
    H H5 0.954749 0.362879 0.695491 0.019 Uiso calc 1 . .
    C C6 1.0028(2) 0.17314(17) 0.74931(13) 0.0181(3) Uani d 1 . .
    H H6A 1.152396 0.214636 0.803867 0.022 Uiso calc 1 . .
    H H6B 0.996255 0.066642 0.699097 0.022 Uiso calc 1 . .
    C C7 0.2306(2) 0.15853(17) 0.08670(15) 0.0221(3) Uani d 1 . .
    H H7A 0.250179 0.171110 0.176261 0.033 Uiso calc 1 . .
    H H7B 0.297367 0.074636 0.048982 0.033 Uiso calc 1 . .
    H H7C 0.077775 0.137969 0.039540 0.033 Uiso calc 1 . .
    C C8 0.2288(2) 0.42873(17) 0.12339(15) 0.0221(3) Uani d 1 . .
    H H8A 0.079649 0.408488 0.069371 0.033 Uiso calc 1 . .
    H H8B 0.304630 0.516510 0.117531 0.033 Uiso calc 1 . .
    H H8C 0.234224 0.448176 0.212252 0.033 Uiso calc 1 . .
loop_
    _atom_site_aniso_label
    _atom_site_aniso_U_11
    _atom_site_aniso_U_22
    _atom_site_aniso_U_33
    _atom_site_aniso_U_12
    _atom_site_aniso_U_13
    _atom_site_aniso_U_23
    S1 0.01499(14) 0.01799(16) 0.01287(14) 0.00388(11) 0.00554(11) 0.00623(11)
    O1 0.0251(5) 0.0260(5) 0.0168(5) 0.0108(4) 0.0107(4) 0.0057(4)
    O2 0.0222(5) 0.0242(5) 0.0211(5) -0.0001(4) 0.0076(4) 0.0122(4)
    N1 0.0157(5) 0.0157(5) 0.0123(4) 0.0037(4) 0.0040(4) 0.0049(4)
    N2 0.0120(4) 0.0159(5) 0.0151(5) 0.0010(4) 0.0043(4) 0.0055(4)
    N3 0.0198(5) 0.0148(5) 0.0169(5) 0.0027(4) 0.0053(4) 0.0052(4)
    N4 0.0130(5) 0.0164(5) 0.0206(5) 0.0021(4) 0.0064(4) 0.0066(4)
    N5 0.0221(6) 0.0208(6) 0.0261(6) 0.0026(5) 0.0090(5) 0.0025(5)
    N6 0.0176(5) 0.0379(7) 0.0179(5) 0.0039(5) 0.0057(4) 0.0129(5)
    N7 0.0188(5) 0.0212(6) 0.0225(6) 0.0048(4) 0.0100(4) 0.0105(5)
    N8 0.0185(6) 0.0307(7) 0.0381(8) 0.0026(5) 0.0097(5) 0.0134(6)
    N9 0.0139(5) 0.0152(5) 0.0169(5) 0.0026(4) 0.0030(4) 0.0060(4)
    C1 0.0154(5) 0.0160(6) 0.0160(5) 0.0034(4) 0.0047(4) 0.0063(5)
    C2 0.0106(5) 0.0148(5) 0.0159(5) 0.0004(4) 0.0044(4) 0.0051(4)
    C3 0.0107(5) 0.0169(6) 0.0156(5) 0.0015(4) 0.0037(4) 0.0063(5)
    C4 0.0131(5) 0.0178(6) 0.0168(6) 0.0032(4) 0.0044(4) 0.0076(5)
    C5 0.0132(5) 0.0193(6) 0.0167(6) 0.0031(4) 0.0053(4) 0.0078(5)
    C6 0.0141(5) 0.0254(7) 0.0167(6) 0.0050(5) 0.0051(4) 0.0093(5)
    C7 0.0192(6) 0.0195(7) 0.0245(7) -0.0017(5) 0.0028(5) 0.0080(5)
    C8 0.0180(6) 0.0203(7) 0.0251(7) 0.0074(5) 0.0042(5) 0.0057(5)
_geom_special_details
;
 All esds (except the esd in the dihedral angle between two l.s. planes)
 are estimated using the full covariance matrix.  The cell esds are taken
 into account individually in the estimation of esds in distances, angles
 and torsion angles; correlations between esds in cell parameters are only
 used when they are defined by crystal symmetry.  An approximate (isotropic)
 treatment of cell esds is used for estimating esds involving l.s. planes.
;
loop_
    _geom_bond_atom_site_label_1
    _geom_bond_atom_site_label_2
    _geom_bond_site_symmetry_2
    _geom_bond_distance
    _geom_bond_publ_flag
    S1 O2 . 1.4237(11) ?
    S1 O1 . 1.4297(11) ?
    S1 N9 . 1.6146(12) ?
    S1 N1 . 1.7177(12) ?
    N1 C2 . 1.3846(17) ?
    N1 C1 . 1.4039(17) ?
    N2 C2 . 1.3099(17) ?
    N2 C3 . 1.4058(18) ?
    N3 N4 . 1.2531(16) ?
    N3 C2 . 1.4002(18) ?
    N4 N5 . 1.1291(17) ?
    N6 N7 . 1.2389(17) ?
    N6 C6 . 1.5053(18) ?
    N7 N8 . 1.1342(18) ?
    N9 C8 . 1.4792(18) ?
    N9 C7 . 1.4814(19) ?
    C1 C3 . 1.3707(18) ?
    C1 H1 . 0.9500 ?
    C3 C4 . 1.4579(18) ?
    C4 C5 . 1.3402(19) ?
    C4 H4 . 0.9500 ?
    C5 C6 . 1.4961(19) ?
    C5 H5 . 0.9500 ?
    C6 H6A . 0.9900 ?
    C6 H6B . 0.9900 ?
    C7 H7A . 0.9800 ?
    C7 H7B . 0.9800 ?
    C7 H7C . 0.9800 ?
    C8 H8A . 0.9800 ?
    C8 H8B . 0.9800 ?
    C8 H8C . 0.9800 ?
loop_
    _geom_angle_atom_site_label_1
    _geom_angle_atom_site_label_2
    _geom_angle_atom_site_label_3
    _geom_angle_site_symmetry_1
    _geom_angle_site_symmetry_3
    _geom_angle
    _geom_angle_publ_flag
    O2 S1 O1 . . 121.70(7) ?
    O2 S1 N9 . . 109.81(6) ?
    O1 S1 N9 . . 108.59(6) ?
    O2 S1 N1 . . 106.16(6) ?
    O1 S1 N1 . . 102.88(6) ?
    N9 S1 N1 . . 106.52(6) ?
    C2 N1 C1 . . 105.71(11) ?
    C2 N1 S1 . . 129.94(10) ?
    C1 N1 S1 . . 124.00(9) ?
    C2 N2 C3 . . 104.81(11) ?
    N4 N3 C2 . . 114.19(12) ?
    N5 N4 N3 . . 171.58(15) ?
    N7 N6 C6 . . 113.91(12) ?
    N8 N7 N6 . . 173.95(15) ?
    C8 N9 C7 . . 113.93(12) ?
    C8 N9 S1 . . 117.77(10) ?
    C7 N9 S1 . . 115.55(9) ?
    C3 C1 N1 . . 105.82(11) ?
    C3 C1 H1 . . 127.1 ?
    N1 C1 H1 . . 127.1 ?
    N2 C2 N1 . . 113.05(12) ?
    N2 C2 N3 . . 128.30(12) ?
    N1 C2 N3 . . 118.64(11) ?
    C1 C3 N2 . . 110.59(11) ?
    C1 C3 C4 . . 126.98(13) ?
    N2 C3 C4 . . 122.43(12) ?
    C5 C4 C3 . . 123.73(13) ?
    C5 C4 H4 . . 118.1 ?
    C3 C4 H4 . . 118.1 ?
    C4 C5 C6 . . 123.82(13) ?
    C4 C5 H5 . . 118.1 ?
    C6 C5 H5 . . 118.1 ?
    C5 C6 N6 . . 111.84(11) ?
    C5 C6 H6A . . 109.2 ?
    N6 C6 H6A . . 109.2 ?
    C5 C6 H6B . . 109.2 ?
    N6 C6 H6B . . 109.2 ?
    H6A C6 H6B . . 107.9 ?
    N9 C7 H7A . . 109.5 ?
    N9 C7 H7B . . 109.5 ?
    H7A C7 H7B . . 109.5 ?
    N9 C7 H7C . . 109.5 ?
    H7A C7 H7C . . 109.5 ?
    H7B C7 H7C . . 109.5 ?
    N9 C8 H8A . . 109.5 ?
    N9 C8 H8B . . 109.5 ?
    H8A C8 H8B . . 109.5 ?
    N9 C8 H8C . . 109.5 ?
    H8A C8 H8C . . 109.5 ?
    H8B C8 H8C . . 109.5 ?
loop_
    _geom_hbond_atom_site_label_D
    _geom_hbond_atom_site_label_H
    _geom_hbond_atom_site_label_A
    _geom_hbond_site_symmetry_A
    _geom_hbond_distance_DH
    _geom_hbond_distance_HA
    _geom_hbond_distance_DA
    _geom_hbond_angle_DHA
    C7 H7B O1 2_655 0.98 2.51 3.444(2) 160
    C6 H6A N8 1_655 0.99 2.70 3.337(2) 123
    C7 H7C N6 1_454 0.98 2.62 3.357(2) 132
_shelx_space_group_comment
;
The symmetry employed for this shelxl refinement is uniquely defined
by the following loop, which should always be used as a source of
symmetry information in preference to the above space-group names.
They are only intended as comments.
;
_shelx_estimated_absorpt_T_min     0.817
_shelx_estimated_absorpt_T_max     0.979
_shelx_hkl_file
;
  -1   0   0 1325.87 36.4657   2
  -1   0   0 1319.94 36.5007   1
   1   0   0 1325.40 36.4666   3
  -2   0   0 2948.73 82.8726   1
   2   0   0 3086.88 82.7721   3
  -3   0   0 1749.92 48.8222   1
  -3   0   0 1805.84 48.7783   2
   3   0   0 1731.56 48.6790   3
  -4   0   0 19.4926 1.82363   2
  -4   0   0 21.5742 2.10827   1
   4   0   0 22.2896 1.86183   3
  -5   0   0 15.8697 2.10662   2
   5   0   0 20.9793 2.17704   3
  -6   0   0 34.4766 2.96202   2
   6   0   0 31.6419 2.99485   3
   6   0   0 26.0192 3.92721   1
  -7   0   0 -1.1817 1.94820   2
   7   0   0 0.67745 2.10041   1
   7   0   0 1.63882 2.19518   4
   7   0   0 -0.5377 2.17624   3
  -8   0   0 5.01341 2.41674   2
   8   0   0 2.38674 2.72956   1
   8   0   0 5.35157 2.68924   4
  -9   0   0 57.1042 6.30092   2
   9   0   0 47.6431 6.22193   1
   9  -1   0 -6.8538 3.41335   1
  -9   1   0 1.79077 2.79131   2
   8  -1   0 13.2791 3.17578   1
  -8   1   0 8.91270 2.54126   2
   7  -1   0 70.2053 4.25898   1
   7  -1   0 66.2440 4.12578   4
   7  -1   0 61.5419 4.10058   3
  -7   1   0 60.1756 4.17605   2
   6  -1   0 10.6816 1.90159   4
   6  -1   0 10.2879 1.91915   1
   6  -1   0 11.2149 1.93286   3
  -6   1   0 8.53603 1.76409   2
   5  -1   0 14.7852 1.75611   1
   5  -1   0 12.0336 1.64774   3
   5  -1   0 14.5140 1.65985   4
  -5   1   0 14.2925 1.66070   2
   4  -1   0 225.397 6.96814   4
   4  -1   0 225.511 7.07827   1
   4  -1   0 231.146 7.07336   3
  -4   1   0 221.275 7.13115   2
   3  -1   0 1719.95 47.1610   4
   3  -1   0 1697.55 47.2294   3
   3  -1   0 1727.33 47.2278   1
  -3   1   0 1688.74 47.3028   2
   2  -1   0 598.672 16.5046   4
   2  -1   0 601.845 16.5544   1
   2  -1   0 580.040 16.6048   3
  -2   1   0 588.851 16.6397   2
   1  -1   0 136.420 4.02155   3
  -1  -1   0 3107.96 82.6684   2
  -1  -1   0 2933.35 82.7966   1
  -2  -1   0 614.485 17.3344   1
  -2  -1   0 620.923 17.1956   2
   2   1   0 601.060 17.1757   3
  -3  -1   0 1.46123 0.97921   1
  -3  -1   0 -0.5285 0.74837   2
   3   1   0 0.82465 0.86695   3
  -4  -1   0 18.7201 1.77874   2
  -4  -1   0 22.0425 2.28308   1
   4   1   0 21.6586 1.94994   3
  -5  -1   0 5.06091 1.76875   1
  -5  -1   0 5.65775 1.43360   2
   5   1   0 6.90893 1.55588   3
  -6  -1   0 51.1209 3.57468   2
  -6  -1   0 60.0741 4.13609   1
   6   1   0 59.0837 3.64789   3
  -7  -1   0 26.0257 2.76981   2
   7   1   0 30.8050 3.33934   4
   7   1   0 33.6541 4.08517   1
   7   1   0 30.0866 3.76822   3
  -8  -1   0 154.675 7.04355   2
   8   1   0 161.160 7.21036   4
   8   1   0 145.232 7.42439   1
  -9  -1   0 31.2279 3.96323   2
   9   1   0 30.5262 4.75019   4
   9   1   0 25.7500 4.15059   1
  -9   2   0 49.3822 5.54705   2
   8  -2   0 79.0959 5.18760   1
  -8   2   0 73.1046 5.11183   2
   7  -2   0 117.516 5.26684   3
   7  -2   0 124.187 5.51327   1
  -7   2   0 116.489 5.54214   2
   6  -2   0 3.01341 1.61327   3
   6  -2   0 1.25498 1.57052   1
  -6   2   0 0.06372 1.56143   2
   5  -2   0 331.568 10.0182   1
   5  -2   0 320.107 10.0646   3
  -5   2   0 327.609 10.2129   2
   4  -2   0 7.51875 1.12946   1
   4  -2   0 8.30417 1.28670   3
  -4   2   0 7.63201 1.29171   2
   3  -2   0 79.1744 2.81472   1
   3  -2   0 80.3560 3.01278   3
  -3   2   0 77.4268 3.08313   2
   2  -2   0 31.2199 1.72803   3
  -2   2   0 31.7252 1.74769   2
   1  -2   0 4.42576 0.81599   3
   1  -2   0 5.37356 0.79835   1
  -1   2   0 4.81783 0.72058   2
   0  -2   0 3731.98 101.450   2
   0  -2   0 3710.73 101.537   1
   0  -2   0 3684.20 101.595   3
  -1  -2   0 1.84746 1.53970   1
  -1  -2   0 -0.5394 0.50353   2
   1   2   0 0.17348 0.78941   3
  -2  -2   0 110.175 3.60404   1
   2   2   0 83.2284 3.25819   3
  -3  -2   0 35.8572 1.85570   2
  -3  -2   0 33.2601 2.21860   1
   3   2   0 33.6596 2.09219   3
  -4  -2   0 295.087 9.03267   2
  -4  -2   0 290.267 9.45531   1
   4   2   0 305.742 9.16005   3
  -5  -2   0 380.226 11.7808   2
   5   2   0 394.152 11.8928   3
  -6  -2   0 3.38762 1.72382   2
  -6  -2   0 -0.1674 2.16842   1
   6   2   0 0.82823 1.92420   3
  -7  -2   0 -0.5756 2.12524   2
   7   2   0 0.73007 3.60651   3
  -8  -2   0 1.64088 2.55906   2
   8   2   0 2.93958 3.11759   4
   8   2   0 9.62918 3.24811   1
  -9  -2   0 43.5950 6.03044   2
   9   2   0 52.8299 6.55596   4
   9   2   0 44.7832 5.03964   1
  -9   3   0 10.3562 3.08800   2
   8  -3   0 61.9966 8.24684   3
   8  -3   0 93.7386 5.49162   1
  -8   3   0 93.3277 5.54835   2
   7  -3   0 13.3635 2.66401   3
   7  -3   0 9.43109 3.03313   1
  -7   3   0 10.7907 2.28758   2
   6  -3   0 38.3924 3.08827   3
   6  -3   0 31.3498 2.69993   1
  -6   3   0 31.0010 3.06672   2
   5  -3   0 323.463 10.1706   1
   5  -3   0 339.446 10.4704   3
  -5   3   0 349.695 10.6309   2
   4  -3   0 512.783 14.9416   1
   4  -3   0 532.757 15.2483   3
  -4   3   0 519.061 15.2926   2
   3  -3   0 160.650 6.16934   1
   3  -3   0 201.889 6.02310   3
  -3   3   0 196.216 6.00512   2
   2  -3   0 1034.49 28.6093   3
  -2   3   0 1012.22 28.5286   2
   1  -3   0 221.861 6.74558   3
   1  -3   0 225.192 6.49173   1
   0  -3   0 1086.83 29.9829   3
   0  -3   0 1108.48 29.8996   1
   0   3   0 1036.51 29.7131   2
  -1  -3   0 398.058 11.0849   2
  -1  -3   0 400.929 11.3866   3
  -1  -3   0 379.334 11.4099   1
  -2  -3   0 3.31232 0.73427   2
  -2  -3   0 3.43241 1.19954   1
   2   3   0 2.69118 0.92719   3
  -3  -3   0 47.1343 2.77060   1
  -3  -3   0 46.9097 2.15253   2
   3   3   0 49.7527 2.55313   3
  -4  -3   0 0.20166 1.49400   1
  -4  -3   0 0.67211 1.05684   2
   4   3   0 0.71425 1.29757   3
  -5  -3   0 33.0737 2.50834   2
  -5  -3   0 36.1420 3.53497   1
   5   3   0 29.7367 3.14839   3
  -6  -3   0 371.618 11.5729   2
  -6  -3   0 354.570 12.3516   1
   6   3   0 363.329 11.6383   3
  -7  -3   0 45.2003 5.09862   1
  -7  -3   0 42.5211 4.08113   2
  -8  -3   0 59.4183 5.25748   2
   8   3   0 63.0959 6.49273   1
   8   3   0 60.3341 6.72478   4
   9   3   0 10.9797 4.33709   1
   9   3   0 21.0501 4.55709   4
  -9   4   0 40.3382 4.39720   2
   8  -4   0 100.272 5.83927   3
  -8   4   0 87.4838 5.57484   2
   7  -4   0 95.6861 4.96025   3
   7  -4   0 79.4362 4.30014   1
  -7   4   0 85.3792 4.93777   2
   6  -4   0 132.518 5.55822   3
   6  -4   0 126.485 4.97604   1
  -6   4   0 137.546 5.53704   2
   5  -4   0 503.037 14.8735   3
   5  -4   0 475.583 14.3531   1
  -5   4   0 504.502 15.0059   2
   4  -4   0 423.748 12.4166   1
   4  -4   0 438.302 12.9007   3
  -4   4   0 427.147 12.8773   2
   3  -4   0 31.5240 2.16918   3
  -3   4   0 30.6942 2.14302   2
   2  -4   0 71.7473 3.00157   3
   2  -4   0 68.8391 2.45330   1
  -2   4   0 67.5537 2.85790   2
   1  -4   0 702.607 19.6906   3
   1  -4   0 672.178 19.5868   1
  -1   4   0 700.965 19.4282   2
   0  -4   0 77.7720 2.92761   1
   0  -4   0 77.8092 3.04938   3
   0   4   0 69.9344 2.75276   2
  -1  -4   0 -0.4049 1.02375   1
  -1  -4   0 -1.1461 0.91328   3
  -1  -4   0 0.83722 0.80435   2
  -2  -4   0 94.6951 3.98453   1
  -2  -4   0 99.2461 3.37023   2
   2   4   0 106.879 3.86704   3
  -3  -4   0 137.438 5.27630   1
  -3  -4   0 142.582 4.61345   2
   3   4   0 137.983 5.04470   3
  -4  -4   0 286.117 8.80622   2
  -4  -4   0 277.853 10.3271   1
   4   4   0 295.686 9.27490   3
  -5  -4   0 117.073 5.66902   1
  -5  -4   0 116.662 4.61868   2
   5   4   0 121.210 5.24318   3
  -6  -4   0 52.1370 3.67580   2
  -6  -4   0 44.6567 4.73847   1
  -7  -4   0 67.1450 4.71292   2
  -7  -4   0 66.5888 6.04145   1
  -9   5   0 11.3516 3.40498   2
   8  -5   0 225.469 9.19121   3
  -8   5   0 220.713 9.14435   2
   7  -5   0 2.44032 2.45962   3
  -7   5   0 3.38170 2.23714   2
   6  -5   0 2.68579 1.62478   1
   6  -5   0 5.29321 2.02995   3
  -6   5   0 1.82195 1.76883   2
   5  -5   0 123.883 5.18530   3
  -5   5   0 127.077 5.23571   2
   4  -5   0 5.21226 1.59776   3
  -4   5   0 4.46521 1.37919   2
   3  -5   0 131.277 4.84541   3
  -3   5   0 126.560 4.68824   2
   2  -5   0 668.329 19.2278   3
   2  -5   0 670.161 18.7098   1
  -2   5   0 656.296 18.9552   2
   1  -5   0 336.018 9.82328   1
   1  -5   0 332.045 10.1885   3
  -1   5   0 339.291 9.84814   2
   0  -5   0 18.3191 1.90188   3
   0  -5   0 19.7746 1.85892   1
   0   5   0 17.5768 1.35544   2
  -1  -5   0 367.379 11.0385   3
  -1  -5   0 363.232 10.5388   2
  -1  -5   0 366.265 11.0314   1
  -2  -5   0 0.89100 0.80385   2
  -2  -5   0 0.44744 1.37673   1
   2   5   0 -1.8145 1.23367   3
  -3  -5   0 267.768 7.81844   2
  -3  -5   0 257.714 8.62545   1
   3   5   0 241.314 8.36432   3
  -4  -5   0 93.8069 4.65982   1
  -4  -5   0 85.7546 3.56755   2
   4   5   0 87.5598 4.28458   3
  -5  -5   0 43.4814 4.12313   1
  -5  -5   0 36.5994 2.88849   2
   5   5   0 36.9764 3.80706   3
  -6  -5   0 11.1210 3.39501   1
  -6  -5   0 7.98166 2.24160   2
   6   5   0 7.78472 2.88538   3
  -7  -5   0 6.24408 3.67669   1
  -9   6   0 15.9351 3.64679   2
   8  -6   0 -0.5326 3.20012   3
  -8   6   0 -0.8558 4.13480   2
   7  -6   0 127.785 6.40289   3
  -7   6   0 132.797 6.39722   2
   6  -6   0 73.3941 4.80026   3
  -6   6   0 73.2041 4.52249   2
   5  -6   0 41.5498 3.53226   3
  -5   6   0 39.9098 3.38841   2
   4  -6   0 181.935 6.72357   3
  -4   6   0 186.517 6.64574   2
   3  -6   0 138.123 5.30023   3
  -3   6   0 137.027 5.05798   2
   2  -6   0 5.28219 1.08670   1
   2  -6   0 6.29833 1.45558   3
  -2   6   0 7.47835 1.33505   2
   1  -6   0 169.143 5.62524   1
   1  -6   0 177.427 6.19693   3
  -1   6   0 173.779 5.60158   2
   0  -6   0 393.498 12.2296   3
   0  -6   0 420.309 12.1116   1
   0   6   0 400.065 11.6987   2
  -1  -6   0 174.422 5.51151   2
  -1  -6   0 178.640 6.16564   1
  -1  -6   0 168.869 6.07219   3
  -2  -6   0 127.842 5.24048   1
  -2  -6   0 129.279 4.38633   2
   2   6   0 127.577 5.20340   3
  -3  -6   0 46.9963 3.58365   1
  -3  -6   0 43.9826 2.51607   2
   3   6   0 50.4517 3.80172   3
  -4  -6   0 114.042 5.53222   1
  -4  -6   0 108.952 4.32152   2
  -5  -6   0 -0.5983 1.62582   2
  -5  -6   0 -1.7291 2.46835   1
   5   6   0 -0.4611 2.46378   3
  -6  -6   0 2.64716 3.53139   1
   6   6   0 4.90364 3.23439   3
  -7  -6   0 84.5880 7.57387   1
  -8  -6   0 5.68493 5.12714   1
  -9   7   0 65.7556 6.92285   2
   8  -7   0 21.5182 4.06812   3
  -8   7   0 22.7290 3.84408   2
   7  -7   0 89.6924 5.89997   3
  -7   7   0 75.4422 5.52514   2
   6  -7   0 21.3107 3.09683   3
  -6   7   0 25.8833 3.03064   2
   5  -7   0 182.490 7.12183   3
  -5   7   0 174.029 6.91465   2
   4  -7   0 121.802 5.35005   3
  -4   7   0 112.914 5.11684   2
  -3   7   0 233.837 7.77178   2
   2  -7   0 147.547 5.64508   3
   2  -7   0 138.734 4.89885   1
  -2   7   0 145.601 5.23242   2
   1  -7   0 257.196 8.48678   3
   1  -7   0 247.432 7.99842   1
  -1   7   0 256.836 7.92771   2
   0  -7   0 165.006 5.73775   1
   0  -7   0 152.459 5.85997   3
   0   7   0 152.893 5.18215   2
  -1  -7   0 71.1803 3.84792   1
  -1  -7   0 70.5979 3.81598   3
   1   7   0 72.0937 3.05462   2
  -2  -7   0 431.803 13.2355   1
  -2  -7   0 409.946 12.2628   2
   2   7   0 413.372 14.1739   3
  -3  -7   0 200.325 6.66844   2
  -3  -7   0 211.797 7.90997   1
   3   7   0 203.183 7.72252   3
  -4  -7   0 3.31360 2.51129   2
  -4  -7   0 1.90748 2.42276   1
   4   7   0 -0.8436 2.51103   3
  -5  -7   0 36.0486 5.11542   1
   5   7   0 41.5843 5.00029   3
  -6  -7   0 0.41009 6.28796   1
   6   7   0 7.47057 3.96280   3
  -7  -7   0 61.6337 7.59023   1
   8  -8   0 2.95695 4.19079   3
  -8   8   0 7.80423 3.76586   2
   7  -8   0 65.9915 5.78071   3
  -7   8   0 65.4203 5.60793   2
   6  -8   0 -0.3298 2.65291   3
  -6   8   0 -1.7561 2.47820   2
   5  -8   0 55.8615 4.51749   3
  -5   8   0 55.4783 4.21805   2
   4  -8   0 113.985 5.68833   3
  -4   8   0 126.668 5.43039   2
   3  -8   0 45.0587 3.76478   3
   2  -8   0 19.6138 2.40096   1
   2  -8   0 16.1265 2.37739   3
  -2   8   0 14.9987 2.01804   2
   1  -8   0 473.560 14.2356   3
   1  -8   0 443.052 13.5559   1
  -1   8   0 439.031 13.3462   2
   0  -8   0 663.856 19.4463   3
   0  -8   0 650.813 19.0592   1
   0   8   0 626.487 18.5506   2
  -1  -8   0 22.9755 4.32126   1
  -1  -8   0 30.1585 3.49311   3
   1   8   0 25.8435 2.37367   2
  -2  -8   0 446.875 14.2208   1
   2   8   0 444.464 14.2496   3
  -3  -8   0 90.7123 5.58987   1
   3   8   0 97.6068 5.64689   3
  -4  -8   0 10.7909 3.34464   1
   4   8   0 4.28113 2.90772   3
  -5  -8   0 -2.2186 3.62164   1
   5   8   0 3.86823 3.43029   3
  -6  -8   0 -0.5712 4.18086   1
  -7  -8   0 60.6493 8.49023   1
   8  -9   0 7.34328 4.42190   3
  -8   9   0 17.6900 4.27174   2
   7  -9   0 11.6550 3.85384   3
  -7   9   0 10.5064 3.94376   2
   6  -9   0 79.7666 6.00335   3
  -6   9   0 78.0028 5.78148   2
   5  -9   0 15.5838 3.23319   3
  -5   9   0 11.2267 2.80214   2
   4  -9   0 244.747 9.41549   3
  -4   9   0 252.661 8.99561   2
   3  -9   0 45.7082 4.11693   3
  -3   9   0 31.5103 3.70682   2
   2  -9   0 42.2581 3.24692   1
   2  -9   0 41.2085 3.97803   3
  -2   9   0 37.5074 3.38489   2
   1  -9   0 276.677 9.21274   1
   1  -9   0 281.280 9.84242   3
  -1   9   0 277.161 8.93480   2
   0  -9   0 30.3736 3.60240   3
   0  -9   0 37.9376 5.27623   1
   0   9   0 33.2699 2.79907   2
  -1  -9   0 22.6900 2.98617   1
   1   9   0 28.6450 3.51204   3
   1   9   0 20.0162 2.77641   2
  -2  -9   0 35.1345 4.40227   1
   2   9   0 40.5849 4.44664   3
  -3  -9   0 12.5043 3.31485   1
   3   9   0 10.9880 3.29768   3
  -4  -9   0 176.347 8.81481   1
  -5  -9   0 35.4589 5.08199   1
   5   9   0 25.9091 4.61587   3
  -6  -9   0 29.2547 5.29679   1
   8 -10   0 6.19940 4.40717   3
   7 -10   0 65.7995 7.24588   3
  -7  10   0 65.2547 6.76443   2
   6 -10   0 11.4556 3.82424   3
  -6  10   0 17.0319 3.74878   2
   5 -10   0 57.1264 5.63555   3
  -5  10   0 63.9384 5.25309   2
   4 -10   0 0.18899 2.79161   3
  -4  10   0 -1.7807 2.64961   2
   3 -10   0 4.75208 2.75022   3
  -3  10   0 5.27496 2.53056   2
   2 -10   0 37.0059 3.74078   1
   2 -10   0 28.3972 4.30445   3
  -2  10   0 35.4087 3.90207   2
   1 -10   0 13.2586 2.79935   3
   1 -10   0 11.2095 3.05919   1
  -1  10   0 12.9740 2.17690   2
   0 -10   0 7.06286 2.77785   3
   0 -10   0 9.39887 2.81238   1
   0  10   0 5.04228 1.97564   2
  -1 -10   0 7.62255 2.79963   1
   1  10   0 8.55806 3.20275   3
  -2 -10   0 52.1975 5.29285   1
   2  10   0 47.2969 5.34960   3
  -3 -10   0 9.76629 3.73388   1
   3  10   0 4.84109 3.92124   3
  -4 -10   0 50.6444 6.90612   1
   4  10   0 53.0922 6.97190   3
  -5 -10   0 23.6311 5.35161   1
   7 -11   0 7.23749 4.69051   3
  -7  11   0 13.0983 4.41812   2
   6 -11   0 22.5554 4.76127   3
  -6  11   0 25.6747 4.37651   2
   5 -11   0 22.0862 4.45701   3
  -5  11   0 32.1542 4.11422   2
   4 -11   0 55.1638 5.84466   3
  -4  11   0 46.7661 5.34364   2
   3 -11   0 10.1366 3.43993   3
  -3  11   0 7.22257 2.91681   2
   2 -11   0 91.7568 6.22150   3
  -2  11   0 109.461 5.59366   2
   1 -11   0 199.250 8.02603   1
   1 -11   0 194.227 8.51240   3
   0 -11   0 10.6000 3.21906   1
   0 -11   0 15.5067 3.33352   3
  -1 -11   0 25.3364 3.65324   1
   1  11   0 28.2496 4.36945   3
  -2 -11   0 15.3669 3.96381   1
   2  11   0 18.5329 4.30910   3
   3  11   0 5.46898 5.04554   3
  -4 -11   0 20.9310 4.95094   1
   4  11   0 7.20099 4.95963   3
  -6  12   0 26.1503 4.44434   2
   5 -12   0 207.869 10.6376   3
   4 -12   0 25.7495 4.53550   3
  -4  12   0 19.3603 4.03984   2
   3 -12   0 1.14727 5.70146   3
  -3  12   0 -1.3806 3.29183   2
   2 -12   0 3.37920 3.78600   3
   1 -12   0 10.4196 3.65612   3
   0 -12   0 18.5979 3.81922   1
   0  12   0 17.8845 4.81654   3
  -1 -12   0 11.6324 4.08773   1
   1  12   0 11.0350 6.01654   3
   2  12   0 44.5367 5.76250   3
  -3 -12   0 17.0346 5.22087   1
   3  12   0 2.91036 5.52763   3
   5 -13   0 -6.3560 4.96881   3
  -5  13   0 4.86691 3.96920   2
   4 -13   0 0.46154 4.59080   3
   3 -13   0 1.14605 4.31241   3
   2 -13   0 23.9741 4.68067   3
   1 -13   0 45.9321 6.91913   3
   0  13   0 -3.3937 4.62120   3
  -1 -13   0 5.96289 4.94462   1
   1  13   0 -2.2515 4.97938   3
  -2 -13   0 15.3786 5.44508   1
   2  13   0 2.01198 5.07968   3
   2 -14   0 26.5460 5.57811   3
  -1  14   0 28.4005 6.13081   3
   0  14  -1 11.5348 5.63259   3
  -1  14  -1 -2.0734 5.17775   3
   2 -14   1 3.62210 4.92539   3
   3 -14   1 15.2003 5.37860   3
   2  13  -1 29.3042 5.72841   3
  -2 -13   1 37.5465 5.51433   1
   1  13  -1 -2.9099 4.72586   3
   0  13  -1 15.8930 4.91898   3
   0 -13   1 16.5955 4.48350   1
   1 -13   1 66.1887 7.04012   3
   2 -13   1 44.1028 6.71261   3
   3 -13   1 39.7540 5.17020   3
   4 -13   1 1.43322 4.54941   3
  -5  13  -1 24.3202 4.33687   2
   5 -13   1 33.2187 5.67855   3
   4  12  -1 1.57127 4.97746   3
  -4 -12   1 21.3688 5.49627   1
   3  12  -1 8.48521 5.51629   3
  -3 -12   1 14.0011 4.87320   1
   2  12  -1 3.96753 4.53431   3
  -2 -12   1 2.84383 4.15379   1
   1  12  -1 48.3785 6.94251   3
  -1 -12   1 45.9257 5.90003   1
   0  12  -1 8.41320 4.12485   3
   0 -12   1 4.74677 3.64886   1
   1 -12   1 3.68066 3.29798   3
   1 -12   1 4.73440 3.51506   1
   2 -12   1 90.9411 6.84575   3
  -3  12  -1 47.7775 5.33438   2
   3 -12   1 38.1187 4.63314   3
  -4  12  -1 14.8853 3.75640   2
   4 -12   1 12.8450 4.37538   3
  -5  12  -1 0.68222 3.69577   2
   5 -12   1 2.43516 4.31787   3
  -6  12  -1 1.55399 3.73297   2
   6 -12   1 11.4549 4.95180   3
   5  11  -1 -0.3342 4.88817   3
  -5 -11   1 3.01261 5.17984   1
   4  11  -1 -5.6882 4.96911   3
  -4 -11   1 0.22532 4.65505   1
   3  11  -1 51.1423 7.27919   3
  -3 -11   1 55.8158 6.57862   1
   2  11  -1 7.53907 3.84758   3
  -2 -11   1 6.46246 3.43382   1
   1  11  -1 109.817 6.87435   3
  -1 -11   1 103.066 6.40094   1
   0 -11   1 21.2071 3.30218   1
   1 -11   1 17.1651 3.31271   3
   1 -11   1 23.7606 3.37723   1
  -2  11  -1 -2.8590 2.38338   2
   2 -11   1 0.01304 2.76956   3
   2 -11   1 3.90489 2.88991   1
  -3  11  -1 71.3893 5.23830   2
   3 -11   1 79.5366 5.83820   3
  -4  11  -1 0.88006 2.93833   2
   4 -11   1 2.86443 3.44975   3
  -5  11  -1 129.741 7.07838   2
   5 -11   1 126.536 8.00402   3
  -6  11  -1 48.8148 6.29327   2
   6 -11   1 27.1616 5.02478   3
  -7  11  -1 2.71405 4.01335   2
   7 -11   1 1.49074 4.25882   3
  -6 -10   1 56.5347 6.46753   1
   5  10  -1 9.21227 5.12678   3
  -5 -10   1 19.5347 5.04979   1
   4  10  -1 19.3686 4.45895   3
  -4 -10   1 21.8925 4.53554   1
   3  10  -1 39.2238 6.01094   3
  -3 -10   1 53.2600 5.66153   1
   2  10  -1 13.0855 3.20337   3
  -2 -10   1 2.39891 2.98951   1
   1  10  -1 6.89167 3.06464   3
  -1 -10   1 -0.7016 2.68093   1
   0 -10   1 23.8360 3.04096   1
   0 -10   1 25.3871 3.81052   3
  -1  10  -1 1.30350 1.83656   2
   1 -10   1 1.47080 2.38366   3
   1 -10   1 2.18878 2.36328   1
   2 -10   1 67.6220 4.13397   1
   2 -10   1 69.0556 4.88401   3
  -3  10  -1 4.69195 2.42107   2
   3 -10   1 4.17777 2.76281   3
   3 -10   1 8.44853 2.32338   1
  -4  10  -1 9.99795 2.78428   2
   4 -10   1 10.4885 3.06015   3
  -5  10  -1 53.2393 4.97485   2
   5 -10   1 53.7038 5.67319   3
  -6  10  -1 12.7734 3.54394   2
   6 -10   1 6.42308 3.81167   3
  -7  10  -1 13.1541 3.93392   2
   8 -10   1 11.7507 4.63974   3
   6   9  -1 16.0593 5.06553   3
  -6  -9   1 11.6329 4.88440   1
   5   9  -1 19.3050 4.23365   3
   4   9  -1 83.8239 6.40821   3
  -4  -9   1 83.9702 6.44879   1
   3   9  -1 63.3367 5.24781   3
  -3  -9   1 58.2676 5.17308   1
   2   9  -1 247.194 9.26236   3
  -2  -9   1 236.238 9.06026   1
   1   9  -1 146.624 6.83503   3
  -1  -9   1 153.739 6.44595   1
   0   9  -1 1.90944 1.46473   2
   0  -9   1 1.73406 2.04312   3
  -1   9  -1 205.985 6.86228   2
   1  -9   1 202.361 7.15254   1
   1  -9   1 199.788 7.73508   3
  -2   9  -1 153.794 5.85049   2
   2  -9   1 153.902 5.75889   1
   2  -9   1 154.406 6.64331   3
  -3   9  -1 40.2438 3.66420   2
   3  -9   1 36.2080 4.09437   3
   3  -9   1 35.7685 3.11358   1
  -4   9  -1 1.06978 2.13203   2
   4  -9   1 -0.8895 2.36679   3
  -5   9  -1 65.0594 4.83244   2
   5  -9   1 60.1354 5.08059   3
  -6   9  -1 8.93089 2.98789   2
   6  -9   1 10.7295 3.37053   3
  -7   9  -1 13.5990 3.80745   2
   7  -9   1 17.0041 4.02155   3
  -8   9  -1 37.1073 5.05434   2
  -7  -8   1 -0.7740 4.85495   1
   6   8  -1 -4.8660 3.99669   3
  -6  -8   1 3.20223 4.12362   1
   5   8  -1 40.0767 5.35079   3
  -5  -8   1 39.1782 5.67070   1
   4   8  -1 165.451 7.49721   3
  -4  -8   1 167.243 7.59188   1
   3   8  -1 12.6350 2.97091   3
  -3  -8   1 14.4947 2.87511   1
   2   8  -1 110.361 5.41921   3
  -2  -8   1 113.075 5.50797   1
   1   8  -1 54.5701 4.10673   3
  -1  -8   1 53.1406 4.46769   1
   0   8  -1 466.101 14.3401   2
   0  -8   1 504.469 15.0583   1
   0  -8   1 526.460 15.4092   3
  -1   8  -1 336.440 10.2634   2
   1  -8   1 345.727 11.0455   3
   1  -8   1 336.770 10.5343   1
  -2   8  -1 7.89636 1.68988   2
   2  -8   1 5.50659 1.56647   1
   2  -8   1 6.22873 1.99151   3
  -3   8  -1 492.613 14.7896   2
   3  -8   1 478.320 14.4161   1
   3  -8   1 497.619 15.2573   3
  -4   8  -1 0.83781 1.92546   2
   4  -8   1 2.64453 2.22577   3
   4  -8   1 2.71620 1.73261   1
  -5   8  -1 3.26226 2.23405   2
   5  -8   1 4.20775 2.44876   3
  -6   8  -1 11.0975 2.64487   2
   6  -8   1 13.0406 2.99707   3
  -7   8  -1 7.05652 3.08040   2
   7  -8   1 6.30019 3.34595   3
  -8   8  -1 9.02472 3.70744   2
   8  -8   1 5.09680 4.75012   3
  -7  -7   1 2.87335 4.42037   1
   6   7  -1 -0.1246 3.41196   3
  -6  -7   1 2.24478 3.69725   1
   5   7  -1 0.79559 2.81439   3
  -5  -7   1 2.51119 2.87807   1
   4   7  -1 9.06409 2.51713   3
  -4  -7   1 5.37898 2.55803   1
   3   7  -1 96.2133 5.08670   3
  -3  -7   1 98.2837 4.94501   1
   2   7  -1 189.138 7.03052   3
   1   7  -1 15.7890 2.27367   3
  -1  -7   1 13.0635 2.00393   1
   0   7  -1 251.487 7.66923   2
   0  -7   1 260.864 8.24779   1
   0  -7   1 254.949 8.46090   3
  -1   7  -1 991.128 28.3480   2
   1  -7   1 999.672 28.5387   1
   1  -7   1 1039.27 29.0313   3
  -2   7  -1 174.544 5.92015   2
   2  -7   1 171.533 5.79084   1
   2  -7   1 176.149 6.36396   3
  -3   7  -1 4.48722 1.59270   2
   3  -7   1 4.90409 1.75674   3
   3  -7   1 3.87346 1.32611   1
  -4   7  -1 60.1581 3.70546   2
   4  -7   1 63.4186 3.98310   3
   4  -7   1 59.0516 3.12652   1
  -5   7  -1 34.6208 3.53350   2
   5  -7   1 41.1450 3.70270   3
  -6   7  -1 46.9934 4.17711   2
   6  -7   1 43.8698 4.09569   3
  -7   7  -1 11.3782 2.94240   2
   7  -7   1 6.99401 2.88366   3
  -8   7  -1 34.4294 4.17073   2
  -9   7  -1 3.22818 3.83481   2
  -8  -6   1 13.7514 4.98271   1
  -7  -6   1 -0.8447 5.02019   1
   6   6  -1 48.2884 5.36253   3
  -6  -6   1 45.2158 5.30661   1
   5   6  -1 -2.6104 2.24395   3
  -5  -6   1 1.57861 2.39830   1
  -5  -6   1 -1.3286 1.87706   2
   4   6  -1 67.9485 6.35943   3
  -4  -6   1 64.1281 2.97655   2
  -4  -6   1 72.1262 4.39768   1
   3   6  -1 195.207 7.31121   3
  -3  -6   1 213.765 7.62138   1
   2   6  -1 41.7328 2.87657   3
  -2  -6   1 39.4211 2.97693   1
   1   6  -1 24.8004 2.47812   3
  -1  -6   1 19.1933 2.29530   1
   0   6  -1 293.139 8.96951   2
   0  -6   1 313.668 9.63535   3
   0  -6   1 320.917 9.48709   1
  -1   6  -1 356.138 10.4937   2
   1  -6   1 360.172 10.9684   3
   1  -6   1 358.050 10.6459   1
  -2   6  -1 23.3102 2.04695   2
   2  -6   1 26.2998 2.31694   3
   2  -6   1 27.1755 1.93629   1
  -3   6  -1 320.220 9.90057   2
   3  -6   1 319.957 10.0969   3
   3  -6   1 318.194 9.55385   1
  -4   6  -1 17.8947 2.48542   2
   4  -6   1 19.9583 2.55731   3
   4  -6   1 17.3065 2.09460   1
  -5   6  -1 65.3430 3.87814   2
   5  -6   1 62.7963 3.31836   1
   5  -6   1 57.3599 4.26034   3
  -6   6  -1 46.2365 3.89152   2
   6  -6   1 48.3399 3.54764   1
   6  -6   1 52.9254 4.10663   3
  -7   6  -1 51.9186 4.68580   2
   7  -6   1 47.2090 4.84202   3
  -8   6  -1 88.0377 6.96625   2
  -9   6  -1 68.4223 6.53393   2
  -8  -5   1 1.34376 4.19850   1
   7   5  -1 16.0280 3.78308   3
  -7  -5   1 12.7936 3.77396   1
   6   5  -1 89.8263 5.21248   3
  -6  -5   1 70.4927 5.49733   1
  -6  -5   1 73.3041 3.95839   2
   5   5  -1 117.989 8.08967   3
  -5  -5   1 134.283 4.91393   2
  -5  -5   1 143.859 6.27753   1
   4   5  -1 48.7089 3.38595   3
  -4  -5   1 41.3638 3.42192   1
  -4  -5   1 39.0907 2.31436   2
   3   5  -1 0.73693 1.48383   3
  -3  -5   1 0.25379 0.82192   2
  -3  -5   1 0.81574 1.51789   1
   2   5  -1 1.39540 1.27805   3
  -2  -5   1 1.98295 1.33872   1
   1   5  -1 14.3464 1.65003   3
  -1  -5   1 14.1770 1.91963   1
   0  -5   1 24.1091 1.86709   1
   0  -5   1 26.2692 2.02152   3
  -1   5  -1 257.077 7.65163   2
   1  -5   1 256.042 8.01593   3
   1  -5   1 258.499 7.75352   1
  -2   5  -1 90.9693 3.46162   2
   2  -5   1 90.9686 3.63298   3
   2  -5   1 88.5259 3.22732   1
  -3   5  -1 47.0490 2.61847   2
   3  -5   1 47.9488 2.71095   3
   3  -5   1 48.7528 2.31103   1
  -4   5  -1 217.939 7.34742   2
   4  -5   1 220.176 7.31335   3
   4  -5   1 219.306 6.93977   1
  -5   5  -1 15.2783 1.97129   2
   5  -5   1 11.6529 1.93604   3
   5  -5   1 12.9125 1.67688   1
  -6   5  -1 327.634 10.6685   2
   6  -5   1 316.309 10.0590   1
   6  -5   1 309.825 11.1787   3
  -7   5  -1 82.9330 5.14306   2
   7  -5   1 97.4120 5.38807   3
  -8   5  -1 9.11711 2.97003   2
  -9   5  -1 37.7869 4.33325   2
   9   4  -1 1.20559 4.32711   1
   9   4  -1 11.1903 4.66016   4
  -8  -4   1 67.8878 8.85693   1
   7   4  -1 7.32601 3.04493   3
  -7  -4   1 6.62807 3.18968   1
  -7  -4   1 10.2921 2.45565   2
   6   4  -1 64.3671 4.56026   3
  -6  -4   1 59.0255 4.83567   1
  -6  -4   1 58.8598 3.54161   2
   5   4  -1 303.547 10.0105   3
  -5  -4   1 299.394 9.39053   2
  -5  -4   1 311.051 10.4197   1
   4   4  -1 915.183 26.0498   3
  -4  -4   1 896.455 25.5137   2
  -4  -4   1 908.272 26.3193   1
   3   4  -1 220.925 7.40768   3
  -3  -4   1 230.000 7.62492   1
  -3  -4   1 235.616 6.84692   2
   2   4  -1 438.521 13.2128   3
  -2  -4   1 460.906 13.3243   1
   1   4  -1 134.043 4.65666   3
  -1  -4   1 132.643 4.58015   1
   0   4  -1 25.3554 1.25704   2
   0  -4   1 28.9039 1.84422   3
   0  -4   1 28.6362 1.76622   1
  -1   4  -1 101.345 3.43989   2
   1  -4   1 105.546 3.50245   1
   1  -4   1 104.833 3.71753   3
  -2   4  -1 126.787 4.34262   2
   2  -4   1 132.014 4.20448   1
   2  -4   1 130.076 4.46566   3
  -3   4  -1 4.46924 1.14135   2
   3  -4   1 6.91183 1.21519   3
   3  -4   1 6.70800 1.03029   1
  -4   4  -1 -0.4223 1.13685   2
   4  -4   1 1.23512 1.19596   3
   4  -4   1 3.03073 1.09417   1
  -5   4  -1 113.654 4.68353   2
   5  -4   1 107.806 4.24400   1
   5  -4   1 109.954 4.48246   3
  -6   4  -1 78.4138 4.14671   2
   6  -4   1 71.7150 3.68463   1
   6  -4   1 69.4238 3.95170   3
  -7   4  -1 147.134 6.40382   2
   7  -4   1 151.389 6.37670   3
   7  -4   1 142.555 6.05162   1
  -8   4  -1 44.1041 4.63579   2
   8  -4   1 28.9649 5.33253   1
  -9   4  -1 44.8866 5.77410   2
   9   3  -1 -0.7566 4.08622   4
   9   3  -1 1.13740 3.84119   1
  -8  -3   1 107.748 6.05373   2
   7   3  -1 296.461 10.3350   3
  -7  -3   1 284.096 10.8756   1
  -7  -3   1 297.430 9.93264   2
   6   3  -1 30.9689 3.58401   3
  -6  -3   1 25.9420 2.88998   2
  -6  -3   1 27.0691 4.02790   1
   5   3  -1 0.17243 1.77274   3
  -5  -3   1 0.96146 1.76248   1
  -5  -3   1 -0.3444 1.28046   2
   4   3  -1 17.9554 2.28718   3
  -4  -3   1 17.3998 1.78806   2
  -4  -3   1 21.5785 2.43272   1
   3   3  -1 25.2136 2.03788   3
  -3  -3   1 24.6877 1.50537   2
  -3  -3   1 26.4664 2.18743   1
   2   3  -1 216.488 7.14177   3
  -2  -3   1 235.912 7.26106   1
  -2  -3   1 243.263 6.70141   2
   1   3  -1 269.904 8.06188   3
  -1  -3   1 268.250 8.05083   1
   0   3  -1 38.0107 1.49285   2
   0  -3   1 44.9774 1.96160   1
   0  -3   1 44.5484 1.97566   3
  -1   3  -1 1559.14 44.3961   2
   1  -3   1 1639.51 44.5444   3
   1  -3   1 1637.78 44.4171   1
  -2   3  -1 0.41402 0.84999   2
   2  -3   1 0.24239 0.83406   3
  -3   3  -1 107.337 3.86794   2
   3  -3   1 106.263 3.75033   3
   3  -3   1 107.387 3.69327   1
  -4   3  -1 88.9581 3.65492   2
   4  -3   1 91.3715 3.51383   3
   4  -3   1 88.9681 3.47169   1
   5  -3   1 62.6825 3.20920   1
   5  -3   1 64.8287 3.22793   3
  -6   3  -1 180.330 6.73923   2
   6  -3   1 174.960 6.40962   3
   6  -3   1 179.612 6.48071   1
  -7   3  -1 24.6946 3.47520   2
   7  -3   1 24.7613 2.69043   3
   7  -3   1 33.1449 3.85716   1
  -8   3  -1 0.95611 2.40981   2
   8  -3   1 1.20265 2.90853   1
  -9   3  -1 94.4934 6.43226   2
   9   2  -1 -2.3836 3.63145   4
   9   2  -1 6.99288 3.63189   1
  -9  -2   1 -2.8687 3.15194   2
   8   2  -1 7.43961 3.16983   1
   8   2  -1 9.56463 3.35855   4
  -8  -2   1 4.84697 2.73413   2
   7   2  -1 112.208 5.74710   3
  -7  -2   1 112.436 5.30035   2
  -7  -2   1 100.960 5.98086   1
   6   2  -1 1.23543 1.86085   3
  -6  -2   1 -1.4383 2.03092   1
  -6  -2   1 1.07918 1.54464   2
   5   2  -1 5.31939 1.73771   3
  -5  -2   1 5.35081 1.80077   1
  -5  -2   1 7.15106 1.44615   2
   4   2  -1 31.1796 2.35884   3
  -4  -2   1 31.1133 2.37399   1
  -4  -2   1 30.8784 1.97141   2
   3   2  -1 565.318 15.9858   3
  -3  -2   1 533.045 16.0330   1
  -3  -2   1 566.354 15.7108   2
   2   2  -1 259.840 8.42653   3
  -2  -2   1 299.054 8.18086   2
  -2  -2   1 299.891 8.59867   1
   1   2  -1 756.471 21.2642   3
  -1  -2   1 767.477 21.2925   1
   0  -2   1 1979.40 54.1499   1
   0  -2   1 1962.54 54.1742   3
  -1   2  -1 790.257 22.2680   2
   1  -2   1 795.349 22.2773   3
   1  -2   1 824.990 22.2741   1
  -2   2  -1 393.468 10.9549   2
   2  -2   1 365.623 10.8073   3
  -3   2  -1 190.933 6.03154   2
   3  -2   1 194.457 5.95026   1
   3  -2   1 187.023 5.84054   3
  -4   2  -1 180.840 6.09233   2
   4  -2   1 180.985 5.99498   1
   4  -2   1 186.149 5.86383   3
  -5   2  -1 219.004 7.45273   2
   5  -2   1 226.858 7.44631   1
   5  -2   1 223.503 7.16776   3
  -6   2  -1 4.69982 1.74992   2
   6  -2   1 0.94112 1.73049   1
   6  -2   1 5.38911 1.65886   3
  -7   2  -1 15.0150 2.42495   2
   7  -2   1 12.5210 2.30992   3
   7  -2   1 13.7337 2.53916   1
  -8   2  -1 -1.4953 2.43941   2
   8  -2   1 5.78166 2.90696   1
  -9   2  -1 15.3162 3.25367   2
   9  -2   1 11.6079 4.20180   1
   9   1  -1 32.3624 4.19316   1
   9   1  -1 34.9123 4.31964   4
  -9  -1   1 37.9749 5.20445   2
   8   1  -1 24.5055 3.54050   4
   8   1  -1 21.5908 3.34201   1
  -8  -1   1 23.1396 2.93820   2
   7   1  -1 6.57692 2.57992   3
  -7  -1   1 4.19180 2.04215   2
   6   1  -1 232.471 8.02921   3
  -6  -1   1 212.831 9.39911   2
  -6  -1   1 246.787 8.38949   1
   5   1  -1 227.585 7.46312   3
  -5  -1   1 221.251 7.27852   2
  -5  -1   1 223.701 7.66837   1
   4   1  -1 313.647 9.53505   3
  -4  -1   1 314.848 9.39385   2
  -4  -1   1 309.227 9.60808   1
   3   1  -1 1528.41 42.3778   3
  -3  -1   1 1544.95 42.2470   2
  -3  -1   1 1507.34 42.4251   1
   2   1  -1 9574.71 262.345   3
  -2  -1   1 9999.99 261.861   2
  -2  -1   1 9166.08 262.229   1
   1   1  -1 13.3851 1.06768   3
  -1  -1   1 12.2962 1.03926   1
  -1  -1   1 15.9772 0.71743   2
  -1   1  -1 2343.68 62.2794   2
  -1   1  -1 1997.10 62.2760   3
   1  -1   1 2323.33 62.2740   1
   1  -1   1 2415.79 62.1638   3
  -2   1  -1 261.015 7.52261   2
   2  -1   1 256.959 7.76523   1
   2  -1   1 256.625 7.67468   4
   2  -1   1 241.513 7.28894   3
  -3   1  -1 143.766 4.60351   2
   3  -1   1 141.503 4.58374   1
   3  -1   1 118.330 4.97413   3
   3  -1   1 139.454 4.47338   4
  -4   1  -1 29.4968 2.07814   2
   4  -1   1 30.6018 2.16389   1
   4  -1   1 32.2540 2.03907   4
   4  -1   1 29.7914 1.94227   3
  -5   1  -1 325.380 10.3298   2
   5  -1   1 326.616 9.98187   3
   5  -1   1 336.896 10.4069   1
   5  -1   1 330.660 10.2531   4
  -6   1  -1 24.4462 2.86457   2
   6  -1   1 26.5205 2.85213   4
   6  -1   1 21.4020 3.07512   1
   6  -1   1 25.6461 2.66298   3
  -7   1  -1 3.44961 2.04883   2
   7  -1   1 6.58584 2.31624   1
  -8   1  -1 74.1819 5.12977   2
   8  -1   1 66.5635 5.47255   1
  -9   1  -1 91.4121 6.38276   2
   9  -1   1 89.0378 6.98401   1
   9   0  -1 42.2716 5.65539   1
  -9   0   1 44.6726 5.08406   2
   8   0  -1 11.8154 2.88861   4
   8   0  -1 6.94142 2.79522   1
   8   0  -1 9.35971 2.98580   3
  -8   0   1 7.33696 2.48924   2
   7   0  -1 2.25803 2.23690   4
   7   0  -1 4.31467 2.24601   1
  -7   0   1 0.35617 1.84269   2
   6   0  -1 20.9008 2.34704   3
  -6   0   1 21.3130 2.58862   2
   5   0  -1 143.942 5.24890   3
  -5   0   1 144.172 5.16935   2
  -5   0   1 141.820 5.30152   1
   4   0  -1 210.570 6.65811   3
  -4   0   1 204.683 6.62721   1
  -4   0   1 205.827 6.53921   2
   3   0  -1 0.09642 0.85329   3
  -3   0   1 0.26667 0.77447   2
  -3   0   1 1.61318 0.83882   1
   2   0  -1 3655.04 98.8728   3
  -2   0   1 3570.84 98.7648   2
  -2   0   1 3588.70 98.7626   1
   1   0  -1 1206.24 33.1108   3
  -1   0   1 1196.76 33.0195   1
  -1   0  -1 100.642 3.12554   2
  -1   0  -1 93.3273 3.18828   1
  -2   0  -1 564.282 15.8604   1
  -2   0  -1 570.038 15.7608   2
   2   0   1 539.831 15.5467   3
  -3   0  -1 113.465 3.85575   2
  -3   0  -1 110.467 4.01165   1
   3   0   1 105.413 3.61108   3
  -4   0  -1 333.436 10.0077   2
   4   0   1 323.762 9.70143   3
  -5   0  -1 125.329 4.95569   2
   5   0   1 132.270 5.20655   1
   5   0   1 129.709 4.73068   3
   5   0   1 130.154 5.04991   4
  -6   0  -1 30.9870 3.04374   2
   6   0   1 31.6141 3.44823   1
   6   0   1 31.4225 2.94091   3
   6   0   1 32.5016 3.22403   4
  -7   0  -1 3.10282 2.09771   2
   7   0   1 0.18217 2.22245   4
   7   0   1 -3.6103 2.24992   1
  -8   0  -1 20.9725 3.04149   2
   8   0   1 16.8712 3.29033   1
  -9   0  -1 3.60277 3.08757   2
   9   0   1 -2.7486 3.71850   1
   9  -1  -1 5.00803 4.28909   1
  -9   1   1 4.77780 3.40820   2
   8  -1  -1 4.69088 2.78277   1
   8  -1  -1 1.46275 2.86574   3
  -8   1   1 7.25161 2.44163   2
   7  -1  -1 27.5186 3.66612   3
   7  -1  -1 27.1157 3.47429   1
   7  -1  -1 27.8286 3.33791   4
  -7   1   1 26.5406 2.70467   2
   6  -1  -1 229.946 7.70745   1
   6  -1  -1 223.665 7.88207   3
   6  -1  -1 223.050 7.51899   4
  -6   1   1 233.591 7.85910   2
   5  -1  -1 75.1762 3.25583   4
   5  -1  -1 77.1444 3.53754   3
   5  -1  -1 76.4755 3.36357   1
  -5   1   1 74.0571 3.39015   2
   4  -1  -1 65.3318 2.89575   3
  -4   1   1 61.6275 2.83439   2
   3  -1  -1 475.498 13.6056   3
  -3   1   1 467.947 13.5545   2
  -2   1   1 1508.69 41.6386   2
   1  -1  -1 3715.46 101.108   3
  -1   1   1 3668.03 101.050   2
   0  -1  -1 37.2804 1.40548   3
   0  -1  -1 39.3842 1.41354   2
   0  -1  -1 36.5714 1.41469   1
  -1  -1  -1 22.3906 1.25046   2
  -1  -1  -1 23.6201 1.46785   1
   1   1   1 18.2481 1.15751   3
  -2  -1  -1 3.27088 0.83961   2
  -2  -1  -1 3.29446 0.99598   1
   2   1   1 3.19871 0.68654   3
  -3  -1  -1 47.5532 2.29247   2
  -3  -1  -1 51.5637 2.66199   1
   3   1   1 46.3610 2.11888   3
  -4  -1  -1 0.80823 1.03245   2
  -4  -1  -1 1.05905 1.43287   1
   4   1   1 2.20732 1.09321   3
  -5  -1  -1 54.5872 4.13884   1
  -5  -1  -1 57.8395 3.19125   2
   5   1   1 57.8981 3.13023   3
  -6  -1  -1 90.7730 4.53564   2
   6   1   1 96.1984 4.88109   4
   6   1   1 94.4212 5.02214   1
   6   1   1 93.1866 4.36990   3
  -7  -1  -1 65.1417 4.53574   2
   7   1   1 62.9690 5.04818   1
   7   1   1 71.7698 4.81558   4
  -8  -1  -1 73.4241 5.13990   2
   8   1   1 69.8593 5.66281   1
   8   1   1 66.5756 5.43942   4
  -9  -1  -1 8.07183 3.52134   2
   9   1   1 3.54756 3.85838   1
  -9   2   1 2.74264 3.77142   2
   8  -2  -1 34.6925 4.36832   3
   8  -2  -1 27.4306 3.26553   1
  -8   2   1 31.4885 3.91086   2
   7  -2  -1 52.8005 4.01778   3
   7  -2  -1 41.0783 3.41749   1
  -7   2   1 40.1798 3.75307   2
   6  -2  -1 158.533 5.97053   3
   6  -2  -1 155.888 5.58977   1
  -6   2   1 152.986 5.95972   2
   5  -2  -1 -1.4711 1.30387   3
   5  -2  -1 -0.3026 1.00020   1
  -5   2   1 0.47320 1.16350   2
   4  -2  -1 254.812 7.72905   1
   4  -2  -1 262.426 8.15208   3
  -4   2   1 261.817 8.10695   2
   3  -2  -1 132.976 4.50143   3
  -3   2   1 128.105 4.42189   2
   2  -2  -1 128.295 4.22063   3
  -2   2   1 127.417 4.14134   2
   1  -2  -1 38.7131 2.10342   3
  -1   2   1 36.7801 1.67222   2
   0  -2  -1 2153.88 58.4087   2
   0  -2  -1 2108.80 58.4593   3
   0  -2  -1 2119.17 58.4080   1
  -1  -2  -1 81.9215 3.06548   1
  -1  -2  -1 82.5707 2.80331   2
  -1  -2  -1 86.0056 2.86021   3
  -2  -2  -1 107.782 3.55635   2
  -2  -2  -1 102.448 3.85284   1
  -3  -2  -1 106.300 3.72087   2
  -3  -2  -1 105.206 4.13079   1
   3   2   1 98.6873 3.64461   3
  -4  -2  -1 511.361 15.6437   1
  -4  -2  -1 523.164 15.2303   2
   4   2   1 526.115 15.1177   3
  -5  -2  -1 103.452 5.00810   1
  -5  -2  -1 102.887 4.31798   2
   5   2   1 99.0784 4.29671   3
  -6  -2  -1 20.8436 3.13276   1
  -6  -2  -1 23.4493 2.95902   2
   6   2   1 24.0032 3.19919   3
  -7  -2  -1 112.562 5.53637   2
   7   2   1 112.738 6.10449   4
   7   2   1 109.115 6.24863   1
  -8  -2  -1 96.7714 6.03573   2
   8   2   1 93.7521 6.74376   1
   8   2   1 95.2594 6.32532   4
  -9  -2  -1 24.6315 3.92899   2
   9   2   1 22.2479 4.60741   4
   9   2   1 26.2949 4.56259   1
  -9   3   1 8.00844 2.91689   2
   8  -3  -1 -4.5652 2.80582   3
  -8   3   1 -0.9540 2.28698   2
   7  -3  -1 139.569 6.00355   3
   7  -3  -1 120.267 5.17979   1
  -7   3   1 130.543 5.85933   2
   6  -3  -1 93.2574 4.38096   3
   6  -3  -1 85.0147 3.77497   1
  -6   3   1 93.5365 4.43599   2
   5  -3  -1 144.965 5.02312   1
   5  -3  -1 156.993 5.65623   3
  -5   3   1 158.154 5.64682   2
   4  -3  -1 23.1308 2.15466   3
  -4   3   1 23.7168 2.32937   2
   3  -3  -1 435.817 12.6478   3
  -3   3   1 421.631 12.5434   2
   2  -3  -1 320.199 9.46870   3
  -2   3   1 314.509 9.32271   2
   1  -3  -1 1357.49 37.1854   3
  -1   3   1 1317.63 37.0071   2
   0  -3  -1 5.82004 0.97779   3
  -1  -3  -1 139.270 4.43699   3
  -1  -3  -1 138.648 4.28189   2
  -1  -3  -1 128.977 4.55796   1
  -2  -3  -1 51.8479 2.59285   1
  -2  -3  -1 50.1154 2.17527   2
   2   3   1 46.7943 2.31437   3
  -3  -3  -1 105.038 4.37385   1
  -3  -3  -1 114.244 3.91577   2
   3   3   1 108.526 4.06194   3
  -4  -3  -1 53.0135 3.37841   1
  -4  -3  -1 46.7881 2.68855   2
   4   3   1 48.1919 2.86898   3
  -5  -3  -1 4.76799 2.33748   1
  -5  -3  -1 4.14290 1.58624   2
   5   3   1 5.20817 1.82267   3
  -6  -3  -1 4.57236 2.57232   1
  -6  -3  -1 3.57025 1.97570   2
   6   3   1 4.36952 2.27310   3
  -7  -3  -1 82.2403 5.14096   2
  -8  -3  -1 4.80977 3.03417   2
   8   3   1 6.32692 3.71625   1
   8   3   1 13.2487 3.91111   4
  -9   4   1 -3.1866 2.73555   2
   8  -4  -1 21.5228 3.60373   3
  -8   4   1 22.6088 3.23262   2
   7  -4  -1 4.69484 2.41289   3
  -7   4   1 4.58534 2.01358   2
   6  -4  -1 27.1115 3.23381   3
  -6   4   1 24.9224 3.08674   2
   5  -4  -1 519.215 15.5091   3
  -5   4   1 508.602 15.7251   2
   4  -4  -1 660.659 19.1010   3
  -4   4   1 646.576 18.9953   2
   3  -4  -1 193.334 6.40088   3
  -3   4   1 191.107 6.27742   2
   2  -4  -1 518.232 14.9457   3
  -2   4   1 503.974 14.7232   2
   1  -4  -1 70.6404 2.58177   1
   1  -4  -1 69.9947 2.97591   3
  -1   4   1 70.5766 2.69661   2
   0  -4  -1 506.429 14.2740   2
   0  -4  -1 499.104 14.5153   3
   0  -4  -1 498.351 14.3847   1
  -1  -4  -1 41.0755 2.24214   3
  -1  -4  -1 43.4432 2.46082   1
  -1  -4  -1 43.9493 1.99482   2
  -2  -4  -1 5.00255 1.36434   1
  -2  -4  -1 5.08539 0.95471   2
   2   4   1 5.01058 1.20412   3
  -3  -4  -1 48.8869 3.07134   1
  -3  -4  -1 50.1711 2.43698   2
   3   4   1 49.2543 2.83331   3
  -4  -4  -1 23.8874 3.08146   1
  -4  -4  -1 23.8357 2.22656   2
   4   4   1 25.8535 2.75159   3
  -5  -4  -1 0.02273 1.71184   2
  -5  -4  -1 -1.4784 2.30689   1
   5   4   1 0.82683 1.98653   3
  -6  -4  -1 2.93855 2.12154   2
  -6  -4  -1 1.37881 2.74744   1
   6   4   1 4.66417 3.90928   3
  -7  -4  -1 160.893 7.13908   2
  -7  -4  -1 166.506 8.51634   1
   8   4   1 50.2588 6.77379   1
   8   4   1 47.7379 6.44849   4
  -9   5   1 41.8357 5.81294   2
   8  -5  -1 1.97839 3.05357   3
  -8   5   1 -0.7399 2.73056   2
   7  -5  -1 115.779 5.93461   3
  -7   5   1 119.960 5.97629   2
   6  -5  -1 32.7275 3.48789   3
  -6   5   1 27.3718 3.36089   2
   5  -5  -1 124.210 5.40777   3
  -5   5   1 132.380 5.36237   2
   4  -5  -1 246.490 8.38668   3
  -4   5   1 260.818 8.34290   2
   3  -5  -1 10.1400 1.62010   3
  -3   5   1 10.0377 1.47459   2
   2  -5  -1 13.1647 1.95621   3
  -2   5   1 13.9634 1.65649   2
   1  -5  -1 649.982 18.7960   3
   1  -5  -1 656.320 18.3788   1
  -1   5   1 641.750 18.4526   2
   0  -5  -1 315.603 9.75390   3
   0  -5  -1 323.405 9.63621   1
  -1  -5  -1 101.685 3.99092   3
  -1  -5  -1 105.784 3.67367   2
  -1  -5  -1 104.116 4.12223   1
  -2  -5  -1 74.6517 3.63567   1
  -2  -5  -1 72.9887 2.96765   2
   2   5   1 67.2288 3.46608   3
  -3  -5  -1 77.4163 3.33586   2
   3   5   1 82.6497 3.93603   3
  -4  -5  -1 44.0980 3.83883   1
  -4  -5  -1 47.3586 2.83939   2
   4   5   1 53.3428 3.47284   3
  -5  -5  -1 15.5376 2.43575   2
  -5  -5  -1 16.7317 3.07804   1
   5   5   1 16.4424 2.49484   3
  -6  -5  -1 8.74304 2.33398   2
  -6  -5  -1 6.13826 3.30728   1
  -7  -5  -1 4.11043 3.91145   1
   8   5   1 69.4761 7.71874   4
   8   5   1 65.6490 7.58858   1
  -9   6   1 103.541 7.55206   2
   8  -6  -1 -0.6957 3.39710   3
  -8   6   1 -2.5568 3.06850   2
   7  -6  -1 1.38260 2.68461   3
  -7   6   1 1.60259 2.33787   2
   6  -6  -1 180.900 7.33025   3
  -6   6   1 173.295 7.04617   2
   5  -6  -1 72.4708 4.28751   3
  -5   6   1 71.7197 4.10297   2
   4  -6  -1 126.501 6.19844   3
   3  -6  -1 19.2781 2.57971   3
  -3   6   1 22.4410 2.36806   2
   2  -6  -1 9.89112 1.68830   3
  -2   6   1 11.0842 1.59979   2
   1  -6  -1 137.918 5.24023   3
   1  -6  -1 139.026 4.82078   1
  -1   6   1 143.535 4.84819   2
   0  -6  -1 673.106 19.8503   3
   0  -6  -1 692.320 19.6518   1
   0   6   1 676.887 19.3546   2
  -1  -6  -1 0.20758 1.04776   2
  -1  -6  -1 -1.5513 1.28980   3
  -1  -6  -1 -0.5702 1.46953   1
  -2  -6  -1 79.5289 4.12047   1
  -2  -6  -1 78.1516 3.36827   2
   2   6   1 88.0541 4.15193   3
  -3  -6  -1 30.6413 2.43388   2
  -3  -6  -1 32.9416 3.43881   1
   3   6   1 29.1366 3.26971   3
  -4  -6  -1 27.6184 3.91987   1
  -4  -6  -1 32.6274 2.79923   2
  -5  -6  -1 286.432 9.59505   2
  -5  -6  -1 285.674 10.8156   1
   5   6   1 283.837 10.0812   3
  -6  -6  -1 17.5209 3.99771   1
  -7  -6  -1 2.52984 4.42288   1
   9  -7  -1 13.3838 5.27795   3
  -9   7   1 30.6910 4.59393   2
   8  -7  -1 8.29694 3.69283   3
  -8   7   1 9.24285 3.35655   2
   7  -7  -1 47.2700 5.39416   3
  -7   7   1 50.7451 4.93324   2
   6  -7  -1 9.64127 2.85483   3
  -6   7   1 10.5888 2.49298   2
   5  -7  -1 7.84976 2.46432   3
  -5   7   1 9.09088 2.36125   2
   4  -7  -1 117.884 5.38879   3
  -4   7   1 111.166 5.07753   2
   3  -7  -1 401.610 12.6816   3
  -3   7   1 391.030 12.2265   2
   2  -7  -1 29.5043 3.88779   3
   2  -7  -1 33.5899 2.31082   1
  -2   7   1 36.0002 2.72061   2
   1  -7  -1 234.313 8.02780   3
   1  -7  -1 228.896 7.43068   1
  -1   7   1 230.505 7.44528   2
   0  -7  -1 261.026 8.73189   3
   0  -7  -1 264.070 8.54374   1
   0   7   1 259.957 8.13302   2
  -1  -7  -1 271.618 9.09217   1
  -1  -7  -1 274.653 9.15003   3
  -1  -7  -1 274.680 8.51441   2
  -2  -7  -1 41.8057 3.75822   1
  -2  -7  -1 37.0227 2.67208   2
  -3  -7  -1 7.36266 2.34390   1
  -3  -7  -1 3.99154 1.65814   2
   3   7   1 6.15320 2.44867   3
  -4  -7  -1 0.61968 1.78516   2
  -4  -7  -1 7.63958 2.95333   1
   4   7   1 -5.6499 2.57296   3
  -5  -7  -1 -7.0443 3.30126   1
   5   7   1 4.41868 3.12987   3
  -6  -7  -1 18.7648 4.51269   1
  -7  -7  -1 9.69719 5.14073   1
   9  -8  -1 14.2954 4.55949   3
   8  -8  -1 -1.1534 4.09089   3
  -8   8   1 -8.0981 3.43923   2
   7  -8  -1 12.9928 3.51201   3
  -7   8   1 12.8834 3.40598   2
   6  -8  -1 200.367 8.47764   3
  -6   8   1 202.718 8.35795   2
   5  -8  -1 16.6896 2.87887   3
  -5   8   1 16.3698 2.89693   2
   4  -8  -1 1.72279 2.22184   3
  -4   8   1 0.47872 2.07923   2
   3  -8  -1 312.012 10.9890   3
  -3   8   1 340.197 10.6472   2
   2  -8  -1 284.927 9.09071   1
   2  -8  -1 294.053 9.96124   3
  -2   8   1 295.536 9.42449   2
   1  -8  -1 53.4328 3.31772   1
   1  -8  -1 53.9888 3.86355   3
  -1   8   1 58.3786 3.35958   2
   0  -8  -1 79.5616 4.19657   1
   0  -8  -1 82.8208 4.52863   3
   0   8   1 77.4414 3.66193   2
  -1  -8  -1 91.4788 4.76089   1
  -1  -8  -1 85.5340 4.81962   3
   1   8   1 84.7007 3.91979   2
  -2  -8  -1 1.54244 1.65618   2
  -2  -8  -1 6.67045 2.61260   1
   2   8   1 1.49818 2.56246   3
  -3  -8  -1 22.7582 3.35033   1
   3   8   1 18.4536 3.09937   3
  -4  -8  -1 15.6732 3.54252   1
   4   8   1 14.2275 3.56482   3
  -5  -8  -1 175.779 11.9733   1
  -6  -8  -1 -1.3537 4.42906   1
   8  -9  -1 9.73018 4.39408   3
  -8   9   1 10.7140 4.38346   2
   7  -9  -1 -5.0756 3.74210   3
  -7   9   1 -1.1929 3.32955   2
   6  -9  -1 14.0255 3.53733   3
  -6   9   1 21.3729 3.59504   2
   5  -9  -1 42.0908 4.84253   3
  -5   9   1 49.7895 4.88543   2
   4  -9  -1 -2.8714 2.57288   3
  -4   9   1 -0.0976 2.41701   2
   3  -9  -1 3.97196 2.45537   3
  -3   9   1 1.46738 2.23225   2
   2  -9  -1 47.6091 3.43505   1
   2  -9  -1 56.0768 4.30834   3
  -2   9   1 54.2914 3.91822   2
   1  -9  -1 156.228 6.01294   1
   1  -9  -1 154.101 6.59971   3
  -1   9   1 147.056 5.85739   2
   0  -9  -1 44.6892 4.14958   3
   0  -9  -1 49.7535 4.00463   1
   0   9   1 39.1092 3.40550   2
  -1  -9  -1 2.66972 2.47165   1
   1   9   1 0.41007 1.80687   2
   1   9   1 1.63045 2.79694   3
  -2  -9  -1 37.5869 4.88506   1
   2   9   1 40.7490 4.77249   3
  -3  -9  -1 13.2134 3.60635   1
   3   9   1 9.61966 3.46177   3
  -4  -9  -1 15.9988 4.18062   1
   4   9   1 12.8053 4.10931   3
  -5  -9  -1 32.2511 5.08881   1
  -6  -9  -1 43.3843 5.95911   1
   8 -10  -1 6.12334 4.33626   3
   7 -10  -1 21.3075 4.76239   3
  -7  10   1 25.9009 4.44774   2
   6 -10  -1 -3.0653 3.64596   3
  -6  10   1 1.61094 3.48871   2
   5 -10  -1 53.8483 5.81256   3
  -5  10   1 48.5303 5.54627   2
   4 -10  -1 29.3714 3.86743   3
  -4  10   1 33.9071 3.80224   2
   3 -10  -1 92.9975 6.00017   3
  -3  10   1 84.3229 5.29140   2
   2 -10  -1 25.8635 3.42463   3
  -2  10   1 34.6652 3.97723   2
   1 -10  -1 5.75542 2.64776   3
   1 -10  -1 3.50897 2.54604   1
  -1  10   1 10.6401 2.46460   2
   0 -10  -1 102.060 5.67533   3
   0 -10  -1 92.8260 5.39810   1
   0  10   1 84.2702 4.73566   2
  -1 -10  -1 7.05169 2.98011   1
   1  10   1 -0.9706 3.42528   3
  -2 -10  -1 0.17882 3.31487   1
   2  10   1 2.84735 3.36244   3
  -3 -10  -1 31.4067 4.37233   1
   3  10   1 23.6814 4.65376   3
  -4 -10  -1 12.3956 4.56899   1
   4  10   1 11.0542 4.96509   3
  -5 -10  -1 -6.6881 4.82949   1
   7 -11  -1 49.6969 5.83648   3
  -7  11   1 53.2397 5.64084   2
   6 -11  -1 -3.4799 4.21094   3
  -6  11   1 5.04853 3.98628   2
   5 -11  -1 5.41840 4.21920   3
  -5  11   1 5.02807 3.74187   2
   4 -11  -1 31.7341 4.41841   3
  -4  11   1 38.3779 4.15320   2
   3 -11  -1 99.4603 6.85575   3
  -3  11   1 115.494 6.26989   2
   2 -11  -1 27.2605 3.91155   3
  -2  11   1 26.5747 3.47849   2
   1 -11  -1 8.63036 3.35767   1
   1 -11  -1 14.6888 3.41489   3
  -1  11   1 18.9551 3.13208   2
   0 -11  -1 14.1835 3.53587   1
   0 -11  -1 9.32697 3.31707   3
  -1 -11  -1 -0.0086 3.61024   1
   1  11   1 2.67205 3.89840   3
  -2 -11  -1 -1.2694 3.91193   1
   2  11   1 11.8238 4.34401   3
  -3 -11  -1 83.8641 7.68101   1
  -4 -11  -1 26.5926 5.39704   1
   4  11   1 13.3933 5.10768   3
   6 -12  -1 23.6262 5.50848   3
   5 -12  -1 49.8015 5.72539   3
  -5  12   1 55.9233 6.64353   2
   4 -12  -1 1.22382 4.22578   3
  -4  12   1 5.69971 3.90430   2
   3 -12  -1 18.9026 4.21780   3
  -3  12   1 22.6496 4.06089   2
   2 -12  -1 36.8552 4.86216   3
   1 -12  -1 6.37498 5.06595   3
   0 -12  -1 24.2429 4.79209   1
   0  12   1 22.7710 5.11218   3
  -1 -12  -1 32.5317 4.68348   1
   1  12   1 31.5228 5.33350   3
  -2 -12  -1 2.89943 4.49323   1
   2  12   1 -0.4279 4.86357   3
  -3 -12  -1 -0.7519 5.07588   1
   3  12   1 -1.3719 5.45030   3
   5 -13  -1 2.58686 5.37053   3
   4 -13  -1 31.3180 5.41670   3
   3 -13  -1 2.88141 4.62198   3
   2 -13  -1 -0.4004 4.27578   3
   1 -13  -1 -0.4363 4.40649   3
   0  13   1 17.6645 5.31250   3
   1  13   1 48.8440 6.30143   3
   1  14  -2 11.7926 5.73842   3
  -1 -14   2 17.2821 5.15409   1
   0  14  -2 -1.3980 5.12635   3
  -1  14  -2 2.11095 5.08957   3
   2 -14   2 5.20404 4.80055   3
   3 -14   2 26.3376 5.47400   3
   3  13  -2 7.77367 5.46181   3
  -3 -13   2 -2.3979 5.10458   1
   2  13  -2 6.48958 4.73704   3
  -2 -13   2 11.3857 4.59846   1
   1  13  -2 6.26510 4.50188   3
  -1 -13   2 15.5412 4.48643   1
   0  13  -2 45.7158 5.61422   3
   0 -13   2 50.5084 6.72074   1
  -1  13  -2 56.7248 7.05865   3
   1 -13   2 56.5168 6.78424   1
   2 -13   2 31.9918 4.80575   3
   3 -13   2 41.4017 5.08168   3
   4 -13   2 73.4001 7.43152   3
  -5  13  -2 0.92752 4.05048   2
   5 -13   2 1.53076 4.79199   3
   4  12  -2 21.9480 5.83607   3
  -4 -12   2 34.2387 5.79287   1
   3  12  -2 198.552 10.8665   3
  -3 -12   2 181.351 9.55742   1
  -2 -12   2 10.1962 3.93188   1
   1  12  -2 78.6240 6.67999   3
  -1 -12   2 78.3956 6.63306   1
   0  12  -2 82.9538 6.79143   3
   0 -12   2 96.3239 6.33125   1
   1 -12   2 0.82867 3.32137   3
   1 -12   2 4.59160 3.37727   1
   2 -12   2 10.7210 5.45224   1
   2 -12   2 2.20373 3.34411   3
  -3  12  -2 -2.2083 3.32585   2
   3 -12   2 5.76005 3.69477   3
  -4  12  -2 19.7059 3.78615   2
   4 -12   2 24.5575 6.32705   3
  -5  12  -2 20.3150 3.95416   2
   5 -12   2 17.5093 4.50134   3
  -6  12  -2 16.6636 3.93111   2
   6 -12   2 22.9735 5.04133   3
   5  11  -2 -0.0089 4.65342   3
  -5 -11   2 1.66755 5.02136   1
   4  11  -2 113.973 14.9843   3
  -4 -11   2 105.462 8.07693   1
   3  11  -2 60.4598 7.07837   3
  -3 -11   2 65.1562 6.31918   1
   2  11  -2 5.66999 3.59924   3
  -2 -11   2 11.6821 3.55982   1
   1  11  -2 21.7853 3.81878   3
  -1 -11   2 20.8215 3.46768   1
   0  11  -2 3.63426 3.12522   3
   0 -11   2 1.40171 2.86840   1
   1 -11   2 5.92515 2.88106   3
   1 -11   2 9.29348 3.06188   1
  -2  11  -2 4.10433 2.47847   2
   2 -11   2 7.19897 2.89156   3
   2 -11   2 3.36378 2.78446   1
  -3  11  -2 35.8685 3.50082   2
   3 -11   2 33.3328 3.95790   3
  -4  11  -2 10.3824 3.00186   2
   4 -11   2 9.27786 3.48993   3
  -5  11  -2 56.1876 5.66086   2
   5 -11   2 57.6497 6.33912   3
  -6  11  -2 109.749 7.82099   2
  -7  11  -2 -0.9475 3.89863   2
   7 -11   2 -0.1747 4.24097   3
   6  10  -2 2.00136 4.74831   3
  -6 -10   2 6.84088 5.05562   1
   5  10  -2 4.92978 4.60137   3
  -5 -10   2 8.11953 4.33336   1
   4  10  -2 32.9592 4.57113   3
  -4 -10   2 33.4894 4.42202   1
   3  10  -2 63.0854 5.97389   3
  -3 -10   2 70.9759 5.71338   1
   2  10  -2 2.41468 2.91060   3
  -2 -10   2 -1.3962 2.93211   1
   1  10  -2 165.617 7.42338   3
  -1 -10   2 160.929 7.10738   1
   0 -10   2 298.748 9.96416   1
   0 -10   2 273.938 10.2233   3
  -1  10  -2 31.4424 3.05043   2
   1 -10   2 32.3103 4.00586   3
   1 -10   2 33.3727 3.79095   1
  -2  10  -2 0.82318 2.10991   2
   2 -10   2 1.36593 2.43819   3
   2 -10   2 0.51954 2.08868   1
  -3  10  -2 3.32725 2.38549   2
   3 -10   2 0.22541 2.14216   1
   3 -10   2 3.78737 2.71149   3
  -4  10  -2 56.9999 4.53093   2
   4 -10   2 54.9488 4.98593   3
  -5  10  -2 4.57867 2.83214   2
   5 -10   2 8.26742 3.33988   3
  -6  10  -2 6.17175 3.22502   2
   6 -10   2 2.56659 3.71395   3
  -7  10  -2 21.8798 4.26683   2
   7 -10   2 13.6195 4.79906   3
  -7  -9   2 37.3865 6.18757   1
   6   9  -2 36.0381 5.34619   3
  -6  -9   2 32.3947 5.36495   1
   5   9  -2 5.47780 3.87763   3
  -5  -9   2 4.27124 3.98214   1
   4   9  -2 132.359 7.23064   3
  -4  -9   2 135.507 7.06106   1
   3   9  -2 70.8729 5.77319   3
  -3  -9   2 92.0185 5.51891   1
   2   9  -2 92.1465 5.37996   3
  -2  -9   2 87.7412 5.26870   1
   1   9  -2 18.0848 3.02811   3
  -1  -9   2 19.3490 2.81761   1
   0  -9   2 107.583 5.26059   3
  -1   9  -2 340.907 10.7335   2
   1  -9   2 364.610 11.2531   1
   1  -9   2 357.453 11.7548   3
  -2   9  -2 3.86363 1.80935   2
   2  -9   2 -0.4043 1.67863   1
   2  -9   2 2.21698 2.24410   3
  -3   9  -2 76.3642 4.21572   2
   3  -9   2 65.6278 4.52376   3
   3  -9   2 66.1831 3.98411   1
  -4   9  -2 29.2158 3.65519   2
   4  -9   2 21.1578 3.01145   3
   4  -9   2 23.0319 2.63515   1
  -5   9  -2 11.1647 2.74077   2
   5  -9   2 15.5637 3.08913   3
  -6   9  -2 33.2820 3.73745   2
   6  -9   2 40.2894 5.00548   3
  -7   9  -2 5.94714 3.41041   2
   7  -9   2 11.4824 3.84663   3
  -8   9  -2 15.7195 4.10933   2
   7   8  -2 10.8026 6.33057   3
  -7  -8   2 25.5713 5.38386   1
   6   8  -2 -3.8467 3.85816   3
   5   8  -2 23.3539 3.70026   3
  -5  -8   2 17.6408 3.52896   1
   4   8  -2 8.25402 2.97517   3
  -4  -8   2 9.88846 2.89031   1
   3   8  -2 19.3349 2.93118   3
  -3  -8   2 19.6186 2.99803   1
   2   8  -2 115.545 5.53164   3
  -2  -8   2 121.632 5.44153   1
   1   8  -2 149.108 6.15049   3
  -1  -8   2 141.898 5.87407   1
   0  -8   2 94.5705 4.38042   1
   0  -8   2 101.088 4.67285   3
  -1   8  -2 53.8982 2.92122   2
   1  -8   2 56.5692 3.32777   1
   1  -8   2 59.9563 3.93317   3
  -2   8  -2 50.1369 3.05532   2
   2  -8   2 43.5395 3.56311   3
   2  -8   2 42.5288 3.03724   1
  -3   8  -2 3.66873 1.80768   2
   3  -8   2 0.67073 1.98504   3
   3  -8   2 0.29308 1.64078   1
  -4   8  -2 277.360 9.42880   2
   4  -8   2 280.476 9.08839   1
   4  -8   2 282.453 9.69151   3
  -5   8  -2 37.1337 3.90040   2
   5  -8   2 36.7753 4.09404   3
   5  -8   2 41.3584 3.62422   1
  -6   8  -2 -2.4292 2.32879   2
   6  -8   2 -1.6999 2.60064   3
  -7   8  -2 46.2636 5.35321   2
   7  -8   2 29.6319 3.99396   3
  -8   8  -2 7.11174 3.62874   2
  -8  -7   2 -0.6801 5.00544   1
   7   7  -2 6.37197 4.08988   3
  -7  -7   2 -4.5727 3.87391   1
   6   7  -2 31.3455 4.02666   3
  -6  -7   2 33.7983 4.44217   1
   5   7  -2 118.812 6.30779   3
  -5  -7   2 112.201 6.32552   1
   4   7  -2 5.29613 2.45216   3
  -4  -7   2 7.11080 2.52091   1
   3   7  -2 25.8416 3.48009   3
  -3  -7   2 22.2227 3.35321   1
   2   7  -2 118.775 5.10550   3
  -2  -7   2 117.568 5.04083   1
   1   7  -2 8.79341 1.93380   3
  -1  -7   2 6.24981 1.67782   1
   0   7  -2 214.818 6.69676   2
   0  -7   2 231.109 7.40052   1
   0  -7   2 224.927 7.55383   3
  -1   7  -2 384.957 11.2277   2
   1  -7   2 385.674 11.5545   1
   1  -7   2 375.684 11.8092   3
  -2   7  -2 40.1306 2.65774   2
   2  -7   2 38.5353 2.93373   3
   2  -7   2 40.9181 2.62258   1
  -3   7  -2 1.36583 1.49638   2
   3  -7   2 1.61093 1.59539   3
   3  -7   2 1.66160 1.37062   1
  -4   7  -2 2.06779 1.69563   2
   4  -7   2 4.39650 1.84476   3
   4  -7   2 -0.8180 1.55139   1
  -5   7  -2 245.295 8.72317   2
   5  -7   2 255.019 8.41064   1
   5  -7   2 256.541 8.84825   3
  -6   7  -2 270.381 9.61484   2
   6  -7   2 261.372 9.44542   3
   6  -7   2 265.326 8.97071   1
  -7   7  -2 4.60690 2.72775   2
   7  -7   2 0.71871 2.98220   3
  -8   7  -2 -1.9463 3.02338   2
  -8  -6   2 33.0793 5.15733   1
   7   6  -2 56.7676 6.16365   3
  -7  -6   2 44.4231 6.18790   1
   6   6  -2 5.18403 3.12801   3
  -6  -6   2 4.80809 3.14775   1
   5   6  -2 82.4387 5.01588   3
  -5  -6   2 83.0585 5.11461   1
   4   6  -2 83.0843 4.84718   3
  -4  -6   2 78.8870 4.63120   1
   3   6  -2 67.6326 3.88310   3
  -3  -6   2 60.6987 4.28038   1
   2   6  -2 317.550 10.1853   3
  -2  -6   2 324.390 10.2062   1
   1   6  -2 16.1851 1.91099   3
  -1  -6   2 15.4663 2.14983   1
   0   6  -2 448.182 13.6647   2
   0  -6   2 500.019 14.1262   1
   0  -6   2 492.475 14.2762   3
  -1   6  -2 168.987 5.34668   2
   1  -6   2 164.855 5.81052   3
   1  -6   2 171.164 5.62248   1
  -2   6  -2 54.2300 2.77201   2
   2  -6   2 59.5854 3.03298   3
   2  -6   2 57.5692 2.69574   1
  -3   6  -2 12.0504 1.65360   2
   3  -6   2 15.5960 1.98928   1
   3  -6   2 11.7643 1.74263   3
  -4   6  -2 401.236 12.7089   2
   4  -6   2 381.516 12.1007   3
   4  -6   2 393.046 11.8202   1
  -5   6  -2 95.2033 4.55047   2
   5  -6   2 90.6262 4.18594   1
   5  -6   2 87.5159 4.35036   3
  -6   6  -2 11.1515 2.31209   2
   6  -6   2 17.0556 2.27039   1
   6  -6   2 14.6298 2.38588   3
  -7   6  -2 128.653 6.42862   2
   7  -6   2 144.250 6.16420   3
   7  -6   2 117.394 8.25946   1
  -8   6  -2 6.92765 3.13299   2
  -9   6  -2 47.3810 6.47635   2
  -8  -5   2 -0.9361 3.98892   1
   7   5  -2 179.206 8.49317   3
  -7  -5   2 184.354 8.52350   1
   6   5  -2 133.614 6.33346   3
  -6  -5   2 128.750 6.41957   1
  -6  -5   2 120.102 4.91542   2
   5   5  -2 54.2430 3.98381   3
  -5  -5   2 43.2019 2.62835   2
  -5  -5   2 50.3480 4.11771   1
   4   5  -2 74.9498 4.14497   3
  -4  -5   2 83.2474 4.36480   1
   3   5  -2 1.44536 1.47474   3
  -3  -5   2 2.87546 1.56632   1
   2   5  -2 50.3657 2.85067   3
  -2  -5   2 50.3417 2.86275   1
   1   5  -2 661.164 18.9083   3
  -1  -5   2 647.957 18.8195   1
   0   5  -2 9.12315 0.99809   2
   0  -5   2 12.6087 1.61711   1
   0  -5   2 11.1145 1.35871   3
  -1   5  -2 249.208 7.52069   2
   1  -5   2 253.163 7.71294   1
   1  -5   2 256.866 7.89517   3
  -2   5  -2 34.5803 2.09748   2
   2  -5   2 33.1303 2.00963   1
   2  -5   2 34.9754 2.19293   3
  -3   5  -2 6.17471 1.29272   2
   3  -5   2 6.94427 1.24087   1
   3  -5   2 6.58189 1.31716   3
  -4   5  -2 26.5110 2.41244   2
   4  -5   2 27.2398 2.32406   3
   4  -5   2 24.5635 2.32028   1
  -5   5  -2 176.772 6.59310   2
   5  -5   2 179.445 6.30063   1
   5  -5   2 179.077 6.41389   3
  -6   5  -2 6.34750 2.01438   2
   6  -5   2 8.65992 2.02438   1
   6  -5   2 6.85218 2.12962   3
  -7   5  -2 3.46381 2.29207   2
   7  -5   2 2.18309 2.43192   1
   7  -5   2 7.70183 4.36943   3
  -8   5  -2 -2.6098 4.49316   2
  -9   5  -2 3.62393 3.47226   2
  -8  -4   2 0.85361 3.47140   1
   7   4  -2 28.9254 3.55264   3
  -7  -4   2 29.5910 3.71374   2
  -7  -4   2 36.4005 5.01726   1
   6   4  -2 0.81524 2.34762   3
  -6  -4   2 -1.1390 2.29434   1
  -6  -4   2 0.39753 1.51539   2
   5   4  -2 19.8671 2.47554   3
  -5  -4   2 15.0281 2.41573   1
  -5  -4   2 13.5883 1.94337   2
   4   4  -2 343.329 10.7294   3
  -4  -4   2 348.011 10.8897   1
  -4  -4   2 330.093 9.95404   2
   3   4  -2 30.1517 2.35665   3
  -3  -4   2 28.1308 2.42875   1
   2   4  -2 272.652 8.57293   3
  -2  -4   2 282.329 8.62984   1
   1   4  -2 1874.04 50.8676   3
  -1  -4   2 1793.00 50.7976   1
   0   4  -2 883.000 26.3786   2
   0  -4   2 996.142 26.8237   1
   0  -4   2 993.175 26.8638   3
  -1   4  -2 0.81491 0.76896   2
   1  -4   2 2.19318 0.94028   3
   1  -4   2 0.03735 0.82157   1
  -2   4  -2 1.28479 0.90258   2
   2  -4   2 1.75620 0.92109   3
   2  -4   2 0.82179 0.88083   1
  -3   4  -2 85.9422 3.45200   2
   3  -4   2 84.2316 3.32907   1
   3  -4   2 84.6747 3.29915   3
  -4   4  -2 89.0506 3.87574   2
   4  -4   2 95.7837 3.74742   3
   4  -4   2 93.9960 3.79128   1
  -5   4  -2 179.174 6.49002   2
   5  -4   2 172.606 6.18787   1
   5  -4   2 177.862 6.16608   3
  -6   4  -2 14.8589 2.14400   2
   6  -4   2 16.1063 2.12784   3
   6  -4   2 11.6188 2.30304   1
  -7   4  -2 375.619 12.5816   2
   7  -4   2 379.477 12.3085   1
  -8   4  -2 146.741 7.17131   2
   8  -4   2 144.566 7.05075   1
  -9   4  -2 2.49860 3.12731   2
   9   3  -2 86.5680 7.26047   4
   9   3  -2 87.6172 7.18098   1
   8   3  -2 -1.2630 3.16198   3
  -8  -3   2 3.81796 2.68819   2
  -8  -3   2 0.38876 3.25167   1
   7   3  -2 47.5692 4.56849   3
  -7  -3   2 46.5700 3.87300   2
  -7  -3   2 37.7005 4.78903   1
  -6  -3   2 1.46520 2.10836   1
  -6  -3   2 -0.4844 1.47729   2
   5   3  -2 19.9962 2.29308   3
  -5  -3   2 18.3226 2.05764   2
  -5  -3   2 18.7657 2.70024   1
   4   3  -2 1128.95 31.9464   3
  -4  -3   2 1130.84 32.0778   1
  -4  -3   2 1122.63 31.4683   2
   3   3  -2 350.227 10.4962   3
  -3  -3   2 342.523 10.5347   1
   2   3  -2 175.581 5.80154   3
  -2  -3   2 184.237 5.81853   1
   1   3  -2 9.70900 1.22531   3
  -1  -3   2 8.41156 1.08312   1
   0   3  -2 559.508 16.2064   2
   0  -3   2 582.394 16.5549   1
   0  -3   2 616.354 16.5756   3
   1  -3   2 125.659 5.10831   3
   1  -3   2 150.426 4.44822   1
  -2   3  -2 34.4644 1.89606   2
   2  -3   2 35.1812 1.89737   1
   2  -3   2 32.2223 1.70030   3
  -3   3  -2 179.690 5.86897   2
   3  -3   2 180.895 5.79655   1
   3  -3   2 178.409 5.63661   3
  -4   3  -2 161.821 5.66361   2
   4  -3   2 161.789 5.27441   3
   4  -3   2 159.518 5.52298   1
  -5   3  -2 114.662 4.72018   2
   5  -3   2 117.545 4.69046   1
   5  -3   2 114.203 4.35028   3
  -6   3  -2 48.9248 3.43279   2
   6  -3   2 44.5657 3.12711   3
   6  -3   2 51.5484 3.87609   1
  -7   3  -2 157.731 6.73006   2
   7  -3   2 158.262 6.80240   1
  -8   3  -2 238.805 9.07155   2
   8  -3   2 208.773 9.04859   1
  -9   3  -2 2.40146 3.07172   2
   9  -3   2 -6.0178 5.53393   1
   9   2  -2 51.9887 5.86622   1
   9   2  -2 37.5901 4.41137   4
  -9  -2   2 39.8459 5.48936   2
   8   2  -2 111.347 6.32483   3
  -8  -2   2 102.662 6.68778   1
  -8  -2   2 116.779 5.84768   2
   7   2  -2 -2.3467 2.31114   3
  -7  -2   2 2.32836 2.44406   1
  -7  -2   2 -1.2161 1.92321   2
   6   2  -2 1.98727 1.84170   3
  -6  -2   2 1.78939 1.46695   2
  -6  -2   2 1.04453 2.04421   1
   5   2  -2 52.0144 3.38335   3
  -5  -2   2 50.8899 2.75288   2
  -5  -2   2 54.1064 3.29273   1
   4   2  -2 506.264 14.7275   3
  -4  -2   2 490.271 14.2965   2
  -4  -2   2 495.835 14.7071   1
   3   2  -2 182.206 6.01125   3
  -3  -2   2 186.396 5.59255   2
  -3  -2   2 186.521 6.04789   1
   2   2  -2 28.1766 1.87023   3
  -2  -2   2 30.5073 1.26882   2
  -2  -2   2 30.2014 1.83027   1
   1   2  -2 539.110 15.7342   3
  -1  -2   2 574.609 15.6878   1
   0   2  -2 1430.84 40.4733   2
   0   2  -2 1530.87 40.6558   3
   0  -2   2 1464.86 40.6787   1
  -1   2  -2 874.313 23.9925   2
   1  -2   2 866.663 24.0476   1
   1  -2   2 851.738 23.8961   3
  -2   2  -2 371.467 10.6577   2
   2  -2   2 378.493 10.6605   1
   2  -2   2 348.234 10.3634   3
  -3   2  -2 1071.16 28.5169   2
   3  -2   2 1072.49 28.4911   1
   3  -2   2 894.114 28.5106   3
  -4   2  -2 324.935 9.91571   2
   4  -2   2 324.867 9.88927   1
   4  -2   2 313.780 9.44100   3
  -5   2  -2 27.3326 2.61768   2
   5  -2   2 25.7243 2.16092   3
   5  -2   2 25.1236 2.57283   1
  -6   2  -2 4.88796 1.73289   2
   6  -2   2 3.13177 1.99071   1
   6  -2   2 3.97471 1.63804   3
  -7   2  -2 26.3045 3.54661   2
   7  -2   2 28.9629 3.95309   1
  -8   2  -2 4.43664 2.49008   2
   8  -2   2 4.55458 3.15691   1
  -9   2  -2 8.22951 3.34964   2
   9   1  -2 4.19063 3.33132   1
   9   1  -2 6.29943 3.45749   4
  -9  -1   2 11.7481 2.97415   2
   8   1  -2 11.4792 2.94287   4
   8   1  -2 5.00521 2.98203   3
   8   1  -2 10.6851 2.87946   1
  -8  -1   2 10.5370 2.55070   2
   7   1  -2 107.956 5.44860   3
  -7  -1   2 101.501 5.49182   1
  -7  -1   2 102.204 4.95700   2
   6   1  -2 -0.4418 1.66926   3
  -6  -1   2 -0.2113 1.40540   2
  -6  -1   2 -0.6108 1.81618   1
   5   1  -2 291.268 9.23311   3
  -5  -1   2 285.821 8.93066   2
  -5  -1   2 286.000 9.19298   1
   4   1  -2 2755.46 75.5563   3
  -4  -1   2 2721.19 75.4917   1
  -4  -1   2 2716.04 75.2936   2
   3   1  -2 991.515 28.0780   3
  -3  -1   2 1009.45 28.0066   1
  -3  -1   2 995.820 27.8158   2
   2   1  -2 1108.88 30.1914   3
  -2  -1   2 1067.39 30.0764   1
  -2  -1   2 1077.10 29.9050   2
   1   1  -2 2278.18 61.4811   3
  -1  -1   2 2174.86 61.3942   1
  -1  -1   2 2260.71 61.2546   2
   0   1  -2 286.184 7.68794   3
   0   1  -2 263.201 7.66804   2
   0  -1   2 269.101 7.77737   1
   1  -1   2 112.382 3.67737   1
  -2   1  -2 7.06159 0.96076   2
   2  -1   2 6.11463 1.02231   1
  -3   1  -2 28.5776 1.84712   2
   3  -1   2 19.9356 1.29762   3
   3  -1   2 26.8549 1.89566   1
   3  -1   2 24.6966 1.74729   4
  -4   1  -2 60.4802 2.90081   2
   4  -1   2 61.0424 2.86626   4
   4  -1   2 62.1278 3.04063   1
   4  -1   2 56.5569 2.41330   3
   5  -1   2 54.2122 3.09791   4
   5  -1   2 58.4915 3.28062   1
   5  -1   2 47.7819 2.64390   3
  -6   1  -2 154.598 6.27113   2
   6  -1   2 169.733 6.52712   1
   6  -1   2 152.326 5.60014   3
  -7   1  -2 34.9108 3.78480   2
   7  -1   2 32.5530 4.16346   1
  -8   1  -2 67.7990 5.42281   2
   8  -1   2 70.7097 5.62945   1
  -9   1  -2 7.69142 3.33400   2
   9  -1   2 18.9931 4.41328   1
   9   0  -2 89.4343 6.49484   1
   9   0  -2 102.177 6.41584   4
  -9   0   2 96.5704 6.10783   2
   8   0  -2 172.696 7.59586   3
   8   0  -2 171.362 7.15955   4
   8   0  -2 161.215 7.32089   1
  -8   0   2 173.109 7.09092   2
   7   0  -2 1.50632 2.19787   4
   7   0  -2 1.53526 2.16989   1
   7   0  -2 2.33095 2.16777   3
  -7   0   2 2.07153 1.76262   2
   6   0  -2 50.1812 3.67067   3
  -6   0   2 56.6278 3.73236   2
  -6   0   2 59.4065 3.56689   1
   5   0  -2 2.86907 1.47567   3
  -5   0   2 4.00998 1.40739   1
  -5   0   2 3.79725 1.24930   2
   4   0  -2 -0.2791 1.09455   3
  -4   0   2 1.04218 1.04839   1
  -4   0   2 -0.3344 0.90834   2
   3   0  -2 1274.76 34.1976   3
  -3   0   2 1151.08 33.9403   1
  -3   0   2 1242.51 33.9947   2
   2   0  -2 482.724 13.6215   3
  -2   0   2 459.342 13.3667   1
  -2   0   2 490.165 13.4674   2
   1   0  -2 486.270 13.0371   3
  -1   0   2 439.926 12.8158   1
   0   0  -2 126.453 3.74828   2
   0   0  -2 124.956 3.62507   3
   0   0   2 122.283 3.74008   1
  -1   0  -2 841.480 23.6192   2
  -2   0  -2 1905.12 51.7258   2
   2   0   2 1862.28 51.7113   4
   2   0   2 1847.80 51.7872   1
  -3   0  -2 961.584 25.9865   2
   3   0   2 809.852 25.4707   3
   3   0   2 961.561 26.1108   1
   3   0   2 948.351 25.9951   4
  -4   0  -2 144.944 5.04216   2
   4   0   2 134.130 4.51245   3
   4   0   2 141.043 5.15549   1
   4   0   2 136.587 5.00028   4
   5   0   2 33.0495 2.28098   3
   5   0   2 29.2490 3.61983   4
  -6   0  -2 -0.1343 1.78064   2
   6   0   2 0.14941 1.93521   4
   6   0   2 2.27641 1.93196   1
  -7   0  -2 27.6955 3.13023   2
   7   0   2 27.6264 3.26700   4
   7   0   2 32.6407 4.08952   1
  -8   0  -2 59.9246 5.04917   2
   8   0   2 60.6555 5.77050   1
  -9   0  -2 16.6476 3.61693   2
   9   0   2 15.4324 4.20152   1
 -10   1   2 9.86133 3.59773   2
  -9   1   2 52.3869 5.16245   2
   8  -1  -2 13.5447 2.73537   1
   8  -1  -2 15.6885 2.90213   4
   8  -1  -2 17.1354 3.12741   3
  -8   1   2 9.93326 2.35645   2
   7  -1  -2 49.1531 4.04860   3
   7  -1  -2 47.5307 3.38014   4
   7  -1  -2 46.4726 3.51422   1
  -7   1   2 45.6292 3.65832   2
   6  -1  -2 2.18676 1.69787   3
   6  -1  -2 1.63333 1.47476   4
   6  -1  -2 3.26162 1.43564   1
  -6   1   2 -0.3795 1.47341   2
   5  -1  -2 162.483 5.85379   3
  -5   1   2 162.677 5.71281   2
   4  -1  -2 384.338 11.1704   3
  -4   1   2 370.834 11.0141   2
  -4   1   2 354.335 10.7238   1
   3  -1  -2 40.4740 2.25917   3
  -3   1   2 39.3239 2.09405   2
   2  -1  -2 1222.72 33.7735   3
  -2   1   2 1207.55 33.6645   2
   1  -1  -2 1399.04 38.2034   3
   1  -1  -2 1365.58 38.1379   2
   0  -1  -2 2791.11 77.8949   1
   0  -1  -2 2848.46 77.9282   2
   0  -1  -2 2884.40 77.8539   3
  -1  -1  -2 187.532 5.62297   2
  -1  -1  -2 176.487 5.74597   1
  -1  -1  -2 194.096 5.38614   3
  -2  -1  -2 0.75501 1.04984   1
  -2  -1  -2 1.08574 0.81020   2
   2   1   2 -0.2026 0.58134   3
  -3  -1  -2 281.599 8.38151   2
  -3  -1  -2 279.432 8.66090   1
   3   1   2 259.087 7.97839   3
  -4  -1  -2 42.1368 3.01452   1
  -4  -1  -2 40.6318 2.57039   2
   4   1   2 39.5894 2.28277   3
   5   1   2 94.9716 4.70002   1
   5   1   2 95.7609 4.55626   4
   5   1   2 87.8422 3.79816   3
  -6  -1  -2 93.4802 4.69768   2
   6   1   2 94.7246 5.14776   1
   6   1   2 95.4719 4.97328   4
  -7  -1  -2 4.41932 2.29452   2
   7   1   2 3.09389 2.62340   1
   7   1   2 4.72811 2.72731   4
  -8  -1  -2 3.48372 2.89440   2
   8   1   2 8.02165 3.28392   1
   8   1   2 8.74623 3.44942   4
  -9  -1  -2 11.4423 3.76860   2
   9   1   2 10.2915 4.35130   1
 -10   2   2 -0.4009 3.37345   2
   9  -2  -2 40.7603 4.77588   3
  -9   2   2 42.8378 4.97648   2
   8  -2  -2 89.0722 5.49245   3
  -8   2   2 82.0478 5.21699   2
   7  -2  -2 17.2187 2.70641   3
   7  -2  -2 13.4221 2.07549   1
  -7   2   2 20.2475 2.53060   2
   6  -2  -2 32.3405 2.46242   1
   6  -2  -2 33.9233 3.19480   3
  -6   2   2 37.0220 3.10693   2
   5  -2  -2 461.669 14.1279   1
   5  -2  -2 515.100 14.8448   3
  -5   2   2 502.078 14.6957   2
   4  -2  -2 232.613 7.48182   3
  -4   2   2 230.977 7.39061   2
   3  -2  -2 110.696 4.04618   3
  -3   2   2 108.915 3.87789   2
   2  -2  -2 70.4614 2.86948   3
  -2   2   2 69.1393 2.71565   2
   1  -2  -2 9.12361 1.06553   3
   0  -2  -2 653.867 18.4359   2
   0  -2  -2 666.674 18.4596   3
   0  -2  -2 654.268 18.4243   1
  -1  -2  -2 129.538 4.13444   2
  -1  -2  -2 120.345 4.30462   1
  -1  -2  -2 131.870 4.03270   3
  -2  -2  -2 67.6679 2.71130   2
  -2  -2  -2 69.2287 3.10257   1
  -3  -2  -2 11.8608 1.64777   2
  -3  -2  -2 13.9520 1.76678   1
   3   2   2 13.5861 1.59113   3
  -4  -2  -2 0.23002 1.15903   2
  -4  -2  -2 0.01798 1.60955   1
   4   2   2 1.64032 1.22781   3
  -5  -2  -2 47.1716 3.57487   2
  -5  -2  -2 45.5883 3.93925   1
   5   2   2 39.5468 2.94690   3
  -6  -2  -2 136.282 5.66077   2
   6   2   2 126.274 6.20760   1
   6   2   2 122.970 6.03702   4
  -7  -2  -2 189.079 7.46722   2
   7   2   2 171.460 8.11402   1
   7   2   2 171.757 7.80720   4
  -8  -2  -2 17.5723 3.43417   2
   8   2   2 19.9327 3.89315   1
   8   2   2 23.3939 4.01464   4
 -10   3   2 6.11218 3.58168   2
   9  -3  -2 7.63028 3.67368   3
  -9   3   2 10.4953 3.34310   2
   8  -3  -2 196.076 8.29861   3
  -8   3   2 202.512 8.07557   2
   7  -3  -2 261.036 9.34512   3
  -7   3   2 267.214 9.39925   2
  -6   3   2 27.5886 2.98176   2
   5  -3  -2 472.530 14.1920   3
  -5   3   2 458.823 14.0330   2
   4  -3  -2 246.726 7.83842   3
  -4   3   2 235.820 7.68947   2
   3  -3  -2 2.54499 1.18025   3
  -3   3   2 1.72752 1.04420   2
   2  -3  -2 475.103 13.8616   3
  -2   3   2 476.992 13.7386   2
   1  -3  -2 120.286 4.24921   3
  -1   3   2 125.951 4.12723   2
   0  -3  -2 20.3544 1.53978   2
   0  -3  -2 21.6489 1.64584   3
   0  -3  -2 20.1656 1.60484   1
  -1  -3  -2 156.443 4.91750   3
  -1  -3  -2 149.963 5.11833   1
  -1  -3  -2 151.728 4.88673   2
  -2  -3  -2 258.847 8.16224   1
  -2  -3  -2 262.229 7.80898   2
   2   3   2 248.028 7.73791   3
  -3  -3  -2 62.3308 3.46662   1
  -3  -3  -2 64.6952 2.90188   2
   3   3   2 59.0184 2.94518   3
  -4  -3  -2 86.1567 3.85450   2
  -4  -3  -2 89.3578 4.63823   1
   4   3   2 90.1702 3.80192   3
  -5  -3  -2 176.098 6.41637   2
  -5  -3  -2 169.110 7.27345   1
  -6  -3  -2 -1.2819 1.89233   2
  -7  -3  -2 37.1450 4.50901   2
   7   3   2 41.9790 5.11266   4
   7   3   2 33.8443 4.23860   1
  -8  -3  -2 13.5351 3.56997   2
   8   3   2 8.12045 4.09279   4
   8   3   2 15.6600 4.00568   1
   9  -4  -2 45.0429 6.43344   3
  -9   4   2 38.9803 5.56782   2
   8  -4  -2 37.4911 4.96493   3
  -8   4   2 26.6437 3.45990   2
   7  -4  -2 233.860 8.65254   3
  -7   4   2 218.316 8.38972   2
   6  -4  -2 284.455 9.61386   3
  -6   4   2 275.819 9.47841   2
   5  -4  -2 71.3509 3.86256   3
  -5   4   2 71.3519 3.83577   2
   4  -4  -2 35.2986 2.66679   3
  -4   4   2 32.8351 2.53666   2
   3  -4  -2 0.42857 1.14664   3
  -3   4   2 0.36530 1.09719   2
   2  -4  -2 354.705 10.6566   3
  -2   4   2 345.439 10.4388   2
   1  -4  -2 34.8000 2.21016   1
   1  -4  -2 38.2052 2.27472   3
  -1   4   2 39.4012 2.05684   2
   0  -4  -2 8.62361 1.22438   3
   0  -4  -2 11.2360 1.61183   1
   0  -4  -2 7.99469 1.07252   2
  -1  -4  -2 39.2195 2.06417   2
  -1  -4  -2 39.1354 2.19977   3
  -1  -4  -2 37.9045 2.40596   1
  -2  -4  -2 1.94339 0.92597   2
  -2  -4  -2 2.28740 1.33306   1
   2   4   2 3.00616 1.33799   3
  -3  -4  -2 9.51248 1.98777   1
  -3  -4  -2 9.16835 1.37307   2
   3   4   2 6.24585 1.57893   3
  -4  -4  -2 29.3602 2.56425   2
  -4  -4  -2 29.6999 3.64406   1
   4   4   2 24.4787 2.89922   3
  -5  -4  -2 -1.7148 1.81063   2
  -5  -4  -2 1.96130 2.43382   1
   5   4   2 0.83143 2.06882   3
  -6  -4  -2 239.011 10.0235   1
  -6  -4  -2 259.266 9.03658   2
  -7  -4  -2 155.888 7.18942   2
   7   4   2 146.077 11.2998   1
   7   4   2 136.996 12.2353   4
   8   4   2 4.52136 4.15500   4
   9  -5  -2 9.34089 4.06840   3
  -9   5   2 16.2605 3.72738   2
   8  -5  -2 107.191 6.55943   3
  -8   5   2 102.081 6.12507   2
   7  -5  -2 36.2431 4.28662   3
  -7   5   2 48.1463 4.36436   2
   6  -5  -2 17.9241 2.64641   3
  -6   5   2 19.6372 2.58882   2
   5  -5  -2 186.515 6.97383   3
  -5   5   2 181.900 6.86502   2
   4  -5  -2 157.021 5.93452   3
  -4   5   2 154.411 5.78737   2
   3  -5  -2 84.5954 3.86324   3
  -3   5   2 82.8012 3.67181   2
   2  -5  -2 0.97355 1.22581   3
  -2   5   2 2.56271 1.15245   2
   1  -5  -2 473.916 13.6235   1
   1  -5  -2 473.431 14.0784   3
  -1   5   2 473.426 13.7741   2
   0  -5  -2 55.0286 2.59895   2
   0  -5  -2 55.0753 2.75066   1
   0  -5  -2 52.4659 2.82475   3
  -1  -5  -2 21.2815 1.90909   2
  -1  -5  -2 22.3940 2.03254   3
  -1  -5  -2 18.1810 2.25340   1
  -2  -5  -2 -0.3871 1.05657   2
  -2  -5  -2 -0.5658 1.42409   1
   2   5   2 3.09095 1.63790   3
  -3  -5  -2 490.200 14.6379   1
  -3  -5  -2 466.687 13.8681   2
   3   5   2 443.736 14.0595   3
  -4  -5  -2 154.391 6.69756   1
  -4  -5  -2 144.565 5.48126   2
   4   5   2 144.288 5.81022   3
  -5  -5  -2 3.06772 2.75621   1
  -5  -5  -2 3.77088 2.05506   2
   5   5   2 7.25466 2.41090   3
  -6  -5  -2 90.6490 5.33670   2
  -6  -5  -2 89.2304 6.61884   1
   7   5   2 121.250 7.89111   1
   7   5   2 125.619 7.84509   4
  -9   6   2 0.76639 3.53115   2
   8  -6  -2 13.3676 3.71211   3
  -8   6   2 22.1715 3.78363   2
   7  -6  -2 14.8062 2.99575   3
  -7   6   2 11.8007 2.89116   2
   6  -6  -2 108.087 5.64009   3
  -6   6   2 109.659 5.49397   2
   5  -6  -2 34.0587 3.72757   3
  -5   6   2 31.7450 3.41150   2
   4  -6  -2 2.60915 1.89897   3
  -4   6   2 0.51183 1.67573   2
   3  -6  -2 114.502 4.89374   3
  -3   6   2 113.726 4.67702   2
   2  -6  -2 432.118 13.3254   3
  -2   6   2 435.599 13.0177   2
   1  -6  -2 355.678 10.6644   1
   1  -6  -2 361.898 11.2102   3
  -1   6   2 357.553 10.8020   2
   0  -6  -2 48.1234 2.87089   1
   0  -6  -2 43.3146 3.00997   3
  -1  -6  -2 13.1800 1.85763   3
  -1  -6  -2 12.5358 1.55870   2
  -1  -6  -2 10.5422 1.89176   1
  -2  -6  -2 238.262 7.66278   2
   2   6   2 236.373 8.15264   3
  -3  -6  -2 95.9156 4.12179   2
  -3  -6  -2 91.9512 5.13843   1
  -4  -6  -2 73.5235 6.07247   2
  -4  -6  -2 74.1219 5.25665   1
   4   6   2 69.1295 5.49705   3
  -5  -6  -2 52.4140 5.51104   1
  -5  -6  -2 56.7434 4.25461   2
  -6  -6  -2 -3.6656 4.45702   1
   9  -7  -2 -0.5592 4.17227   3
  -9   7   2 6.25362 3.94989   2
   8  -7  -2 54.6748 6.51463   3
  -8   7   2 58.9196 5.82959   2
   7  -7  -2 -1.0899 3.02421   3
  -7   7   2 0.34313 2.86646   2
   6  -7  -2 2.82535 2.64918   3
  -6   7   2 7.78914 2.58907   2
   5  -7  -2 157.887 6.86763   3
  -5   7   2 163.187 6.75378   2
   4  -7  -2 154.898 6.50389   3
  -4   7   2 150.245 6.19363   2
   3  -7  -2 57.2091 3.77586   3
  -3   7   2 46.6169 5.61927   2
   2  -7  -2 321.790 10.6509   3
  -2   7   2 326.746 10.2884   2
   1  -7  -2 826.686 23.5515   1
  -1   7   2 822.671 23.6476   2
   0  -7  -2 28.7142 3.52750   3
   0  -7  -2 28.6440 2.89012   1
   0   7   2 27.1797 2.49872   2
  -1  -7  -2 12.9733 1.72219   2
  -1  -7  -2 12.1683 2.25131   1
  -2  -7  -2 2.73743 2.28883   1
  -2  -7  -2 3.19097 1.58470   2
   2   7   2 4.83275 2.35558   3
  -3  -7  -2 61.5319 3.71157   2
  -3  -7  -2 70.1076 5.03545   1
  -4  -7  -2 24.3545 2.93105   2
  -4  -7  -2 17.5374 3.62517   1
   4   7   2 19.3303 3.28598   3
  -5  -7  -2 40.3978 4.78304   1
  -6  -7  -2 -5.3231 4.08209   1
   9  -8  -2 0.03341 4.19970   3
   8  -8  -2 20.8598 4.77107   3
  -8   8   2 19.4924 4.24558   2
   7  -8  -2 19.0278 3.88814   3
  -7   8   2 12.3805 3.66104   2
   6  -8  -2 24.6081 3.62042   3
  -6   8   2 33.5659 4.63333   2
   5  -8  -2 62.4902 4.83521   3
  -5   8   2 57.3439 4.73978   2
   4  -8  -2 87.2561 5.29330   3
  -4   8   2 84.9457 4.94762   2
   3  -8  -2 36.2964 3.77013   3
  -3   8   2 41.8574 3.71720   2
   2  -8  -2 -1.4101 2.10943   3
  -2   8   2 5.06524 3.68233   2
   1  -8  -2 11.6562 2.42902   3
   1  -8  -2 12.1233 1.97080   1
  -1   8   2 10.6955 1.94269   2
   0  -8  -2 186.240 6.87927   1
   0  -8  -2 185.985 7.19047   3
   0   8   2 182.745 6.51318   2
  -1  -8  -2 15.1009 2.57355   3
  -1  -8  -2 11.5539 2.58720   1
   1   8   2 15.9396 2.16692   2
  -2  -8  -2 346.585 11.2617   2
  -2  -8  -2 359.408 12.1542   1
   2   8   2 372.275 12.2678   3
  -3  -8  -2 226.451 9.65326   2
  -3  -8  -2 202.495 8.85526   1
  -4  -8  -2 -0.9240 3.50080   1
   4   8   2 6.59352 3.54348   3
  -5  -8  -2 126.101 8.16387   1
  -6  -8  -2 22.5595 5.12854   1
   8  -9  -2 4.85861 4.40796   3
  -8   9   2 2.32843 4.19926   2
  -7   9   2 12.8052 3.99914   2
   6  -9  -2 -0.0156 3.23714   3
  -6   9   2 -0.4084 3.10082   2
   5  -9  -2 65.1491 5.43697   3
  -5   9   2 75.3893 5.50116   2
   4  -9  -2 1.52788 2.65894   3
  -4   9   2 1.45991 2.70491   2
   3  -9  -2 4.70581 2.55248   3
  -3   9   2 6.00591 2.50664   2
   2  -9  -2 134.478 6.32226   3
   2  -9  -2 121.331 5.22842   1
  -2   9   2 141.495 5.95060   2
   1  -9  -2 52.9906 3.78687   1
   1  -9  -2 50.0007 4.37148   3
  -1   9   2 59.8499 3.98263   2
   0  -9  -2 15.3995 2.83733   1
   0  -9  -2 11.4707 2.70677   3
   0   9   2 12.1973 2.74403   2
  -1  -9  -2 -1.2650 2.61122   3
  -1  -9  -2 3.20714 2.78653   1
   1   9   2 -2.7896 2.05170   2
  -2  -9  -2 34.8189 5.00114   1
   2   9   2 27.5050 3.88497   3
  -3  -9  -2 82.7911 6.45273   1
  -4  -9  -2 57.9082 9.01513   1
   4   9   2 60.0640 6.67688   3
  -5  -9  -2 12.6510 4.83589   1
   7 -10  -2 -3.2806 4.33633   3
  -7  10   2 -4.8951 4.10861   2
   6 -10  -2 183.374 10.8251   3
  -6  10   2 182.190 10.8034   2
   5 -10  -2 279.021 11.6161   3
  -5  10   2 321.010 11.3966   2
   4 -10  -2 14.0770 3.56744   3
  -4  10   2 20.0934 3.40832   2
   3 -10  -2 158.971 7.66909   3
  -3  10   2 154.020 7.14917   2
   2 -10  -2 54.3362 5.05549   3
  -2  10   2 58.6686 4.87600   2
   1 -10  -2 13.8430 3.08019   3
   1 -10  -2 22.6913 3.46373   1
  -1  10   2 22.9771 2.83909   2
   0 -10  -2 7.61428 3.18705   1
   0 -10  -2 4.16474 2.87505   3
   0  10   2 2.89221 2.40426   2
  -1 -10  -2 9.33791 3.32175   1
   1  10   2 2.51746 3.57467   3
  -2 -10  -2 16.3256 3.83614   1
   2  10   2 14.2049 4.03977   3
  -3 -10  -2 20.4578 4.36572   1
   3  10   2 10.7683 4.74326   3
  -4 -10  -2 15.4689 4.88297   1
   7 -11  -2 32.3697 5.60349   3
  -7  11   2 27.0776 5.07853   2
   6 -11  -2 73.4995 7.83548   3
  -6  11   2 61.3946 7.36060   2
   5 -11  -2 46.9829 6.58315   3
  -5  11   2 61.8170 6.62742   2
   4 -11  -2 23.3316 6.29132   3
  -4  11   2 39.9968 5.62399   2
   3 -11  -2 4.97299 3.48550   3
  -3  11   2 9.98759 3.48550   2
   2 -11  -2 22.2869 3.83750   3
  -2  11   2 36.5054 5.03176   2
   1 -11  -2 4.47998 3.38102   3
  -1  11   2 -0.1098 2.88643   2
   0 -11  -2 29.9219 4.15715   1
   0 -11  -2 29.8681 4.17567   3
  -1 -11  -2 6.71040 3.80324   1
   1  11   2 6.26917 4.37935   3
  -2 -11  -2 7.68290 4.18185   1
   2  11   2 -1.0137 4.42065   3
   3  11   2 6.09105 5.51379   3
   6 -12  -2 32.1203 5.76616   3
  -6  12   2 20.7566 4.45017   2
   5 -12  -2 11.0597 4.79259   3
  -5  12   2 8.05211 4.22362   2
   4 -12  -2 4.24578 4.42679   3
  -4  12   2 1.93149 4.19632   2
   3 -12  -2 39.9207 5.04302   3
  -3  12   2 52.9594 6.38165   2
   2 -12  -2 18.6119 4.22001   3
   1 -12  -2 104.736 7.68045   3
   0  12   2 1.55919 4.61115   3
  -1 -12  -2 -4.0248 4.59074   1
   1  12   2 5.71830 4.93751   3
  -2 -12  -2 5.72622 4.91229   1
   2  12   2 2.44981 4.63278   3
   4 -13  -2 19.1983 5.45434   3
   3 -13  -2 7.36587 4.95126   3
   2 -13  -2 7.10337 4.82602   3
   1 -13  -2 3.24634 4.75403   3
   0  13   2 48.6253 6.29442   3
   1  14  -3 28.3111 5.76712   3
  -1 -14   3 33.2192 5.31938   1
   0  14  -3 0.52233 5.10817   3
   0 -14   3 7.51262 5.81942   1
  -1  14  -3 89.8012 8.46364   3
  -2  14  -3 39.8795 5.86105   3
   3 -14   3 4.84834 4.83397   3
   4 -14   3 2.80022 5.05824   3
   3  13  -3 56.4173 6.88643   3
  -3 -13   3 54.2357 7.71599   1
   2  13  -3 37.9016 5.39266   3
  -2 -13   3 50.7615 6.96903   1
   1  13  -3 16.7045 4.52609   3
  -1 -13   3 12.3012 4.37708   1
   0  13  -3 3.77513 4.24812   3
   0 -13   3 1.56173 3.93887   1
  -1  13  -3 93.7183 7.71942   3
   1 -13   3 92.0507 7.15676   1
   2 -13   3 43.0393 5.15733   3
   3 -13   3 12.5107 4.41796   3
   4 -13   3 13.9929 4.77404   3
  -5  13  -3 29.3257 5.89569   2
   5 -13   3 16.6845 4.85586   3
   4  12  -3 14.3290 5.48513   3
  -4 -12   3 16.5805 5.13318   1
   3  12  -3 14.2517 4.78762   3
  -3 -12   3 6.24917 4.14053   1
   2  12  -3 8.87286 4.77163   3
  -2 -12   3 10.7441 4.16962   1
   1  12  -3 22.6270 4.10679   3
  -1 -12   3 17.6870 3.92072   1
   0  12  -3 18.4634 3.91823   3
   0 -12   3 17.3212 3.63648   1
  -1  12  -3 38.9290 4.61987   3
   1 -12   3 45.0455 5.24963   1
   2 -12   3 -1.3525 3.26974   1
   2 -12   3 -0.2929 3.20616   3
   3 -12   3 21.8297 4.15643   3
  -4  12  -3 9.51666 3.33706   2
   4 -12   3 7.44598 3.94477   3
  -5  12  -3 14.3816 3.95059   2
   5 -12   3 19.2234 4.65882   3
  -6  12  -3 7.16759 3.72952   2
   6 -12   3 4.17687 4.28507   3
   5  11  -3 5.55029 4.96204   3
  -5 -11   3 6.35665 4.82814   1
  -4 -11   3 32.5926 4.74338   1
   3  11  -3 114.158 7.88031   3
  -3 -11   3 116.366 7.25347   1
   2  11  -3 21.8957 3.89517   3
  -2 -11   3 28.3728 3.86359   1
   1  11  -3 19.5426 3.49854   3
  -1 -11   3 18.2642 3.37634   1
   0  11  -3 -2.5427 2.97175   3
   0 -11   3 3.77286 2.87889   1
   1 -11   3 61.5829 5.09520   3
   1 -11   3 71.2848 5.12501   1
  -2  11  -3 99.7844 8.16563   2
   2 -11   3 94.3558 5.87842   3
   2 -11   3 101.772 5.55561   1
  -3  11  -3 3.84401 2.75447   2
   3 -11   3 5.62417 2.97853   3
   3 -11   3 10.1499 2.94799   1
  -4  11  -3 4.39007 2.80148   2
   4 -11   3 8.99146 3.31727   3
  -5  11  -3 28.9774 3.76596   2
   5 -11   3 26.8597 4.30563   3
  -6  11  -3 10.3242 3.89485   2
   6 -11   3 0.02927 4.46090   3
  -7  11  -3 13.0687 3.93683   2
   7 -11   3 10.9231 6.97105   3
   6  10  -3 61.1482 7.91913   3
   5  10  -3 -1.5238 4.27477   3
  -5 -10   3 -0.5598 4.16268   1
   4  10  -3 15.6952 4.10214   3
  -4 -10   3 15.5632 3.80335   1
   3  10  -3 181.004 8.44779   3
  -3 -10   3 177.475 8.19424   1
   2  10  -3 110.097 6.07687   3
  -2 -10   3 106.053 6.08736   1
   1  10  -3 23.0459 3.28773   3
  -1 -10   3 24.5506 3.16247   1
   0  10  -3 17.5109 3.05040   3
   0 -10   3 25.9482 3.86654   1
  -1  10  -3 144.804 5.44940   2
   1 -10   3 133.357 6.36742   3
   1 -10   3 150.694 6.17943   1
  -2  10  -3 0.41313 1.96210   2
   2 -10   3 2.54794 2.44523   3
   2 -10   3 -2.3432 2.22229   1
  -3  10  -3 3.35985 2.28671   2
   3 -10   3 0.11641 2.54361   3
  -4  10  -3 80.5485 4.94156   2
   4 -10   3 70.0185 5.16003   1
   4 -10   3 78.6291 5.65204   3
  -5  10  -3 146.267 7.06686   2
   5 -10   3 140.682 7.45513   3
  -6  10  -3 0.01850 3.09363   2
   6 -10   3 -3.9799 3.62006   3
  -7  10  -3 26.5678 4.30747   2
   7   9  -3 2.58505 4.47146   3
  -7  -9   3 3.17683 5.00042   1
   6   9  -3 75.0645 7.84330   3
  -6  -9   3 77.7831 7.41060   1
   5   9  -3 82.3439 6.66884   3
  -5  -9   3 73.4858 6.34016   1
   4   9  -3 14.3554 3.39342   3
  -4  -9   3 12.7035 3.36056   1
   3   9  -3 16.1783 3.20447   3
  -3  -9   3 11.7964 2.97999   1
   2   9  -3 1.97702 2.41470   3
  -2  -9   3 1.29368 2.51696   1
   1   9  -3 40.1256 4.02213   3
  -1  -9   3 45.6429 3.91488   1
   0   9  -3 9.85433 2.60876   3
   0  -9   3 17.9379 2.50743   1
  -1   9  -3 11.7004 1.86220   2
   1  -9   3 5.74807 2.23303   3
   1  -9   3 15.2929 2.10934   1
  -2   9  -3 198.156 6.96165   2
   2  -9   3 202.775 7.22406   1
   2  -9   3 201.942 7.70129   3
  -3   9  -3 16.1542 2.48527   2
   3  -9   3 17.7367 2.46331   1
   3  -9   3 19.9920 2.85664   3
  -4   9  -3 11.0013 2.41373   2
   4  -9   3 20.8016 2.63406   1
   4  -9   3 14.3667 2.88587   3
  -5   9  -3 98.7839 5.43399   2
   5  -9   3 103.551 8.55217   1
   5  -9   3 94.5371 5.84100   3
  -6   9  -3 72.5395 5.45060   2
   6  -9   3 72.0210 5.89104   3
  -7   9  -3 4.46616 3.12413   2
  -8   9  -3 6.31929 4.05632   2
   7   8  -3 12.1107 4.62483   3
  -7  -8   3 6.03936 4.46558   1
   6   8  -3 2.54908 3.66202   3
  -6  -8   3 3.15795 3.57385   1
   5   8  -3 11.7347 3.29439   3
  -5  -8   3 11.4954 3.22432   1
   4   8  -3 1.81213 2.63179   3
  -4  -8   3 1.26256 2.75819   1
   3   8  -3 106.840 5.62856   3
  -3  -8   3 104.709 5.37967   1
   2   8  -3 185.925 7.15333   3
  -2  -8   3 180.872 7.09753   1
   1   8  -3 0.83698 1.99485   3
  -1  -8   3 2.19510 1.74843   1
   0  -8   3 390.799 11.8866   1
   0  -8   3 367.454 13.2671   3
  -1   8  -3 127.157 4.59948   2
   1  -8   3 127.361 5.04943   1
  -2   8  -3 17.8826 2.46724   2
   2  -8   3 15.1252 2.08053   1
  -3   8  -3 537.799 16.3418   2
   3  -8   3 550.416 16.3330   1
   3  -8   3 553.345 16.7234   3
  -4   8  -3 164.174 6.45001   2
   4  -8   3 164.755 6.25804   1
   4  -8   3 165.149 6.63722   3
  -5   8  -3 0.26826 2.09484   2
   5  -8   3 2.09364 2.19025   1
   5  -8   3 -3.4587 2.26785   3
  -6   8  -3 13.1945 2.87309   2
   6  -8   3 14.2057 3.13089   3
  -7   8  -3 1.25731 3.60887   2
  -8   8  -3 11.7591 3.72903   2
  -8  -7   3 62.3275 7.91355   1
   7   7  -3 32.2380 4.68727   3
  -7  -7   3 37.6588 4.94931   1
   6   7  -3 5.55343 3.39368   3
  -6  -7   3 11.0089 3.36636   1
   5   7  -3 42.0674 4.38609   3
  -5  -7   3 38.9095 4.36456   1
   4   7  -3 122.804 5.76322   3
  -4  -7   3 122.537 5.90028   1
   3   7  -3 6.93227 2.12613   3
  -3  -7   3 6.23428 2.08793   1
   2   7  -3 78.7212 4.06849   3
  -2  -7   3 76.6600 3.99532   1
   1   7  -3 262.567 8.64904   3
  -1  -7   3 249.523 8.40264   1
   0  -7   3 196.650 6.62763   1
   0  -7   3 187.839 6.71699   3
  -1   7  -3 4.55695 1.26025   2
   1  -7   3 4.94079 1.49682   3
   1  -7   3 6.99180 1.49100   1
  -2   7  -3 159.996 5.61574   2
   2  -7   3 165.985 5.78416   1
   2  -7   3 163.832 6.03231   3
  -3   7  -3 468.182 14.1882   2
   3  -7   3 477.247 14.1711   1
   3  -7   3 473.475 14.4190   3
  -4   7  -3 258.796 8.53055   2
   4  -7   3 240.598 8.44186   3
   4  -7   3 250.646 8.28974   1
  -5   7  -3 21.9391 2.67692   2
   5  -7   3 24.5628 3.92553   3
   5  -7   3 26.0247 3.20808   1
  -6   7  -3 6.99159 2.35562   2
   6  -7   3 8.08425 2.63271   1
   6  -7   3 3.63192 2.46916   3
  -7   7  -3 18.5068 3.20113   2
  -8   7  -3 35.9697 4.36070   2
   8   6  -3 9.28041 4.28541   3
  -8  -6   3 7.47001 4.32401   1
   7   6  -3 2.35843 3.38725   3
  -7  -6   3 6.06302 3.57286   1
   6   6  -3 0.09991 2.87457   3
  -6  -6   3 0.80936 2.68526   1
   5   6  -3 15.5446 2.87651   3
  -5  -6   3 15.5522 2.91401   1
   4   6  -3 227.319 8.17249   3
  -4  -6   3 229.632 8.31986   1
   3   6  -3 264.852 9.02219   3
  -3  -6   3 274.654 9.07037   1
   2   6  -3 5.33959 1.50519   3
  -2  -6   3 6.48541 1.52639   1
   1   6  -3 349.377 10.6854   3
  -1  -6   3 337.546 10.5668   1
   0  -6   3 1168.82 33.3395   1
   0  -6   3 1200.70 33.4811   3
  -1   6  -3 83.6458 3.22574   2
   1  -6   3 90.5503 3.70390   3
   1  -6   3 86.1616 3.56856   1
  -2   6  -3 30.7859 2.21734   2
   2  -6   3 32.9580 2.29383   1
   2  -6   3 30.7824 2.44279   3
  -3   6  -3 99.6863 4.09926   2
   3  -6   3 100.833 4.03356   1
   3  -6   3 94.7320 4.08984   3
  -4   6  -3 72.8330 4.25855   2
   4  -6   3 77.2941 3.77737   3
   4  -6   3 75.6419 3.75636   1
  -5   6  -3 6.82883 1.86418   2
   5  -6   3 7.39439 1.95557   3
   5  -6   3 9.29644 1.84372   1
  -6   6  -3 4.99555 2.06904   2
   6  -6   3 2.35787 2.13136   3
   6  -6   3 3.27988 2.23355   1
  -7   6  -3 16.5895 3.01313   2
   7  -6   3 17.2563 3.09442   1
  -8   6  -3 48.5500 5.63052   2
  -9   6  -3 -0.3974 3.32065   2
  -9  -5   3 5.05234 4.27609   1
   8   5  -3 30.2514 4.62886   3
   7   5  -3 69.4063 5.92532   3
  -7  -5   3 64.6170 5.60994   1
   6   5  -3 1.03236 2.60119   3
  -6  -5   3 -1.1311 2.48214   1
   5   5  -3 55.1224 4.22356   3
  -5  -5   3 56.6191 4.10716   1
   4   5  -3 233.202 8.12325   3
   3   5  -3 700.481 20.3344   3
  -3  -5   3 688.220 20.3116   1
   2   5  -3 41.6676 2.64766   3
  -2  -5   3 39.3822 2.53746   1
   1   5  -3 7.99222 1.38023   3
  -1  -5   3 7.78821 1.37557   1
   0  -5   3 -0.6721 0.95713   1
   0  -5   3 0.92065 1.10811   3
  -1   5  -3 377.982 11.0495   2
   1  -5   3 378.637 11.1854   1
   1  -5   3 377.706 11.2364   3
  -2   5  -3 521.659 15.0572   2
   2  -5   3 516.740 15.1296   3
   2  -5   3 524.986 15.1432   1
  -3   5  -3 46.7445 2.69484   2
   3  -5   3 48.2232 2.70394   1
   3  -5   3 50.9978 2.64011   3
  -4   5  -3 57.7458 3.27493   2
   4  -5   3 55.0283 3.27405   1
   4  -5   3 64.5027 3.09363   3
  -5   5  -3 232.391 7.94048   2
   5  -5   3 222.939 7.72079   1
   5  -5   3 224.678 7.56682   3
  -6   5  -3 24.5482 3.29727   2
   6  -5   3 23.1371 3.00301   3
   6  -5   3 23.2918 2.74027   1
  -7   5  -3 19.6188 2.79488   2
   7  -5   3 9.99980 2.88018   1
  -8   5  -3 317.389 11.8794   2
  -9   5  -3 73.5668 6.33606   2
  -9  -4   3 4.71358 3.88767   1
   8   4  -3 2.13721 3.42197   3
  -8  -4   3 -5.9814 3.29740   1
   7   4  -3 80.7956 5.47946   3
  -7  -4   3 79.4667 5.60605   1
  -7  -4   3 75.9062 4.41458   2
   6   4  -3 483.659 15.0509   3
  -6  -4   3 475.597 14.1904   2
  -6  -4   3 466.117 15.1078   1
   5   4  -3 -0.5642 1.90312   3
  -5  -4   3 0.70560 1.76458   1
  -5  -4   3 2.42681 1.14089   2
   4   4  -3 1.71831 1.61673   3
  -4  -4   3 2.74585 1.64270   1
  -4  -4   3 3.30919 0.86712   2
   3   4  -3 128.700 4.79226   3
  -3  -4   3 121.655 4.73131   1
   2   4  -3 405.858 12.1227   3
  -2  -4   3 408.062 12.0961   1
   1   4  -3 11.3710 1.74801   3
  -1  -4   3 13.5710 1.65021   1
   0   4  -3 230.412 7.00273   3
   0  -4   3 224.993 6.98845   1
  -1   4  -3 -0.1069 0.76773   2
   1  -4   3 1.10637 0.92575   1
   1  -4   3 -0.9205 0.84523   3
  -2   4  -3 144.606 4.74985   2
   2  -4   3 137.341 4.77820   1
   2  -4   3 140.784 4.64696   3
  -3   4  -3 502.101 14.8134   2
   3  -4   3 512.478 14.5712   3
   3  -4   3 500.622 14.7438   1
  -4   4  -3 310.598 9.93053   2
   4  -4   3 317.922 9.57401   3
   4  -4   3 324.337 9.93541   1
  -5   4  -3 617.910 17.9251   2
   5  -4   3 576.734 17.2875   3
   5  -4   3 596.910 17.7432   1
  -6   4  -3 175.761 6.81825   2
   6  -4   3 155.564 6.25493   3
   6  -4   3 189.439 6.86518   1
  -7   4  -3 3.31958 2.28631   2
   7  -4   3 3.93556 2.50806   1
  -8   4  -3 -0.4400 2.65174   2
   8  -4   3 -1.1108 3.07187   1
  -9   4  -3 131.568 7.73067   2
   8   3  -3 1.09312 3.23792   3
  -8  -3   3 9.15413 3.40098   1
  -8  -3   3 8.69970 2.70195   2
   7   3  -3 87.2773 5.35235   3
  -7  -3   3 81.4741 5.42616   1
  -7  -3   3 85.4340 4.57588   2
   6   3  -3 29.9875 3.68183   3
  -6  -3   3 25.1312 2.65657   2
  -6  -3   3 29.0143 3.42328   1
   5   3  -3 935.104 26.6291   3
  -5  -3   3 917.061 25.9773   2
  -5  -3   3 906.862 26.6030   1
   4   3  -3 228.571 7.65720   3
  -4  -3   3 231.834 7.65550   1
  -4  -3   3 229.194 6.95764   2
   3   3  -3 279.572 8.66856   3
  -3  -3   3 273.493 8.61061   1
   2   3  -3 103.204 3.83181   3
  -2  -3   3 102.879 3.75632   1
   1   3  -3 77.8924 3.00560   3
  -1  -3   3 73.9679 2.92099   1
   0   3  -3 11.9875 1.45986   3
   0   3  -3 11.0151 0.94075   2
   0  -3   3 12.7075 1.44356   1
  -1   3  -3 1310.39 35.6352   2
   1  -3   3 1296.74 35.7790   1
   1  -3   3 1252.88 35.6395   3
  -2   3  -3 2.51788 0.92729   2
   2  -3   3 2.60872 1.01241   1
   2  -3   3 2.94667 0.84402   3
  -3   3  -3 45.7000 2.46407   2
   3  -3   3 46.0339 2.50290   1
   3  -3   3 47.1070 2.04952   3
  -4   3  -3 41.9430 2.68190   2
   4  -3   3 43.2174 2.76281   1
   4  -3   3 42.6245 2.21611   3
  -5   3  -3 28.7572 2.67385   2
   5  -3   3 24.0023 2.20258   3
   5  -3   3 29.0150 2.91406   1
  -6   3  -3 113.176 5.30262   2
   6  -3   3 114.067 5.34192   1
  -7   3  -3 81.8123 5.07318   2
   7  -3   3 95.6480 5.41316   1
   8  -3   3 66.8681 5.67747   1
  -9   3  -3 -2.3668 3.22365   2
   9  -3   3 -0.7910 3.95277   1
   9   2  -3 0.26136 3.46757   1
   9   2  -3 0.26837 3.58593   4
  -9  -2   3 -1.7341 3.09488   2
   8   2  -3 10.2889 3.18059   3
  -8  -2   3 10.9756 3.24926   1
  -8  -2   3 7.23979 2.48037   2
   7   2  -3 154.767 6.91421   3
  -7  -2   3 163.445 6.26606   2
  -7  -2   3 160.871 6.99295   1
   6   2  -3 964.135 31.8559   3
  -6  -2   3 1077.43 29.1644   2
   5   2  -3 27.1623 2.82888   3
  -5  -2   3 28.1956 2.19612   2
  -5  -2   3 29.8039 2.75961   1
   4   2  -3 710.529 20.5694   3
  -4  -2   3 703.686 20.0787   2
  -4  -2   3 719.280 20.4937   1
   3   2  -3 319.562 9.57260   3
  -3  -2   3 303.993 9.36978   1
  -3  -2   3 311.651 9.29692   2
   2   2  -3 204.248 6.32457   3
  -2  -2   3 191.806 6.11147   1
  -2  -2   3 200.024 5.73605   2
   1   2  -3 456.945 13.0311   3
  -1  -2   3 441.720 13.0215   1
   0   2  -3 490.006 14.3145   2
   0   2  -3 537.531 14.4323   3
  -1   2  -3 3.36125 0.79929   2
   1  -2   3 3.07335 1.00018   1
  -2   2  -3 268.932 8.02271   2
   2  -2   3 262.364 8.08012   1
  -3   2  -3 30.1440 2.01234   2
   3  -2   3 32.2710 2.22284   1
  -4   2  -3 284.122 9.12928   2
   4  -2   3 292.719 9.19776   1
  -5   2  -3 307.951 9.54080   2
   5  -2   3 272.929 9.60011   1
   5  -2   3 281.514 8.58119   3
  -6   2  -3 8.04609 2.00254   2
   6  -2   3 8.25066 2.23774   1
  -7   2  -3 172.969 7.42334   2
   7  -2   3 190.723 7.78218   1
  -8   2  -3 -0.5625 4.03846   2
   8  -2   3 -1.0381 3.30562   1
  -9   2  -3 33.0948 4.06766   2
   9  -2   3 24.6574 4.62269   1
   9   1  -3 6.31770 3.77315   3
   9   1  -3 10.2796 3.81943   1
   9   1  -3 10.5454 3.72686   4
  -9  -1   3 9.91050 2.95994   2
   8   1  -3 1.69163 2.82646   3
  -8  -1   3 0.30372 2.20343   2
   7   1  -3 3.52151 2.41230   3
  -7  -1   3 0.78669 1.77638   2
  -7  -1   3 2.36082 2.19864   1
   6   1  -3 117.947 5.18640   3
  -6  -1   3 114.891 4.68699   2
  -6  -1   3 113.929 4.98634   1
   5   1  -3 445.633 13.5485   3
  -5  -1   3 442.737 13.1602   2
  -5  -1   3 446.222 13.3475   1
   4   1  -3 1129.73 31.7071   3
  -4  -1   3 1120.40 31.4849   1
  -4  -1   3 1113.57 31.3226   2
   3   1  -3 8.12824 1.31568   3
  -3  -1   3 10.0643 1.17798   1
  -3  -1   3 8.50362 0.97943   2
   2   1  -3 686.196 19.1996   3
  -2  -1   3 703.776 18.9028   2
  -2  -1   3 646.970 18.9817   1
   1   1  -3 200.016 5.90054   2
   1   1  -3 215.040 6.16647   3
  -1  -1   3 198.664 6.01783   1
   0   1  -3 5394.51 143.559   3
   0   1  -3 5274.16 143.635   2
   0  -1   3 5075.13 143.687   1
  -1   1  -3 1725.67 48.0672   2
   1  -1   3 1759.54 48.1605   1
  -2   1  -3 71.1635 2.83480   2
   2  -1   3 70.9529 2.96408   1
  -3   1  -3 349.941 10.5440   2
   3  -1   3 351.602 10.6604   1
  -4   1  -3 52.2092 2.86136   2
   4  -1   3 52.8771 3.04533   1
  -5   1  -3 61.5198 3.56776   2
   5  -1   3 63.9287 3.80971   1
  -6   1  -3 46.4189 3.59232   2
   6  -1   3 45.1235 4.14554   1
  -7   1  -3 37.0547 4.15583   2
   7  -1   3 45.0584 4.63644   1
  -8   1  -3 2.11227 3.48549   2
   8  -1   3 3.02066 3.24687   1
  -9   1  -3 56.3868 6.41779   2
   9  -1   3 48.3889 5.54138   1
 -10   0   3 17.1963 3.68503   2
   9   0  -3 1.68054 3.39489   3
  -9   0   3 -1.2929 2.67320   2
   8   0  -3 8.88277 2.95707   4
   8   0  -3 7.65638 3.02716   3
   8   0  -3 10.4220 2.74300   1
  -8   0   3 8.77771 2.27513   2
   7   0  -3 23.6723 2.90644   3
  -7   0   3 20.6290 2.47553   2
   6   0  -3 22.0702 2.93817   3
  -6   0   3 18.7007 2.61805   1
  -6   0   3 19.5799 2.10414   2
   5   0  -3 5.21040 1.54010   3
  -5   0   3 6.38701 1.41978   1
  -5   0   3 4.46166 1.28725   2
   4   0  -3 125.931 4.63588   3
  -4   0   3 124.524 4.21978   1
  -4   0   3 123.895 4.34068   2
   3   0  -3 24.9119 1.90845   3
  -3   0   3 21.4049 1.58586   2
  -3   0   3 21.8798 1.42895   1
   2   0  -3 3074.94 82.8422   3
  -2   0   3 2929.63 82.4742   1
  -2   0   3 3028.19 82.6255   2
   1   0  -3 28.7831 1.57843   3
   1   0  -3 27.1421 1.40363   2
  -1   0   3 26.0680 1.34641   1
   0   0  -3 867.335 23.5815   3
   0   0   3 840.150 23.7397   1
  -1   0  -3 85.9418 2.99672   2
   1   0   3 83.7515 3.10476   1
   1   0   3 82.2824 3.00443   4
  -2   0  -3 104.371 3.68429   2
   2   0   3 103.899 3.71654   4
   2   0   3 101.186 3.79392   1
[truncated: 271,804 more chars]
