# Supplementary material for: Crystal structures of 4-{(E)-3-[(imino-λ5-aza­nyl­idene)amino]­prop-1-en­yl}-N,N-di­methyl­imidazole-1-sulfonamide and 2-[(imino-λ5-aza­nyl­idene)amino]-4-{(E)-3-[(imino-λ5-aza­nyl­idene)amino]­prop-1-en­yl}-N,N-di­methyl­imidazole-1-sulfonamide
Source: Acta Crystallogr E Crystallogr Commun. 2019 Apr 25;75(Pt 5):695–9. doi: 10.1107/S205698901900519X (PMC6505610; doi:10.1107/S205698901900519X)
Supplement: Supplementary file 2 [file e-75-00695-compound_1sup2.hkl]

data_compound_1                                                                 
_shelx_title ' lmr1_0m_a.res in P-1'                                            
_shelx_refln_list_code          4                                               
_shelx_F_calc_maximum       99.10                                               
_exptl_crystal_F_000       268.00                                               
_reflns_d_resolution_high  0.6459                                               
                                                                                
loop_                                                                           
 _space_group_symop_operation_xyz                                               
 'x, y, z'                                                                      
 '-x, -y, -z'                                                                   
                                                                                
_cell_length_a     5.4252                                                       
_cell_length_b     9.8305                                                       
_cell_length_c    11.1373                                                       
_cell_angle_alpha  74.636                                                       
_cell_angle_beta   83.418                                                       
_cell_angle_gamma  80.255                                                       
                                                                                
_shelx_F_squared_multiplier     1.000                                           
                                                                                
loop_                                                                           
 _refln_index_h                                                                 
 _refln_index_k                                                                 
 _refln_index_l                                                                 
 _refln_F_squared_calc                                                          
 _refln_F_squared_meas                                                          
 _refln_F_squared_sigma                                                         
 _refln_observed_status                                                         
   1   0   0       2357.61       2250.96        45.72 o                         
   2   0   0        273.05        298.71         6.37 o                         
   3   0   0         26.88         31.90         1.58 o                         
   4   0   0         36.28         33.53         1.57 o                         
   5   0   0        254.50        265.89         7.83 o                         
   6   0   0        393.16        407.85        11.90 o                         
   7   0   0        407.89        406.77        12.35 o                         
   8   0   0          1.51         -0.92         4.33 o                         
  -8   1   0         64.80         55.60         5.22 o                         
  -7   1   0          1.03          5.57         2.94 o                         
  -6   1   0        151.55        154.63         5.77 o                         
  -5   1   0        104.92        104.23         3.26 o                         
  -4   1   0          2.00          1.48         0.78 o                         
  -3   1   0         72.11         68.49         2.76 o                         
  -2   1   0        366.47        320.32        13.30 o                         
  -1   1   0        459.90        489.64        13.58 o                         
   1   1   0        324.64        285.42         5.14 o                         
   2   1   0        202.10        185.39         4.10 o                         
   3   1   0         47.74         54.88         1.85 o                         
   4   1   0        100.47         99.47         2.82 o                         
   5   1   0         23.43         25.22         1.73 o                         
   6   1   0          3.26          2.43         1.75 o                         
   7   1   0         41.82         39.99         4.08 o                         
   8   1   0          0.00         -2.97         3.01 o                         
  -8   2   0        205.95        196.16        13.26 o                         
  -7   2   0         98.77        100.53         7.19 o                         
  -6   2   0        149.43        155.38         5.83 o                         
  -5   2   0        108.64        118.52         3.58 o                         
  -4   2   0         68.37         70.33         2.36 o                         
  -3   2   0        117.80        118.18         3.22 o                         
  -2   2   0         73.44         66.60         2.29 o                         
   0   2   0        727.92        706.67        18.35 o                         
   1   2   0       1282.83       1181.63        24.16 o                         
   2   2   0        260.09        220.75         5.97 o                         
   3   2   0        445.95        466.95        12.29 o                         
   4   2   0          3.58          3.11         0.57 o                         
   5   2   0          0.09          2.05         0.81 o                         
   6   2   0        171.82        165.91         6.02 o                         
   7   2   0         47.44         51.18         4.72 o                         
   8   2   0          0.24         -0.45         3.03 o                         
  -7   3   0        227.56        226.19        12.31 o                         
  -6   3   0          3.93          7.46         2.09 o                         
  -5   3   0         23.15         27.76         2.51 o                         
  -4   3   0          0.94          0.43         0.90 o                         
  -3   3   0         22.22         18.25         2.48 o                         
  -2   3   0       2207.29       2371.22        59.53 o                         
  -1   3   0       2333.24       2379.16        48.50 o                         
   0   3   0        516.70        502.85        12.52 o                         
   1   3   0       3710.36       3581.61        89.14 o                         
   2   3   0       1109.27       1184.87        24.42 o                         
   3   3   0          4.29          4.00         0.64 o                         
   4   3   0         13.33         13.23         1.34 o                         
   5   3   0          3.43          1.78         1.01 o                         
   6   3   0         14.06         15.60         2.18 o                         
   7   3   0        173.95        188.13         7.31 o                         
   8   3   0        112.58        106.33        17.88 o                         
  -7   4   0         98.12        108.66         9.27 o                         
  -6   4   0         28.46         36.39         5.50 o                         
  -5   4   0          5.13          4.51         1.41 o                         
  -4   4   0        102.88         87.94         4.57 o                         
  -3   4   0         42.76         44.14         2.35 o                         
  -2   4   0       1250.41       1372.87        34.92 o                         
  -1   4   0        312.48        329.38         7.56 o                         
   0   4   0        411.66        411.49         8.73 o                         
   1   4   0        249.77        272.91         8.41 o                         
   2   4   0        957.16        986.49        20.44 o                         
   3   4   0          4.33          4.31         0.70 o                         
   4   4   0        381.47        353.89         7.94 o                         
   5   4   0         31.85         28.89         1.95 o                         
   6   4   0         44.85         47.91         4.97 o                         
   7   4   0         57.18         58.87         4.72 o                         
   8   4   0         59.03         36.44         6.06 o                         
  -7   5   0          0.00         -1.30         4.93 o                         
  -6   5   0          9.75         11.23         7.01 o                         
  -5   5   0         13.66         10.53         2.11 o                         
  -4   5   0        176.37        166.05         5.41 o                         
  -3   5   0        301.65        324.65         9.39 o                         
  -2   5   0        106.86         97.77         3.52 o                         
  -1   5   0        127.05        128.03         5.15 o                         
   0   5   0        145.03        129.40         3.13 o                         
   1   5   0        908.30        972.63        20.18 o                         
   2   5   0        833.12        848.42        17.75 o                         
   3   5   0        364.32        353.65         7.84 o                         
   4   5   0          3.15          4.26         1.18 o                         
   5   5   0         20.44         21.82         1.60 o                         
   6   5   0         83.23         83.67         4.40 o                         
   7   5   0        111.05        109.24         5.81 o                         
  -7   6   0         29.38         30.81         6.32 o                         
  -6   6   0         69.65         60.69         7.06 o                         
  -5   6   0         53.23         60.56         4.25 o                         
  -4   6   0        142.25        147.23         5.57 o                         
  -3   6   0         46.28         51.24         4.42 o                         
  -2   6   0          0.05         -0.43         1.10 o                         
  -1   6   0        191.82        183.33         5.76 o                         
   0   6   0        974.95        983.29        20.51 o                         
   1   6   0        262.25        263.58         5.98 o                         
   2   6   0          0.12         -0.16         0.67 o                         
   3   6   0       1099.73       1061.73        22.24 o                         
   4   6   0          5.74          8.56         1.24 o                         
   5   6   0          0.58          0.30         1.20 o                         
   6   6   0        167.85        164.85         8.45 o                         
   7   6   0         14.43         13.43         2.99 o                         
   8   6   0         13.75          3.81         5.02 o                         
  -6   7   0        138.08        129.00         6.92 o                         
  -5   7   0        198.27        190.58         7.35 o                         
  -4   7   0        162.53        154.32         5.91 o                         
  -3   7   0          0.30          0.95         1.53 o                         
  -2   7   0         58.43         55.31         9.52 o                         
  -1   7   0        121.98        118.26         3.24 o                         
   0   7   0       1127.23       1148.36        23.98 o                         
   1   7   0        569.34        582.30        12.56 o                         
   2   7   0        126.02        119.50         3.30 o                         
   3   7   0          1.18          1.53         1.13 o                         
   4   7   0          7.30          9.98         1.27 o                         
   5   7   0         34.06         31.98         2.43 o                         
   6   7   0        112.70        106.58         5.14 o                         
   7   7   0        176.35        171.23         7.32 o                         
  -6   8   0         65.71         71.90         6.24 o                         
  -5   8   0        353.41        324.39        52.35 o                         
  -4   8   0         29.39         32.86         3.64 o                         
  -3   8   0         19.30         23.68         2.47 o                         
  -2   8   0         89.26         96.06         4.16 o                         
  -1   8   0        229.06        235.69         5.75 o                         
   0   8   0        151.38        155.18         4.28 o                         
   1   8   0        213.47        207.61         5.10 o                         
   2   8   0       1156.06       1171.75        24.62 o                         
   3   8   0          3.75          6.67         1.19 o                         
   4   8   0          6.68          5.50         1.39 o                         
   5   8   0         60.12         61.82         3.22 o                         
   6   8   0          3.56          3.79         6.53 o                         
   7   8   0         39.33         57.81         7.44 o                         
  -5   9   0         28.32         17.22         4.93 o                         
  -4   9   0         14.15         12.88         3.16 o                         
  -3   9   0          1.84          2.40         2.08 o                         
  -2   9   0         29.75         32.42         3.09 o                         
  -1   9   0        318.25        340.00        11.76 o                         
   0   9   0         43.17         37.23         2.01 o                         
   1   9   0        119.85        116.11         3.46 o                         
   2   9   0          3.51          2.77         1.57 o                         
   3   9   0         37.39         36.39         2.38 o                         
   4   9   0         21.94         24.03         3.50 o                         
   5   9   0          1.20          1.93         1.72 o                         
   6   9   0         23.18         21.23         4.13 o                         
   7   9   0          4.08          5.88         4.59 o                         
  -5  10   0          0.58          0.16         3.42 o                         
  -4  10   0         28.89         31.16         6.66 o                         
  -3  10   0        112.95        111.81         7.19 o                         
  -2  10   0        125.12        121.37         8.10 o                         
  -1  10   0         34.78         38.48         3.33 o                         
   0  10   0          0.01          2.38         1.28 o                         
   1  10   0        121.36        118.97         3.78 o                         
   2  10   0          6.05         10.14         1.82 o                         
   3  10   0          4.80          5.19         1.58 o                         
   4  10   0         18.80         20.90         3.17 o                         
   5  10   0          1.51          2.16         3.12 o                         
   6  10   0          1.42          0.35         3.55 o                         
  -4  11   0         52.53         50.13        14.67 o                         
  -3  11   0          4.91          4.33         3.72 o                         
  -2  11   0         18.31         17.20         4.15 o                         
  -1  11   0          0.43          1.61         2.26 o                         
   0  11   0        182.98        183.99         6.80 o                         
   1  11   0         12.35         14.67         2.13 o                         
   2  11   0        332.03        350.90         8.55 o                         
   3  11   0        145.45        155.95         5.00 o                         
   4  11   0         37.43         43.10         4.01 o                         
   6  11   0          0.30         -1.30         4.07 o                         
  -3  12   0          7.47          6.39         6.23 o                         
  -2  12   0          5.73          2.66         4.93 o                         
  -1  12   0         19.57         26.77         4.46 o                         
   0  12   0          5.13          7.37         2.60 o                         
   1  12   0         19.50         20.76         2.82 o                         
   2  12   0         34.40         42.82         3.54 o                         
   3  12   0         17.57         13.49         2.75 o                         
   4  12   0          0.72          2.18         2.78 o                         
   5  12   0          4.14          9.09         4.07 o                         
  -2  13   0        108.32        109.20         6.67 o                         
  -1  13   0         25.68         23.54         3.60 o                         
   0  13   0         34.25         40.10         8.35 o                         
   1  13   0        112.63        119.24         8.83 o                         
   2  13   0         39.63         37.91         5.54 o                         
   3  13   0        126.69        131.86         6.70 o                         
   4  13   0         62.67         45.53         5.63 o                         
  -1  14   0          0.74          3.34         3.66 o                         
   0  14   0         64.31         63.97         8.48 o                         
   1  14   0        115.48        123.05        10.05 o                         
   2  14   0         21.61         18.00         5.11 o                         
   3  14   0          6.92         -0.87         4.85 o                         
  -2 -14   1          7.57          6.84         5.28 o                         
  -1 -14   1          0.65          4.24         5.11 o                         
   0 -14   1          0.82         -0.21         3.76 o                         
  -4 -13   1         22.30         21.44         8.52 o                         
  -2 -13   1         21.81         23.63         5.19 o                         
  -1 -13   1         40.72         40.35         3.85 o                         
   0 -13   1          0.37          2.46         3.12 o                         
   1 -13   1         10.17         21.72         5.19 o                         
   2 -13   1          0.18          5.27         3.68 o                         
  -5 -12   1          1.20         -2.16         3.98 o                         
  -4 -12   1         52.97         64.94         5.14 o                         
  -3 -12   1          1.83          1.73         2.11 o                         
  -2 -12   1          5.35          4.31         2.66 o                         
  -1 -12   1         56.62         59.81         4.62 o                         
   0 -12   1          0.12         -2.55         2.73 o                         
   1 -12   1        259.13        262.59        23.15 o                         
   2 -12   1         69.77         67.51         5.35 o                         
   3 -12   1          8.69         11.15         3.60 o                         
  -6 -11   1          8.05          7.18         4.50 o                         
  -5 -11   1          0.05         -1.99         3.98 o                         
  -4 -11   1         54.13         58.65         3.72 o                         
  -3 -11   1        128.24        131.67         6.71 o                         
  -2 -11   1         32.61         36.81         2.53 o                         
  -1 -11   1          9.08          8.75         2.64 o                         
   0 -11   1        230.65        238.21         8.18 o                         
   1 -11   1         16.70         20.63         2.78 o                         
   2 -11   1          0.08          0.78         5.19 o                         
   3 -11   1         50.43         42.24         5.80 o                         
   4 -11   1          4.99          9.67         3.55 o                         
  -6 -10   1          5.23          1.90         3.81 o                         
  -5 -10   1         45.69         39.31         3.71 o                         
  -4 -10   1         12.15         13.09         1.98 o                         
  -3 -10   1        196.94        208.02         5.79 o                         
  -2 -10   1        157.70        175.27         5.13 o                         
  -1 -10   1         16.46         15.91         2.51 o                         
   0 -10   1        383.89        401.94        16.27 o                         
   1 -10   1         79.55         90.70         4.59 o                         
   2 -10   1          2.84          1.82         2.20 o                         
   3 -10   1        110.38        107.69         5.54 o                         
   4 -10   1         76.33         72.43         6.23 o                         
   5 -10   1         28.97         21.84         9.39 o                         
  -7  -9   1          5.74          4.41         4.50 o                         
  -6  -9   1         10.88          6.97         2.86 o                         
  -5  -9   1         56.29         57.74         5.11 o                         
  -4  -9   1         62.82         62.71         3.09 o                         
  -3  -9   1         95.57        109.40         3.76 o                         
  -2  -9   1        231.93        253.51         9.45 o                         
  -1  -9   1        708.88        735.09        19.43 o                         
   0  -9   1          8.12          6.80         1.19 o                         
   1  -9   1          6.52          8.91         3.63 o                         
   2  -9   1          7.93          7.53         2.05 o                         
   3  -9   1          1.37          3.36         2.17 o                         
   4  -9   1         66.79         63.27         4.82 o                         
   5  -9   1         47.46         47.81         4.83 o                         
  -7  -8   1         33.05         39.74         4.37 o                         
  -6  -8   1         54.88         48.75         4.33 o                         
  -5  -8   1         43.82         48.09         3.52 o                         
  -4  -8   1        143.13        145.95         4.27 o                         
  -3  -8   1          0.04          0.26         2.20 o                         
  -2  -8   1         75.46         63.06         2.54 o                         
  -1  -8   1        640.18        632.61        14.07 o                         
   0  -8   1         39.79         37.33         1.86 o                         
   1  -8   1         15.99         17.66         2.77 o                         
   2  -8   1         25.95         26.16         4.85 o                         
   3  -8   1          5.25          6.71         2.25 o                         
   4  -8   1          3.33          2.62         2.24 o                         
   5  -8   1          8.86         21.20         4.67 o                         
   6  -8   1          6.46          6.38         3.51 o                         
  -7  -7   1         34.35         34.29         4.54 o                         
  -6  -7   1         31.58         29.58         2.94 o                         
  -5  -7   1         22.24         16.59         2.13 o                         
  -4  -7   1        111.85        114.38         4.26 o                         
  -3  -7   1         46.09         55.40         2.81 o                         
  -2  -7   1        577.15        586.40        12.70 o                         
  -1  -7   1         50.84         50.95         1.98 o                         
   0  -7   1          8.84          8.65         0.90 o                         
   1  -7   1         40.71         41.42         2.51 o                         
   2  -7   1         93.15        110.43         4.31 o                         
   3  -7   1         26.46         23.23         2.26 o                         
   4  -7   1         10.30         11.03         4.28 o                         
   5  -7   1          3.92          8.02         2.60 o                         
   6  -7   1          3.13          4.68         3.27 o                         
  -7  -6   1          5.63          4.37         2.87 o                         
  -6  -6   1          2.42          3.23         2.12 o                         
  -5  -6   1         39.68         33.31         3.55 o                         
  -4  -6   1          0.30          1.94         1.58 o                         
  -2  -6   1         20.11         21.28         1.51 o                         
  -1  -6   1        758.98        751.00        15.85 o                         
   0  -6   1        412.78        409.83         8.93 o                         
   1  -6   1          0.12          0.19         0.95 o                         
   2  -6   1         57.31         58.31         2.88 o                         
   3  -6   1         11.99          7.78         2.29 o                         
   4  -6   1        251.26        275.58         8.70 o                         
   5  -6   1        204.71        214.89         7.68 o                         
   6  -6   1         51.90         39.74         3.87 o                         
   7  -6   1         27.90         36.35         6.49 o                         
  -7  -5   1          0.00          2.89         3.20 o                         
  -6  -5   1          6.84          7.35         2.14 o                         
  -5  -5   1          6.18          3.01         1.56 o                         
  -4  -5   1        304.96        274.47         6.44 o                         
  -3  -5   1        611.65        596.32        12.77 o                         
  -2  -5   1        661.33        640.29        13.58 o                         
  -1  -5   1         45.65         45.66         1.56 o                         
   0  -5   1        725.99        660.52        33.69 o                         
   1  -5   1        905.45        954.70        24.58 o                         
   2  -5   1         55.42         49.16         2.47 o                         
   3  -5   1        162.47        174.58         7.37 o                         
   4  -5   1         31.69         28.89         2.74 o                         
   5  -5   1          0.04          0.54         2.38 o                         
   6  -5   1        171.63        174.29         7.09 o                         
   7  -5   1         73.05         75.14         8.92 o                         
  -8  -4   1         12.61         11.00         3.47 o                         
  -7  -4   1         11.35         15.33         2.77 o                         
  -6  -4   1         46.75         44.48         8.31 o                         
  -5  -4   1         40.50         40.95         2.81 o                         
  -4  -4   1         32.32         25.01         1.81 o                         
  -3  -4   1        103.10        104.66         2.81 o                         
  -2  -4   1       1135.45       1145.14        23.68 o                         
  -1  -4   1       1049.79       1028.03        21.24 o                         
   0  -4   1       1473.18       1413.36        34.13 o                         
   1  -4   1        829.80        867.46        28.13 o                         
   2  -4   1        112.11        119.10         5.16 o                         
   3  -4   1        573.04        603.11        12.95 o                         
   4  -4   1        412.77        412.80         9.86 o                         
   5  -4   1         81.05         83.84         3.19 o                         
   6  -4   1        181.36        187.26         7.37 o                         
   7  -4   1         55.18         51.93         7.70 o                         
  -8  -3   1         61.06         51.61         5.32 o                         
  -7  -3   1          0.23          2.78         2.43 o                         
  -6  -3   1          4.08          4.45         1.89 o                         
  -5  -3   1        677.86        719.58        19.28 o                         
  -4  -3   1         53.78         54.30         3.42 o                         
  -3  -3   1          8.89         11.11         1.14 o                         
  -2  -3   1        725.32        729.91        15.20 o                         
  -1  -3   1         10.77          7.75         0.80 o                         
   0  -3   1          4.94          5.08         0.45 o                         
   1  -3   1        116.35        105.19         3.22 o                         
   2  -3   1       1583.95       1696.00        42.86 o                         
   3  -3   1         26.82         27.72         1.38 o                         
   4  -3   1          0.55          0.74         1.11 o                         
   5  -3   1         18.18         18.05         1.58 o                         
   6  -3   1         16.94         18.10         1.93 o                         
   7  -3   1         13.21         10.21         4.41 o                         
  -8  -2   1         91.46         85.18         6.23 o                         
  -7  -2   1        250.03        247.28         8.68 o                         
  -6  -2   1        127.09        133.75         5.41 o                         
  -5  -2   1         26.69         25.98         2.45 o                         
  -4  -2   1          0.31         -0.67         0.67 o                         
  -3  -2   1        151.85        145.46         4.41 o                         
  -2  -2   1       2089.24       2031.00        50.90 o                         
  -1  -2   1       9821.54      10746.41       266.71 o                         
   0  -2   1       1974.57       1906.76        43.45 o                         
   1  -2   1       1185.52       1354.35        34.07 o                         
   2  -2   1        276.67        262.38         5.75 o                         
   3  -2   1         41.03         38.03         1.48 o                         
   4  -2   1         86.92         79.10         2.57 o                         
   5  -2   1        534.44        527.87        11.74 o                         
   6  -2   1         71.34         74.28         4.49 o                         
   7  -2   1          0.04          6.84         6.40 o                         
   8  -2   1         14.51         24.49         6.14 o                         
  -8  -1   1          7.53          6.07         3.20 o                         
  -7  -1   1         68.45         64.70         6.02 o                         
  -6  -1   1        574.00        588.23        16.38 o                         
  -5  -1   1         17.49         18.76         1.20 o                         
  -4  -1   1         57.59         66.69         1.75 o                         
  -3  -1   1        352.88        354.46         7.31 o                         
  -2  -1   1          0.53          0.32         0.31 o                         
  -1  -1   1        251.06        249.98         6.51 o                         
   0  -1   1         41.10         38.34         1.17 o                         
   1  -1   1       1185.87       1166.79        24.64 o                         
   2  -1   1          2.07          2.75         0.45 o                         
   3  -1   1         49.40         57.72         1.81 o                         
   4  -1   1          5.94          6.85         0.90 o                         
   5  -1   1        116.74        115.85         3.53 o                         
   6  -1   1          6.76          5.65         1.52 o                         
   7  -1   1         18.49         16.41         3.29 o                         
   8  -1   1          0.29          7.18         5.19 o                         
  -8   0   1         28.48         29.91         6.45 o                         
  -7   0   1         55.33         58.35         6.19 o                         
  -6   0   1         85.62         88.28         4.30 o                         
  -5   0   1         21.34         20.05         2.38 o                         
  -4   0   1         17.82         17.37         1.24 o                         
  -3   0   1        136.81        123.32         5.63 o                         
  -2   0   1       1078.98        998.67        30.92 o                         
  -1   0   1         62.36         76.40         2.18 o                         
   1   0   1       1729.16       1657.87        33.72 o                         
   2   0   1        308.76        319.29        11.94 o                         
   3   0   1        230.50        236.54         5.33 o                         
   4   0   1          5.09          4.39         0.86 o                         
   5   0   1          3.82          6.80         1.83 o                         
   6   0   1         29.20         31.53         2.57 o                         
   7   0   1          2.55          0.38         4.11 o                         
   8   0   1         34.45         29.07         4.16 o                         
  -8   1   1         42.16         42.22         4.16 o                         
  -7   1   1        122.08        116.25         5.71 o                         
  -6   1   1         39.37         38.81         3.89 o                         
  -5   1   1         12.79         17.92         1.86 o                         
  -4   1   1         54.59         56.65         2.05 o                         
  -3   1   1        128.09        125.21         4.47 o                         
  -2   1   1        376.12        363.95        13.13 o                         
  -1   1   1       4142.99       4208.72        85.40 o                         
   1   1   1         49.86         44.35         1.08 o                         
   2   1   1        263.49        256.38         5.55 o                         
   3   1   1          6.00          5.11         0.65 o                         
   4   1   1        258.23        269.90         6.21 o                         
   5   1   1        266.60        258.45         7.69 o                         
   6   1   1        408.77        408.93        11.84 o                         
   7   1   1         18.79         20.10         4.63 o                         
   8   1   1         15.36          9.59         3.20 o                         
  -7   2   1          0.15         -0.42         3.55 o                         
  -6   2   1         78.93         67.49         4.02 o                         
  -5   2   1         42.99         38.26         2.78 o                         
  -4   2   1          1.76          1.38         0.85 o                         
  -3   2   1         33.04         34.41         1.41 o                         
  -2   2   1          3.57          2.27         0.46 o                         
  -1   2   1         27.14         21.40         0.81 o                         
   0   2   1        365.49        316.75         8.11 o                         
   1   2   1       2165.00       2112.47        42.97 o                         
   2   2   1        532.40        509.58        10.68 o                         
   3   2   1        160.92        147.27         3.48 o                         
   4   2   1        135.94        132.28         4.32 o                         
   5   2   1          3.92          7.49         0.98 o                         
   6   2   1         89.07         88.46         8.44 o                         
   7   2   1        118.82        116.17         5.55 o                         
   8   2   1         20.31         22.21         4.24 o                         
  -7   3   1          0.09         -0.20         2.77 o                         
  -6   3   1          0.00         -1.45         1.95 o                         
  -5   3   1         71.39         68.28         3.34 o                         
  -4   3   1         15.31         14.93         1.58 o                         
  -3   3   1          1.16          1.45         0.95 o                         
  -2   3   1       2123.68       2227.25        45.53 o                         
  -1   3   1        531.72        576.15        12.03 o                         
   0   3   1         88.93         96.61         3.38 o                         
   1   3   1       2181.43       2160.28        44.00 o                         
   2   3   1        298.66        235.61        13.21 o                         
   3   3   1        410.10        402.97         8.70 o                         
   4   3   1        188.27        171.43         6.40 o                         
   5   3   1        353.85        346.99        13.89 o                         
   6   3   1         22.79         24.96         4.37 o                         
   7   3   1         70.55         69.78         4.62 o                         
   8   3   1         93.14         84.23        15.63 o                         
  -7   4   1         98.68        100.96         8.92 o                         
  -6   4   1         46.51         52.60         4.08 o                         
  -5   4   1         93.54         95.49         3.66 o                         
  -4   4   1        125.76        113.84         3.36 o                         
  -3   4   1        240.22        234.58         6.87 o                         
  -2   4   1        237.62        246.31         6.94 o                         
  -1   4   1        355.88        344.31        11.02 o                         
   0   4   1        520.37        496.11        18.20 o                         
   1   4   1        714.97        650.71        16.35 o                         
   2   4   1       1348.76       1345.91        27.67 o                         
   3   4   1        594.27        560.26        11.90 o                         
   4   4   1          3.30          1.32         0.79 o                         
   5   4   1         61.32         60.19         3.42 o                         
   6   4   1         21.73         19.68         2.24 o                         
   7   4   1          1.08         -0.84         2.31 o                         
   8   4   1         49.46         31.77         5.80 o                         
  -7   5   1         54.88         51.50         7.62 o                         
  -6   5   1         57.57         52.11         6.49 o                         
  -5   5   1          7.73          5.07         1.49 o                         
  -4   5   1          0.92          2.47         1.14 o                         
  -3   5   1       1181.31       1253.05        26.14 o                         
  -2   5   1          1.75          1.06         0.66 o                         
  -1   5   1        171.97        168.37         5.17 o                         
   0   5   1        466.86        446.06         9.52 o                         
   1   5   1        136.43        149.08         3.54 o                         
   2   5   1         26.42         24.77         1.19 o                         
   3   5   1         42.44         45.71         1.72 o                         
   4   5   1        450.43        422.15        11.40 o                         
   5   5   1         46.11         42.53         3.44 o                         
   6   5   1          1.52          4.03         2.21 o                         
   7   5   1          0.51          2.35         2.47 o                         
   8   5   1         17.30         15.29         3.46 o                         
  -7   6   1         50.67         48.29         6.92 o                         
  -6   6   1        188.46        194.25        11.35 o                         
  -5   6   1        161.31        166.16        10.61 o                         
  -4   6   1        209.60        229.76         7.41 o                         
  -3   6   1         39.12         41.33         2.50 o                         
  -2   6   1          5.99          6.82         1.02 o                         
  -1   6   1        146.84        164.06         4.04 o                         
   0   6   1        675.05        695.82        14.69 o                         
   1   6   1       1106.80       1146.57        23.79 o                         
   2   6   1        272.94        266.55         6.52 o                         
   3   6   1          3.12          5.80         1.45 o                         
   4   6   1          0.00          0.02         0.93 o                         
   5   6   1          1.12          1.75         1.24 o                         
   6   6   1          0.91          0.36         1.87 o                         
   7   6   1          5.84          7.53         4.33 o                         
   8   6   1          1.09          2.25         4.67 o                         
  -6   7   1          0.65          1.04         4.24 o                         
  -5   7   1          3.38          1.42         2.35 o                         
  -4   7   1        257.61        263.05         9.84 o                         
  -3   7   1         20.11         15.18         1.71 o                         
  -2   7   1         14.08         15.99         1.41 o                         
  -1   7   1         48.28         43.00         1.83 o                         
   0   7   1         19.50         18.12         1.31 o                         
   1   7   1          6.14          9.68         1.81 o                         
   2   7   1        250.18        257.80         5.98 o                         
   3   7   1          7.09          4.05         0.98 o                         
   4   7   1          5.67          8.80         1.65 o                         
   5   7   1         57.12         52.68         3.09 o                         
   6   7   1          3.35          4.44         2.04 o                         
   7   7   1         44.10         36.17         4.37 o                         
  -6   8   1          0.47         -1.47         4.67 o                         
  -5   8   1        159.78        160.31         6.95 o                         
  -4   8   1         66.08         75.97         4.53 o                         
  -3   8   1          1.33          2.03         1.71 o                         
  -2   8   1          1.85         -0.09         1.03 o                         
  -1   8   1         23.40         21.31         1.85 o                         
   0   8   1         12.21         11.26         1.27 o                         
   1   8   1         85.31         81.83         2.59 o                         
   2   8   1         92.48         87.99         5.07 o                         
   3   8   1          0.25          0.01         1.04 o                         
   4   8   1         92.85        103.81         3.62 o                         
   5   8   1        174.76        179.86         5.04 o                         
   6   8   1         80.64         79.65         4.61 o                         
   7   8   1          9.68         17.39         4.15 o                         
  -5   9   1          6.18          1.96         3.08 o                         
  -4   9   1         69.23         68.64         5.58 o                         
  -3   9   1         13.53         15.36         2.29 o                         
  -2   9   1          0.37          2.85         1.68 o                         
  -1   9   1          3.29          2.96         1.19 o                         
   0   9   1         14.10         12.86         1.42 o                         
   1   9   1        803.82        847.15        18.11 o                         
   2   9   1         67.76         76.43         2.85 o                         
   3   9   1         56.41         60.85         2.73 o                         
   4   9   1        154.78        164.79         4.79 o                         
   5   9   1         15.48         14.96         1.90 o                         
   7   9   1        102.95         99.14         9.09 o                         
  -5  10   1          7.42          2.47         3.30 o                         
  -4  10   1         29.83         27.55         3.45 o                         
  -3  10   1          9.37          8.74         2.77 o                         
  -2  10   1         51.62         52.07         3.75 o                         
  -1  10   1         18.53         21.89         4.80 o                         
   0  10   1         28.04         25.40         6.40 o                         
   1  10   1          1.36          2.36         1.18 o                         
   2  10   1         17.20         19.53         2.28 o                         
   3  10   1         46.51         52.51         3.45 o                         
   4  10   1         85.84         86.75         4.44 o                         
   5  10   1        109.18        112.38         5.41 o                         
   6  10   1         46.31         52.71         6.84 o                         
  -4  11   1         65.09         57.45         5.67 o                         
  -3  11   1        121.39        113.86         6.00 o                         
  -2  11   1         49.99         46.48         3.82 o                         
  -1  11   1          3.80          3.63         2.11 o                         
   0  11   1        248.39        252.96         8.27 o                         
   1  11   1          8.67         10.56         1.58 o                         
   2  11   1        114.50        113.87         6.04 o                         
   3  11   1        370.14        398.01         9.91 o                         
   4  11   1         59.28         61.35         5.76 o                         
   5  11   1         46.06         44.08         4.32 o                         
   6  11   1          5.05          2.08         4.15 o                         
  -3  12   1         44.72         50.36         5.20 o                         
  -2  12   1         37.30         44.65         4.89 o                         
  -1  12   1        125.73        123.30         5.72 o                         
   0  12   1          9.72         13.12         3.12 o                         
   1  12   1          0.52          2.17         2.38 o                         
   2  12   1          3.03          2.51         2.18 o                         
   3  12   1         16.05         16.74         2.60 o                         
   4  12   1         84.63         83.27         9.44 o                         
   5  12   1         58.35         62.80        13.46 o                         
  -2  13   1          1.86          4.50         4.93 o                         
  -1  13   1        136.18        145.06         6.84 o                         
   0  13   1          1.31         -3.00         3.00 o                         
   1  13   1          8.38          4.59         4.33 o                         
   2  13   1         70.71         79.64         7.27 o                         
   3  13   1          9.30         14.39         5.19 o                         
   4  13   1         19.43         18.95         5.54 o                         
   5  13   1          0.21         -1.56         3.89 o                         
  -1  14   1          2.60         -1.82         5.11 o                         
   0  14   1          0.07          7.44         4.93 o                         
   1  14   1          9.16         15.49         5.11 o                         
   2  14   1          0.32         -4.41         4.41 o                         
   3  14   1          5.53          1.04         4.85 o                         
  -1 -14   2        106.19        122.04         7.65 o                         
  -3 -13   2          0.34         -3.63         4.76 o                         
  -2 -13   2         59.98         62.00         5.75 o                         
  -1 -13   2        100.98        112.83         6.58 o                         
   0 -13   2         75.66         72.53         6.27 o                         
   1 -13   2          7.02          2.62         5.62 o                         
   2 -13   2         40.97         41.54         4.64 o                         
  -5 -12   2          3.49          0.09         3.72 o                         
  -4 -12   2          0.02         -3.81         3.81 o                         
  -3 -12   2         63.20         65.43         4.34 o                         
  -2 -12   2         37.58         37.37         3.54 o                         
  -1 -12   2        126.32        136.11         6.34 o                         
   0 -12   2         87.43         91.71         8.36 o                         
   1 -12   2          2.17          1.00         3.55 o                         
   2 -12   2          0.09          7.01         3.46 o                         
   3 -12   2          3.60          6.92         3.59 o                         
  -5 -11   2          0.51          2.73         3.04 o                         
  -4 -11   2         13.22         14.56         2.40 o                         
  -3 -11   2        260.67        274.86         7.42 o                         
  -2 -11   2        172.63        189.97         5.67 o                         
  -1 -11   2         42.74         47.25         4.04 o                         
   0 -11   2         98.49         98.34         5.11 o                         
   1 -11   2          4.73          8.02         2.90 o                         
   2 -11   2          0.55          0.95         2.75 o                         
   3 -11   2          2.45          3.19         6.66 o                         
   4 -11   2         56.42         49.91         5.24 o                         
  -6 -10   2          3.98          6.88         3.74 o                         
  -5 -10   2         23.61         26.93         3.46 o                         
  -4 -10   2          7.46          9.12         1.97 o                         
  -3 -10   2          1.97          2.92         1.71 o                         
  -2 -10   2        197.00        223.18         6.11 o                         
  -1 -10   2         28.94         34.52         2.57 o                         
   0 -10   2         23.15         23.29         2.60 o                         
   1 -10   2         41.34         43.16         5.10 o                         
   2 -10   2        106.63        113.47         9.66 o                         
   3 -10   2         41.53         48.87         4.76 o                         
   4 -10   2          2.31         -1.05         3.01 o                         
  -6  -9   2         18.38         19.89         3.22 o                         
  -5  -9   2          0.01         -0.74         3.24 o                         
  -4  -9   2         70.30         76.55         3.35 o                         
  -3  -9   2         65.29         69.31         3.03 o                         
  -2  -9   2        150.50        160.07         4.62 o                         
  -1  -9   2        156.23        159.31         4.49 o                         
   0  -9   2         69.13         64.88         3.58 o                         
   1  -9   2         73.73         78.28         4.10 o                         
   2  -9   2         45.49         50.36         3.76 o                         
   3  -9   2         12.18         10.09         2.48 o                         
   4  -9   2          2.59          2.68         2.81 o                         
   5  -9   2          0.04         -0.79         3.27 o                         
  -7  -8   2         20.90         16.42         9.26 o                         
  -6  -8   2         50.31         58.77         6.49 o                         
  -5  -8   2         20.66         19.47         2.41 o                         
  -4  -8   2          1.06          3.28         1.39 o                         
  -3  -8   2          0.08         -0.16         1.18 o                         
  -2  -8   2        318.56        312.15         7.65 o                         
  -1  -8   2        110.61        115.22         3.49 o                         
   0  -8   2         38.88         32.89         1.87 o                         
   1  -8   2        235.19        250.65         7.82 o                         
   2  -8   2        119.42        129.72         5.18 o                         
   3  -8   2        116.76        120.28         5.27 o                         
   4  -8   2        210.67        213.09         7.87 o                         
   5  -8   2         55.28         55.05         5.26 o                         
   6  -8   2          0.82          2.51         3.43 o                         
  -7  -7   2        102.71        100.91         7.75 o                         
  -6  -7   2         66.83         71.57         4.61 o                         
  -5  -7   2         22.55         21.21         2.45 o                         
  -4  -7   2         29.25         25.34         2.08 o                         
  -3  -7   2        401.09        373.33        10.17 o                         
  -2  -7   2        328.90        307.85         7.15 o                         
  -1  -7   2        451.92        446.36         9.89 o                         
   0  -7   2        451.69        437.45         9.64 o                         
   1  -7   2        439.35        449.75        12.63 o                         
   2  -7   2          0.33          2.38         1.47 o                         
   3  -7   2         14.32         10.66         1.87 o                         
   4  -7   2         23.18         19.10         2.57 o                         
   5  -7   2        171.20        169.90         7.07 o                         
   6  -7   2        104.73         96.12        18.49 o                         
  -7  -6   2        191.01        201.47         8.59 o                         
  -6  -6   2        137.14        132.25         5.82 o                         
  -5  -6   2         27.63         26.65         3.29 o                         
  -4  -6   2          7.85         11.51         1.21 o                         
  -3  -6   2        421.56        403.65         9.01 o                         
  -2  -6   2        190.70        198.39         4.81 o                         
  -1  -6   2        536.51        541.14        11.65 o                         
   0  -6   2       1011.86        977.72        20.47 o                         
   1  -6   2         69.53         67.99         3.00 o                         
   2  -6   2         84.71         78.72         5.80 o                         
   3  -6   2        217.92        212.92         6.90 o                         
   4  -6   2        115.80        122.04         5.14 o                         
   5  -6   2         42.27         45.12         3.76 o                         
   6  -6   2         72.37         62.65         9.48 o                         
  -7  -5   2         54.12         59.81         6.45 o                         
  -6  -5   2        129.74        132.60         5.63 o                         
  -5  -5   2         20.15         20.91         2.38 o                         
  -4  -5   2         34.46         31.48         2.16 o                         
  -3  -5   2        526.45        504.19        10.92 o                         
  -2  -5   2         26.91         26.92         1.36 o                         
  -1  -5   2         45.78         44.44         1.57 o                         
   0  -5   2       1000.62        957.02        31.37 o                         
   1  -5   2        185.70        180.99         5.55 o                         
   2  -5   2         26.86         26.30         2.02 o                         
   3  -5   2        156.92        188.85         8.93 o                         
   4  -5   2          1.81         -1.16         1.65 o                         
   5  -5   2          0.07          1.94         1.98 o                         
   6  -5   2          3.22          8.35         2.75 o                         
   7  -5   2         64.69         70.63         9.18 o                         
  -8  -4   2        198.22        109.43        10.22 o                         
  -7  -4   2        118.21        120.20         9.18 o                         
  -6  -4   2         19.47         18.11         2.38 o                         
  -5  -4   2          8.71          8.18         1.68 o                         
  -4  -4   2        234.58        230.52         5.50 o                         
  -3  -4   2        211.36        213.33         4.98 o                         
  -2  -4   2        841.89        857.57        17.91 o                         
  -1  -4   2       1305.05       1323.76        27.28 o                         
   0  -4   2         14.05         16.99         1.34 o                         
   1  -4   2          7.07          8.40         1.25 o                         
   2  -4   2          0.29          0.10         0.87 o                         
   3  -4   2         90.66         93.09         3.61 o                         
   4  -4   2         75.40         67.97         2.55 o                         
   5  -4   2         26.58         25.58         2.56 o                         
   6  -4   2          1.28          2.68         2.44 o                         
   7  -4   2         25.50         24.15         5.37 o                         
  -8  -3   2        128.34        111.29        18.71 o                         
  -7  -3   2        133.74        141.57         8.92 o                         
  -6  -3   2          0.07         -0.01         1.83 o                         
  -5  -3   2         62.11         61.79         3.24 o                         
  -4  -3   2        158.28        153.37         5.48 o                         
  -3  -3   2         13.41         12.16         0.94 o                         
  -2  -3   2        244.78        259.32         5.73 o                         
  -1  -3   2        955.63        972.20        20.03 o                         
   0  -3   2         41.81         38.89         1.55 o                         
   1  -3   2         29.38         27.18         1.47 o                         
   2  -3   2        850.29        936.89        24.11 o                         
   3  -3   2        101.11        101.25         3.67 o                         
   4  -3   2          8.36          8.49         1.04 o                         
   5  -3   2         52.00         48.48         2.51 o                         
   6  -3   2          1.48          1.15         2.11 o                         
   7  -3   2         52.71         54.09         7.44 o                         
  -8  -2   2         35.79         28.37         3.81 o                         
  -7  -2   2         30.90         33.15         4.24 o                         
  -6  -2   2         22.91         17.93         2.29 o                         
  -5  -2   2         74.54         76.98         3.52 o                         
  -4  -2   2         16.18         12.50         1.34 o                         
  -3  -2   2         30.72         24.45         1.65 o                         
  -2  -2   2        267.71        294.22         6.35 o                         
  -1  -2   2         11.79         17.59         0.76 o                         
   0  -2   2         22.55         22.83         1.13 o                         
   1  -2   2        879.57        937.09        23.79 o                         
   2  -2   2        212.79        210.73         4.73 o                         
   3  -2   2        130.27        134.87         3.40 o                         
   4  -2   2         24.92         23.45         1.60 o                         
   5  -2   2          3.24          4.65         1.36 o                         
   6  -2   2         32.68         35.31         2.70 o                         
  -8  -1   2         15.02         13.95         3.55 o                         
  -7  -1   2          6.20          2.52         2.55 o                         
  -6  -1   2         31.90         27.83         2.62 o                         
  -5  -1   2          3.86          4.75         1.45 o                         
  -4  -1   2         26.96         27.85         1.96 o                         
  -3  -1   2          4.24          4.35         0.85 o                         
  -2  -1   2         31.81         30.55         1.44 o                         
  -1  -1   2        186.88        181.61         3.92 o                         
   0  -1   2         56.38         65.92         2.75 o                         
   1  -1   2       2674.62       2551.38        90.40 o                         
   2  -1   2        715.83        681.11        14.18 o                         
   3  -1   2        129.28        121.10         3.08 o                         
   4  -1   2        450.62        448.19         9.87 o                         
   5  -1   2         59.26         58.65         2.51 o                         
   6  -1   2         70.61         75.63         3.32 o                         
   7  -1   2         52.39         45.86         4.38 o                         
   8  -1   2         72.06         66.05         9.09 o                         
  -8   0   2          2.21          1.99         3.33 o                         
  -7   0   2        285.24        283.84         9.56 o                         
  -6   0   2          4.39          5.73         1.98 o                         
  -5   0   2         67.92         70.58         3.46 o                         
  -4   0   2         72.98         69.19         2.94 o                         
  -3   0   2         27.94         36.95         1.89 o                         
  -2   0   2        440.03        419.15        10.99 o                         
  -1   0   2       1585.16       1510.33        90.87 o                         
   1   0   2        323.41        308.63         7.92 o                         
   2   0   2         55.22         39.08         1.27 o                         
   3   0   2        123.79        110.76         2.81 o                         
   4   0   2         17.65         18.83         1.37 o                         
   5   0   2        238.82        243.24         5.99 o                         
   6   0   2        271.51        280.91         7.10 o                         
   7   0   2        126.93        120.55         5.62 o                         
   8   0   2          1.50          8.57         5.28 o                         
  -8   1   2          2.20          3.72         5.02 o                         
  -7   1   2         29.38         28.30         4.24 o                         
  -6   1   2         67.97         65.29         5.15 o                         
  -5   1   2        205.59        211.31         6.76 o                         
  -4   1   2         89.90         89.67         2.62 o                         
  -3   1   2         26.55         26.37         1.33 o                         
  -2   1   2          0.45          1.77         0.37 o                         
  -1   1   2        365.86        364.65        12.27 o                         
   0   1   2       3770.12       3929.86        79.62 o                         
   1   1   2       2090.18       1946.26        48.51 o                         
   2   1   2        274.62        244.32         6.49 o                         
   3   1   2        474.64        486.01        10.38 o                         
   4   1   2          1.99          2.56         0.82 o                         
   5   1   2         50.50         56.03         2.52 o                         
   6   1   2         47.19         50.45         2.86 o                         
   7   1   2         37.41         38.75         3.67 o                         
   8   1   2          6.28         -1.38         3.76 o                         
  -7   2   2          9.23         11.70         2.80 o                         
  -6   2   2        195.16        187.46         6.73 o                         
  -5   2   2        358.18        362.61         8.50 o                         
  -4   2   2         51.25         48.64         2.86 o                         
  -3   2   2        115.59        110.24         2.87 o                         
  -2   2   2         98.50         68.62         2.83 o                         
  -1   2   2       5084.04       4976.23       149.02 o                         
   0   2   2       2128.95       2031.68        41.31 o                         
   1   2   2        866.96        759.92        17.41 o                         
   2   2   2        539.19        531.41        11.12 o                         
   3   2   2         73.16         84.19         2.30 o                         
   4   2   2          5.97          6.13         0.89 o                         
   5   2   2        106.46        106.68         3.44 o                         
   6   2   2        197.54        203.08         4.57 o                         
   7   2   2          0.11          1.61         2.24 o                         
   8   2   2          0.27         -1.24         2.99 o                         
  -7   3   2         37.24         37.61         3.62 o                         
  -6   3   2         20.93         19.86         2.53 o                         
  -5   3   2         11.58         13.55         2.11 o                         
  -4   3   2        137.53        140.80         3.83 o                         
  -3   3   2        229.21        221.58         5.17 o                         
  -2   3   2          7.35          3.97         0.76 o                         
  -1   3   2        246.57        237.92         5.21 o                         
   0   3   2        134.95        149.32         4.05 o                         
   1   3   2        299.90        318.95         7.23 o                         
   2   3   2        321.01        326.81         7.00 o                         
   3   3   2        114.77        107.67         2.35 o                         
   4   3   2         90.07         88.02         2.20 o                         
   5   3   2         41.24         41.74         1.70 o                         
   6   3   2        116.00        117.42         3.23 o                         
   7   3   2         47.94         47.46         4.38 o                         
   8   3   2         18.08         20.27         3.38 o                         
  -7   4   2        127.50        133.45         9.53 o                         
  -6   4   2        192.97        190.24         6.97 o                         
  -5   4   2         38.32         37.18         2.43 o                         
  -4   4   2         11.55         12.10         1.24 o                         
  -3   4   2         42.35         48.99         1.89 o                         
  -2   4   2       1155.91       1275.93        26.43 o                         
  -1   4   2        721.20        750.84        15.67 o                         
   0   4   2        352.74        340.57         7.28 o                         
   1   4   2        626.89        640.25        16.42 o                         
   2   4   2        416.08        425.03         9.02 o                         
   3   4   2        177.04        162.38         3.87 o                         
   4   4   2          0.01          0.29         0.76 o                         
   5   4   2         88.38         81.79         2.83 o                         
   6   4   2         21.89         24.44         2.38 o                         
   7   4   2         25.94         27.54         2.97 o                         
   8   4   2          4.42          8.16         5.19 o                         
  -7   5   2         34.43         32.46         5.54 o                         
  -6   5   2          3.99          3.70         2.66 o                         
  -5   5   2          0.00          3.84         1.83 o                         
  -4   5   2         19.35         16.55         1.45 o                         
  -3   5   2         11.54          9.20         1.03 o                         
  -2   5   2        118.10        123.21         3.23 o                         
  -1   5   2          2.63          2.94         0.62 o                         
   0   5   2        544.22        516.47        10.94 o                         
   1   5   2        451.20        434.17         9.23 o                         
   2   5   2        307.24        316.06         6.92 o                         
   3   5   2          1.03          1.31         0.73 o                         
   4   5   2         47.73         45.79         2.36 o                         
   5   5   2        130.21        132.84         4.78 o                         
   6   5   2        180.16        185.74         6.49 o                         
   7   5   2        258.51        258.20         8.86 o                         
   8   5   2         36.97         40.00         4.56 o                         
  -7   6   2          1.96         -3.29         4.76 o                         
  -6   6   2          8.20          6.32         4.07 o                         
  -5   6   2         24.74         29.01         4.02 o                         
  -4   6   2         57.16         57.97         3.46 o                         
  -3   6   2         67.30         85.83         3.65 o                         
  -2   6   2         91.48         83.59         2.59 o                         
  -1   6   2        156.78        151.88         3.78 o                         
   0   6   2        210.04        216.01         4.97 o                         
   1   6   2         15.11         13.08         0.93 o                         
   2   6   2         35.35         33.28         1.45 o                         
   3   6   2        238.70        234.20         5.49 o                         
   4   6   2        127.11        137.92         4.21 o                         
   5   6   2        176.07        170.41         4.62 o                         
   6   6   2         24.67         30.52         6.64 o                         
   7   6   2          5.70          4.77         2.81 o                         
   8   6   2         12.04         18.87         4.85 o                         
  -6   7   2         19.11         15.32         4.67 o                         
  -5   7   2         94.57         99.69         5.20 o                         
  -4   7   2         36.88         36.64         2.98 o                         
  -3   7   2          0.25          0.63         1.13 o                         
  -2   7   2         61.94         61.20         2.37 o                         
  -1   7   2        327.08        317.89         7.22 o                         
   0   7   2        571.27        557.25        11.96 o                         
   1   7   2        604.42        608.12        16.00 o                         
   2   7   2         71.08         72.30         2.29 o                         
   3   7   2         41.90         49.63         2.08 o                         
   4   7   2        158.29        154.14         4.15 o                         
   5   7   2        267.05        261.14         7.94 o                         
   6   7   2        325.02        348.62        10.49 o                         
   7   7   2         68.68         67.78         6.93 o                         
  -6   8   2         26.36         21.90         5.19 o                         
  -5   8   2        187.17        162.37         6.98 o                         
  -4   8   2         13.79         14.18         2.41 o                         
  -3   8   2         16.74         15.79         2.15 o                         
  -2   8   2        178.83        189.19         4.98 o                         
  -1   8   2         73.47         68.28         2.45 o                         
   0   8   2        310.12        299.09         7.06 o                         
   1   8   2         27.30         24.38         1.55 o                         
   2   8   2        116.03        106.06         3.25 o                         
   3   8   2         21.36         22.65         1.68 o                         
   4   8   2         74.98         76.44         2.90 o                         
   5   8   2        147.50        158.76         4.62 o                         
   6   8   2          3.68          3.37         2.86 o                         
   7   8   2          0.55          3.12         3.81 o                         
  -5   9   2         29.37         30.22         5.11 o                         
  -4   9   2         80.48         83.43         4.98 o                         
  -3   9   2        148.95        165.61         7.06 o                         
  -2   9   2         58.69         65.85         2.81 o                         
  -1   9   2         89.31         94.39         3.23 o                         
   0   9   2        191.55        184.23         4.72 o                         
   1   9   2         82.31         80.00         2.72 o                         
   2   9   2         82.81         92.40         7.01 o                         
   3   9   2        151.44        145.52         5.83 o                         
   4   9   2         35.13         34.62         2.49 o                         
   5   9   2         26.35         31.42         3.16 o                         
   6   9   2         25.93         28.91         4.50 o                         
   7   9   2         28.65         31.85         5.11 o                         
  -5  10   2          0.51          0.27         3.98 o                         
  -4  10   2         14.61          7.93         2.94 o                         
  -3  10   2        138.79        147.34         6.30 o                         
  -2  10   2         72.06         84.54         4.39 o                         
  -1  10   2         84.02         91.62         3.32 o                         
   0  10   2          1.59          1.98         1.18 o                         
   1  10   2         75.28         71.26         3.41 o                         
   2  10   2          0.79          1.68         1.19 o                         
   3  10   2         13.01         12.63         1.61 o                         
   4  10   2        137.17        143.21         5.66 o                         
   5  10   2          9.17          8.37         2.34 o                         
   6  10   2         61.05         67.26         7.01 o                         
   7  10   2         18.20         25.01         5.02 o                         
  -4  11   2         12.86          7.35         3.34 o                         
  -3  11   2          9.72          7.43         3.29 o                         
  -2  11   2         95.23        105.57         8.31 o                         
  -1  11   2         53.45         54.43         3.83 o                         
   0  11   2          6.27          7.05         1.64 o                         
   1  11   2         22.87         21.73         1.74 o                         
   2  11   2          1.29          4.29         1.49 o                         
   3  11   2          0.64          0.60         1.92 o                         
   4  11   2          2.66          2.07         4.63 o                         
   5  11   2          2.80          5.19         3.20 o                         
   6  11   2          4.87          5.28         3.89 o                         
  -3  12   2          0.42          4.24         4.93 o                         
  -2  12   2          3.48          2.78         2.96 o                         
  -1  12   2          6.98          7.57         6.32 o                         
   0  12   2         33.57         38.70         3.92 o                         
   1  12   2         15.59         15.23         2.77 o                         
   2  12   2         18.13         16.01         3.07 o                         
   3  12   2         15.03         19.13         3.20 o                         
   4  12   2         39.76         39.52         3.46 o                         
   5  12   2         33.07         31.62         3.61 o                         
  -3  13   2          1.50          5.62         4.76 o                         
  -2  13   2         14.33         18.97         3.32 o                         
  -1  13   2         25.50         22.79         3.34 o                         
   1  13   2         14.45         14.88         4.15 o                         
   2  13   2         41.28         43.56         3.89 o                         
   3  13   2         33.23         39.50         3.49 o                         
   4  13   2         41.22         36.18         6.41 o                         
   5  13   2         39.05         27.52         5.54 o                         
  -1  14   2         10.44         14.45         5.37 o                         
   0  14   2         50.20         43.88         6.23 o                         
   1  14   2         20.30         22.59         5.19 o                         
   2  14   2          9.02         17.05         4.67 o                         
   3  14   2          9.81         10.62         3.36 o                         
   4  14   2         13.42          5.68         3.22 o                         
  -3 -13   3          4.21          5.84         3.73 o                         
  -2 -13   3          7.87          5.57         4.15 o                         
  -1 -13   3          2.69         -0.70         3.40 o                         
   0 -13   3          0.52          4.69         3.89 o                         
   1 -13   3         37.56         47.79         4.83 o                         
  -3 -12   3          6.60          8.22         3.27 o                         
  -2 -12   3          0.30         -0.26         3.72 o                         
  -1 -12   3         44.53         45.95         4.28 o                         
   0 -12   3         14.84         13.33         4.50 o                         
   1 -12   3         97.32         95.07         8.40 o                         
   2 -12   3         14.53         17.49         3.67 o                         
  -5 -11   3          4.33          3.59         3.45 o                         
  -4 -11   3          9.59          9.61         2.93 o                         
  -3 -11   3          4.75          9.18         2.66 o                         
  -2 -11   3         11.69         12.77         2.69 o                         
  -1 -11   3         51.79         56.79         6.10 o                         
   0 -11   3          0.53          1.12         2.45 o                         
   1 -11   3          5.04         -0.15         2.63 o                         
   2 -11   3         21.38         17.17         3.30 o                         
   3 -11   3         11.84          9.56         3.39 o                         
  -6 -10   3          2.25         -1.88         3.07 o                         
  -5 -10   3          8.57          4.59         4.50 o                         
  -4 -10   3        156.57        157.50        10.35 o                         
  -3 -10   3        107.96        110.59         4.20 o                         
  -2 -10   3        125.37        135.23         4.58 o                         
  -1 -10   3          0.40          0.95         1.96 o                         
   0 -10   3        138.83        142.38         5.88 o                         
   1 -10   3         98.61        100.85         5.14 o                         
   2 -10   3        151.46        162.13         9.23 o                         
   3 -10   3        273.57        268.76        13.70 o                         
   4 -10   3         13.82         13.16         4.72 o                         
  -6  -9   3          3.56          8.13         3.98 o                         
  -5  -9   3         29.68         32.75         5.80 o                         
  -4  -9   3         13.71         15.55         2.26 o                         
  -3  -9   3         99.00        106.79         3.84 o                         
  -2  -9   3        183.01        200.11         5.54 o                         
  -1  -9   3         31.18         31.97         3.43 o                         
   0  -9   3         15.12         15.05         2.08 o                         
   1  -9   3         16.61         11.78         2.23 o                         
   2  -9   3          6.92          3.88         2.17 o                         
   3  -9   3         43.29         43.00         3.85 o                         
   4  -9   3         26.49         25.96         5.97 o                         
   5  -9   3         25.31         19.20         3.85 o                         
  -7  -8   3         13.70          3.89         4.67 o                         
  -6  -8   3         26.79         27.22         4.46 o                         
  -5  -8   3        114.70        109.02         5.11 o                         
  -4  -8   3         65.10         59.48         3.67 o                         
  -3  -8   3        182.92        189.96         5.15 o                         
  -2  -8   3         15.57         21.07         1.91 o                         
  -1  -8   3        307.11        335.05        11.95 o                         
   0  -8   3        111.09        113.80         4.53 o                         
   1  -8   3         33.66         25.97         2.72 o                         
   2  -8   3        242.11        244.50         8.09 o                         
   3  -8   3         31.60         32.18         3.25 o                         
   4  -8   3         10.83         10.70         2.81 o                         
   5  -8   3          0.45          1.99         4.20 o                         
  -7  -7   3         15.10         17.65         4.02 o                         
  -6  -7   3        110.54        108.79         6.19 o                         
  -5  -7   3         86.29         75.26         4.28 o                         
  -4  -7   3        110.61        114.16         3.68 o                         
  -3  -7   3         21.67         25.47         1.81 o                         
  -2  -7   3          0.04         -0.67         1.07 o                         
  -1  -7   3          6.31          8.20         1.07 o                         
   0  -7   3         51.20         52.12         2.99 o                         
   1  -7   3         42.52         41.21         2.90 o                         
   2  -7   3          0.11         -1.44         1.44 o                         
   3  -7   3         52.20         64.58         3.75 o                         
   4  -7   3          7.64          6.77         2.38 o                         
   5  -7   3          0.06          0.40         2.72 o                         
   6  -7   3         16.78          6.72         5.97 o                         
  -7  -6   3          4.52          2.40         3.08 o                         
  -6  -6   3         41.32         44.94         3.90 o                         
  -5  -6   3         46.66         43.63         3.35 o                         
  -4  -6   3        142.44        145.55         4.10 o                         
  -3  -6   3         41.61         34.72         2.30 o                         
  -2  -6   3         41.01         42.26         2.22 o                         
  -1  -6   3          2.24          2.91         0.80 o                         
   0  -6   3         25.07         26.40         2.60 o                         
   1  -6   3        235.54        252.32         7.61 o                         
   2  -6   3         18.50         21.62         2.17 o                         
   3  -6   3         10.10         11.03         1.89 o                         
   4  -6   3        115.63        131.62         5.45 o                         
   5  -6   3         18.41         19.40         2.81 o                         
   6  -6   3         48.99         52.56         5.93 o                         
  -7  -5   3         19.10         22.07         3.64 o                         
  -6  -5   3          3.46          3.47         2.77 o                         
  -5  -5   3         27.71         30.70         2.81 o                         
  -4  -5   3          7.83         10.12         1.63 o                         
  -3  -5   3         14.50         15.57         1.26 o                         
  -2  -5   3         16.99         11.40         0.98 o                         
  -1  -5   3        103.65         99.11         2.69 o                         
   0  -5   3         39.28         36.11         1.96 o                         
   1  -5   3        104.55        116.06         6.33 o                         
   2  -5   3        113.14        131.25         4.65 o                         
   3  -5   3         22.23         30.02         3.33 o                         
   4  -5   3         43.17         48.41         3.30 o                         
   5  -5   3        225.11        241.52         8.39 o                         
   6  -5   3         91.01         93.94         7.97 o                         
   7  -5   3         38.85         34.45         6.15 o                         
  -7  -4   3          4.00          7.61         3.81 o                         
  -6  -4   3          0.00          2.55         2.18 o                         
  -5  -4   3          1.16         -0.22         1.56 o                         
  -4  -4   3        508.03        508.31        13.93 o                         
  -3  -4   3         33.77         35.75         1.60 o                         
  -2  -4   3         40.90         35.77         1.43 o                         
  -1  -4   3        313.73        286.51         6.34 o                         
   0  -4   3         77.20         75.07         4.64 o                         
   1  -4   3        112.37        113.94         3.80 o                         
   2  -4   3        246.94        231.13         6.90 o                         
   3  -4   3        321.58        344.88        10.29 o                         
   4  -4   3        122.51        130.60         5.02 o                         
   5  -4   3        165.62        167.79         6.31 o                         
   6  -4   3        123.24        122.21         5.88 o                         
   7  -4   3          0.18          4.24         4.93 o                         
  -7  -3   3          0.51         -4.24         4.24 o                         
  -6  -3   3          4.75          4.03         2.04 o                         
  -5  -3   3         78.25         73.91         3.67 o                         
  -4  -3   3         68.72         64.85         4.16 o                         
  -3  -3   3        163.81        145.94         3.57 o                         
  -2  -3   3        169.37        166.43         3.90 o                         
  -1  -3   3          4.37          8.18         0.97 o                         
   0  -3   3        139.19        124.23         3.77 o                         
   1  -3   3        515.46        474.31        12.56 o                         
   2  -3   3        542.01        528.13        14.09 o                         
   3  -3   3        204.64        204.48         6.35 o                         
   4  -3   3        225.91        233.13        10.88 o                         
   5  -3   3         64.54         68.73         4.29 o                         
   6  -3   3         17.97         18.94         2.77 o                         
   7  -3   3         15.00         15.23         5.11 o                         
  -8  -2   3         40.88         40.25         6.41 o                         
  -7  -2   3         42.36         51.64         4.97 o                         
  -6  -2   3         13.30         13.13         2.23 o                         
  -5  -2   3        346.01        321.12        13.46 o                         
  -4  -2   3        146.94        141.17         6.93 o                         
  -3  -2   3        682.90        676.06        17.66 o                         
  -2  -2   3       1957.33       1977.25        40.42 o                         
  -1  -2   3         66.92         58.52         1.59 o                         
   0  -2   3        189.28        150.73         5.25 o                         
   1  -2   3         21.76         35.25         1.59 o                         
   2  -2   3        239.42        230.17         6.60 o                         
   3  -2   3        903.74        958.95        20.15 o                         
   4  -2   3        605.03        597.27        15.69 o                         
   5  -2   3        262.83        260.05         6.47 o                         
   6  -2   3          6.35          7.20         2.23 o                         
  -8  -1   3          7.97          6.06         5.28 o                         
  -7  -1   3          2.97          1.98         2.90 o                         
  -6  -1   3        206.50        211.75         8.49 o                         
  -5  -1   3         61.49         63.76         3.34 o                         
  -4  -1   3         94.14         85.48         3.48 o                         
  -3  -1   3        286.14        269.55         7.58 o                         
  -2  -1   3         14.01         20.35         1.29 o                         
  -1  -1   3          0.62          2.08         0.36 o                         
   0  -1   3        293.04        263.26         5.62 o                         
   1  -1   3        993.35        962.26        41.70 o                         
   2  -1   3         45.90         43.56         1.37 o                         
   3  -1   3        214.08        215.53         5.02 o                         
   4  -1   3         75.51         83.02         2.63 o                         
   5  -1   3         23.01         23.31         1.75 o                         
   6  -1   3         39.83         47.34         3.36 o                         
   7  -1   3          0.55          1.38         4.15 o                         
   8  -1   3         32.72         25.01         6.06 o                         
  -8   0   3         21.66         22.07         5.71 o                         
  -7   0   3         45.80         46.04         5.11 o                         
  -6   0   3        431.14        384.65        13.15 o                         
  -5   0   3        245.00        244.16         7.60 o                         
  -4   0   3        199.05        186.86         5.88 o                         
  -3   0   3        359.02        336.11         9.22 o                         
  -2   0   3        119.21        117.96         4.47 o                         
  -1   0   3       1282.08       1174.00        46.39 o                         
   0   0   3         21.32         26.68         0.83 o                         
   1   0   3        342.93        340.45         8.77 o                         
   2   0   3        506.42        484.39        14.39 o                         
   3   0   3         13.11         10.22         0.81 o                         
   4   0   3        218.18        223.99         5.38 o                         
   5   0   3          4.93          4.58         1.81 o                         
   6   0   3         60.66         65.00         3.12 o                         
   7   0   3         52.79         46.48         4.23 o                         
   8   0   3          1.68          2.16         5.02 o                         
  -7   1   3         58.68         51.57         4.68 o                         
  -6   1   3          0.65          2.03         2.77 o                         
  -5   1   3         63.91         67.40         3.49 o                         
  -4   1   3        581.65        568.51        21.42 o                         
  -3   1   3          0.99          3.56         0.89 o                         
  -2   1   3        550.53        571.98        14.17 o                         
  -1   1   3        899.65        915.53        37.99 o                         
   0   1   3         32.36         33.69         0.95 o                         
   1   1   3         21.73         14.16         0.79 o                         
   2   1   3       1280.52       1351.77        28.98 o                         
   3   1   3        187.24        219.63         5.01 o                         
   4   1   3        736.40        746.47        15.87 o                         
   5   1   3        850.02        872.35        22.77 o                         
   6   1   3        225.47        236.42         6.25 o                         
   7   1   3          2.49          1.58         2.28 o                         
   8   1   3          0.10         -3.69         3.69 o                         
  -7   2   3        101.33         91.53         7.75 o                         
  -6   2   3         69.87         70.20         4.55 o                         
  -5   2   3         37.85         37.98         5.06 o                         
  -4   2   3         66.17         65.19         2.27 o                         
  -3   2   3          3.74          4.88         0.95 o                         
  -2   2   3         28.27         26.15         1.27 o                         
  -1   2   3        538.96        568.97        15.87 o                         
   0   2   3        202.25        200.76         7.82 o                         
   1   2   3        176.56        189.95         3.56 o                         
   2   2   3        121.60        123.08         3.50 o                         
   3   2   3        166.25        186.54         4.37 o                         
   4   2   3         67.40         69.17         2.33 o                         
   5   2   3        375.70        401.86        11.30 o                         
   6   2   3         94.22         97.38         4.40 o                         
   7   2   3          1.83          3.39         2.33 o                         
   8   2   3         33.35         30.35         5.15 o                         
  -7   3   3          9.78          7.52         2.87 o                         
  -6   3   3         11.87         11.80         2.32 o                         
  -5   3   3          8.48         11.54         1.87 o                         
  -4   3   3         95.91        100.10         3.05 o                         
  -3   3   3         41.99         43.11         1.92 o                         
  -2   3   3        304.27        302.59         6.67 o                         
  -1   3   3        737.06        737.38        15.34 o                         
   0   3   3       1471.69       1443.21        29.53 o                         
   1   3   3          3.76          1.41         0.52 o                         
   2   3   3         39.92         56.54         1.34 o                         
   3   3   3        439.75        415.94         7.73 o                         
   4   3   3        771.98        773.09        14.13 o                         
   5   3   3        879.02        866.25        15.94 o                         
   6   3   3        142.86        150.13         3.98 o                         
   7   3   3         46.65         49.83         4.32 o                         
   8   3   3          9.22          9.96         5.67 o                         
  -7   4   3          0.81          3.11         3.11 o                         
  -6   4   3         14.36         13.90         2.46 o                         
  -5   4   3         14.62         12.63         2.02 o                         
  -4   4   3        106.52         98.39         5.47 o                         
  -3   4   3        434.45        417.99        10.79 o                         
  -2   4   3        969.01       1021.09        21.29 o                         
  -1   4   3          1.57          0.77         0.49 o                         
   0   4   3        218.84        248.88         5.43 o                         
   1   4   3          0.14          1.13         0.54 o                         
   2   4   3          0.68          1.50         0.43 o                         
   3   4   3       1034.13        993.55        20.69 o                         
   4   4   3        757.11        740.79        13.59 o                         
   5   4   3         16.99         14.84         1.10 o                         
   6   4   3          0.33          0.01         1.72 o                         
   7   4   3          6.63          5.77         2.49 o                         
   8   4   3         29.27         33.15         5.11 o                         
  -7   5   3         15.72         16.88         5.11 o                         
  -6   5   3          3.85          3.80         3.07 o                         
  -5   5   3         98.11        103.33         4.12 o                         
  -4   5   3         57.14         54.04         2.47 o                         
  -3   5   3        687.40        696.87        14.96 o                         
  -2   5   3        490.29        486.55        10.57 o                         
  -1   5   3        243.74        229.31         5.23 o                         
   0   5   3        141.16        118.03         8.42 o                         
   1   5   3         22.54         32.43         1.59 o                         
   2   5   3        162.98        147.50         3.49 o                         
   3   5   3        953.03        938.02        19.60 o                         
   4   5   3       1394.67       1302.41        33.13 o                         
   5   5   3         64.55         63.40         2.53 o                         
   6   5   3         13.48         13.58         3.22 o                         
   7   5   3         14.85         15.44         2.70 o                         
   8   5   3          5.46         -0.09         4.07 o                         
  -6   6   3          8.14          6.92         3.98 o                         
  -5   6   3         47.68         50.69         3.36 o                         
  -4   6   3         72.71         67.08         3.01 o                         
  -3   6   3        430.68        440.00        12.53 o                         
  -2   6   3        610.89        636.43        13.72 o                         
  -1   6   3         99.41        102.42         2.83 o                         
   0   6   3          5.83          5.92         0.69 o                         
   1   6   3         76.31         79.64         3.25 o                         
   2   6   3        220.21        200.65         4.66 o                         
   3   6   3        329.52        328.01         7.37 o                         
   4   6   3        119.91        112.19         3.26 o                         
   5   6   3         38.11         35.32         2.25 o                         
   6   6   3         39.30         37.48         2.81 o                         
   7   6   3         12.24         12.72         3.63 o                         
   8   6   3          0.02          3.81         4.24 o                         
  -6   7   3         35.65         36.35         5.71 o                         
  -5   7   3         55.09         58.02         4.25 o                         
  -4   7   3        574.95        604.88        16.75 o                         
  -3   7   3         49.48         53.31         3.21 o                         
  -2   7   3          0.22          0.54         0.98 o                         
  -1   7   3         87.66         85.43         2.91 o                         
   0   7   3         75.23         79.39         2.36 o                         
   1   7   3         10.82          9.86         0.87 o                         
   2   7   3        491.24        469.55        10.20 o                         
   3   7   3        476.10        437.68         9.79 o                         
   4   7   3         38.54         32.61         1.97 o                         
   5   7   3          0.69          1.43         1.32 o                         
   6   7   3         11.96         14.27         2.32 o                         
   7   7   3         65.98         50.38         6.49 o                         
  -6   8   3         25.19         33.75         6.06 o                         
  -5   8   3         35.41         37.44         3.61 o                         
  -4   8   3        210.94        220.54         7.66 o                         
  -3   8   3        230.97        244.41         7.88 o                         
  -2   8   3          2.26          2.87         1.51 o                         
  -1   8   3         39.18         36.48         2.05 o                         
   0   8   3          7.46          7.27         0.94 o                         
   1   8   3         57.85         58.65         3.07 o                         
   2   8   3        103.42        100.05         2.90 o                         
   3   8   3         36.13         38.23         2.07 o                         
   4   8   3         22.38         26.91         1.98 o                         
   5   8   3        269.45        280.09         8.68 o                         
   6   8   3         36.22         30.85         2.87 o                         
   7   8   3          5.54          0.87         3.63 o                         
  -5   9   3        129.41        133.54         6.81 o                         
  -4   9   3          2.29          5.44         2.73 o                         
  -3   9   3          5.01          7.50         1.68 o                         
  -2   9   3         16.86         18.81         1.64 o                         
  -1   9   3        488.99        494.39        11.07 o                         
   0   9   3        203.23        203.03         5.11 o                         
   1   9   3          9.12          9.78         1.12 o                         
   2   9   3         72.41         66.14         2.46 o                         
   3   9   3         25.33         28.68         2.51 o                         
   4   9   3          6.39          8.03         1.82 o                         
   5   9   3         59.86         52.37         3.73 o                         
   6   9   3        268.71        273.05         9.80 o                         
   7   9   3         50.26         55.22         7.70 o                         
  -5  10   3         31.36         30.14         4.12 o                         
  -4  10   3         13.52         18.08         3.10 o                         
  -3  10   3         17.77         16.42         2.61 o                         
  -2  10   3         16.64         13.82         1.84 o                         
  -1  10   3         38.75         39.34         2.46 o                         
   0  10   3         23.79         20.87         1.88 o                         
   1  10   3          3.11          3.91         1.17 o                         
   2  10   3          0.31          1.45         1.17 o                         
   3  10   3         56.19         54.22         3.41 o                         
   4  10   3        144.33        163.39         6.15 o                         
   5  10   3         57.85         52.91         4.50 o                         
   6  10   3         90.82         79.50         5.89 o                         
   7  10   3         65.09         71.15         8.66 o                         
  -4  11   3         25.32         20.39         3.60 o                         
  -3  11   3         43.91         45.48         4.13 o                         
  -2  11   3        330.87        321.83        14.53 o                         
  -1  11   3         56.35         51.70         3.75 o                         
   0  11   3         34.07         36.46         4.00 o                         
   1  11   3         19.82         19.91         1.67 o                         
   2  11   3         97.78        104.76         4.58 o                         
   3  11   3        130.52        150.44         5.82 o                         
   4  11   3         79.43         73.20         4.48 o                         
   5  11   3         77.94         83.04         5.11 o                         
   6  11   3         45.63         56.08         7.27 o                         
  -3  12   3         33.87         29.78         3.84 o                         
  -2  12   3        169.56        171.93         8.36 o                         
  -1  12   3         62.58         65.17         4.58 o                         
   0  12   3         10.13          6.23         2.20 o                         
   1  12   3          0.45          1.14         1.85 o                         
   2  12   3          9.12         10.33         2.22 o                         
   3  12   3         45.61         51.33         4.15 o                         
   4  12   3        123.98        125.52         6.00 o                         
   5  12   3        102.28         90.77         5.66 o                         
   6  12   3         10.64         13.33         4.59 o                         
  -3  13   3        126.46        126.34        10.99 o                         
  -2  13   3         59.11         50.21         5.20 o                         
  -1  13   3        133.72        148.44        10.05 o                         
   0  13   3          4.73          2.51         7.10 o                         
   1  13   3          5.65          3.95         2.41 o                         
   2  13   3        104.41        108.15         6.58 o                         
   3  13   3         26.82         24.38         3.19 o                         
   4  13   3         30.99         29.34         5.80 o                         
   5  13   3         72.34         68.81         5.94 o                         
  -1  14   3          0.85         -3.81         4.93 o                         
   0  14   3         30.12         36.96         5.80 o                         
   1  14   3          0.01          4.67         4.50 o                         
   2  14   3          1.36          0.66         3.09 o                         
   3  14   3         10.50          8.83         4.67 o                         
   4  14   3          3.93          2.03         3.04 o                         
   1  15   3         47.57         48.98         6.75 o                         
   2  15   3          0.67          2.68         5.28 o                         
  -2 -13   4         31.83         31.77         4.22 o                         
  -1 -13   4          7.74          3.29         3.73 o                         
   0 -13   4         39.30         36.35         6.49 o                         
  -3 -12   4         17.87         18.79         3.88 o                         
  -2 -12   4         62.33         62.03         5.47 o                         
  -1 -12   4         25.82         33.23         5.89 o                         
   0 -12   4        126.32        128.68        20.78 o                         
   1 -12   4         88.00         88.16         6.30 o                         
   2 -12   4         13.00         13.98        11.34 o                         
  -5 -11   4          6.67         -0.21         2.87 o                         
  -4 -11   4          4.16          7.96         3.89 o                         
  -3 -11   4         58.25         76.95         7.70 o                         
  -2 -11   4          9.00          7.74         2.78 o                         
  -1 -11   4         25.55         26.83         3.12 o                         
   0 -11   4          4.16         -1.30         2.63 o                         
   1 -11   4         39.20         44.47         4.71 o                         
   2 -11   4          0.01         -1.75         3.00 o                         
   3 -11   4          0.17         -3.30         3.30 o                         
  -5 -10   4          0.80         -0.91         3.01 o                         
  -4 -10   4         23.07         18.55         2.87 o                         
  -3 -10   4         76.56         75.34         3.82 o                         
  -2 -10   4         36.12         39.15         3.64 o                         
  -1 -10   4        139.04        151.17         6.19 o                         
   0 -10   4          7.74          6.23         2.60 o                         
   1 -10   4         22.75         20.64         4.07 o                         
   2 -10   4          4.22          2.90         2.54 o                         
   3 -10   4          2.80          4.68         2.97 o                         
   4 -10   4          2.91         -0.61         3.51 o                         
  -6  -9   4         28.87         11.08         4.67 o                         
  -5  -9   4          3.59          3.89         2.60 o                         
  -4  -9   4          9.77         11.62         2.33 o                         
  -3  -9   4          0.08          0.12         1.55 o                         
  -2  -9   4          6.61          7.16         3.25 o                         
  -1  -9   4          0.30         -0.65         1.84 o                         
   0  -9   4         40.18         38.87         3.30 o                         
   1  -9   4         50.03         56.74         3.90 o                         
   2  -9   4        109.04        110.56         5.38 o                         
   3  -9   4          4.76          4.34         2.62 o                         
   4  -9   4         11.00         13.38         3.15 o                         
   5  -9   4         40.35         37.58         4.58 o                         
  -6  -8   4          0.04         -2.85         2.85 o                         
  -5  -8   4          0.84         -2.26         2.26 o                         
  -4  -8   4         12.40         12.45         2.64 o                         
  -3  -8   4         19.06         19.39         1.71 o                         
  -2  -8   4         27.92         29.42         2.98 o                         
  -1  -8   4          4.87          3.67         1.28 o                         
   0  -8   4         55.21         53.16         3.27 o                         
   1  -8   4          4.02          3.13         1.74 o                         
   2  -8   4        125.88        132.87         5.54 o                         
   3  -8   4         78.13         84.56         4.74 o                         
   4  -8   4         15.99         20.96         3.09 o                         
   5  -8   4         35.85         30.99         4.00 o                         
  -7  -7   4          0.00         -0.15         3.33 o                         
  -6  -7   4         29.02         37.59         3.57 o                         
  -5  -7   4         18.33         23.02         2.61 o                         
  -4  -7   4          2.85          1.62         1.72 o                         
  -3  -7   4          9.81         11.63         1.39 o                         
  -2  -7   4        103.67        100.26         3.21 o                         
  -1  -7   4         47.29         47.07         3.14 o                         
   0  -7   4        204.42        199.22         6.85 o                         
   1  -7   4        113.26        126.06         4.86 o                         
   2  -7   4         22.01         22.26         4.11 o                         
   3  -7   4         86.19         89.26         4.50 o                         
   4  -7   4        185.00        189.19         7.23 o                         
   5  -7   4        196.67        203.33         8.12 o                         
   6  -7   4         16.57         12.84         3.75 o                         
  -7  -6   4         42.88         39.03         8.00 o                         
  -6  -6   4         71.66         76.30         5.03 o                         
  -5  -6   4        136.05        132.80         5.48 o                         
  -4  -6   4         73.20         71.96         5.02 o                         
  -3  -6   4         26.57         28.58         1.88 o                         
  -2  -6   4        129.48        130.17         4.29 o                         
  -1  -6   4        233.39        226.09         5.45 o                         
   0  -6   4        153.87        149.40        14.65 o                         
   1  -6   4        373.85        418.28        17.64 o                         
   2  -6   4        104.03        109.04         4.40 o                         
   3  -6   4        120.69        119.87         4.96 o                         
   4  -6   4        271.67        277.29         9.10 o                         
   5  -6   4         11.02         11.67         2.81 o                         
   6  -6   4          1.32          2.95         3.33 o                         
  -7  -5   4         25.16         32.91         3.82 o                         
  -6  -5   4         10.25          9.83         2.57 o                         
  -5  -5   4        201.23        210.30         7.20 o                         
  -4  -5   4         27.43         31.61         2.72 o                         
  -3  -5   4         45.55         42.81         1.92 o                         
  -2  -5   4         28.55         26.71         1.55 o                         
  -1  -5   4        108.22        103.07         2.84 o                         
   0  -5   4        427.82        439.00        12.02 o                         
   1  -5   4         64.79         59.02         2.76 o                         
   2  -5   4         95.69         87.83         7.71 o                         
   3  -5   4          7.17          8.19         1.99 o                         
   4  -5   4        107.15        108.81         4.86 o                         
   5  -5   4          7.83          5.64         2.40 o                         
   6  -5   4          9.81          7.75         3.15 o                         
   7  -5   4         64.96         68.73         9.87 o                         
  -7  -4   4         81.56         75.89         5.71 o                         
  -6  -4   4         75.12         76.35        10.43 o                         
  -5  -4   4        113.57        118.85         4.98 o                         
  -4  -4   4        328.43        341.73         9.94 o                         
  -3  -4   4        334.35        349.72         7.84 o                         
  -2  -4   4        466.53        447.39         9.73 o                         
  -1  -4   4        206.49        209.74         4.86 o                         
   0  -4   4         15.99         14.24         1.93 o                         
   1  -4   4          2.87          1.47         0.85 o                         
   2  -4   4        672.58        628.37        32.18 o                         
   3  -4   4        810.95        877.86        23.30 o                         
   4  -4   4          0.01          0.59         1.65 o                         
   5  -4   4          3.10          4.49         2.11 o                         
   6  -4   4          9.08         12.87         3.16 o                         
   7  -4   4         18.69         16.79         5.71 o                         
  -7  -3   4         14.21         14.43         3.11 o                         
  -6  -3   4        106.42        110.16         5.23 o                         
  -5  -3   4          0.03         -1.18         1.62 o                         
  -4  -3   4        187.96        198.95         6.37 o                         
  -3  -3   4        110.05        105.08         3.76 o                         
  -2  -3   4         63.22         53.64         3.55 o                         
  -1  -3   4         79.42         71.19         2.01 o                         
   0  -3   4          0.19          0.51         0.44 o                         
   1  -3   4         10.01         13.40         1.38 o                         
   2  -3   4          0.09          0.84         0.95 o                         
   3  -3   4        127.61        116.76         6.80 o                         
   4  -3   4        112.03        124.71         5.54 o                         
   5  -3   4        131.23        147.06         5.84 o                         
   6  -3   4         16.11         15.30         2.62 o                         
   7  -3   4          9.43         13.69         3.41 o                         
  -7  -2   4        117.30        107.83         5.97 o                         
  -6  -2   4        117.89        125.50         5.50 o                         
  -5  -2   4         54.64         58.06         7.32 o                         
  -4  -2   4         10.48         10.88         1.50 o                         
  -3  -2   4        194.93        186.51         5.70 o                         
  -2  -2   4        672.55        683.58        14.32 o                         
  -1  -2   4         27.29         32.89         1.23 o                         
   0  -2   4         13.00         12.24         0.97 o                         
   1  -2   4        102.28        107.56         3.46 o                         
   2  -2   4         43.63         43.16         3.24 o                         
   3  -2   4         25.12         32.28         5.19 o                         
   4  -2   4         34.11         31.70         1.99 o                         
   5  -2   4         19.05         21.21         1.59 o                         
   6  -2   4        148.56        154.07         6.27 o                         
   7  -2   4         17.63         17.52         3.42 o                         
  -7  -1   4          2.33          2.93         2.72 o                         
  -6  -1   4         11.99         14.52         2.39 o                         
  -5  -1   4        257.01        267.26         8.31 o                         
  -4  -1   4         39.76         38.16         2.56 o                         
  -3  -1   4        490.23        502.08        13.45 o                         
  -2  -1   4         96.28        102.52         3.37 o                         
  -1  -1   4        925.64        930.23        19.22 o                         
   0  -1   4        682.89        684.65        14.28 o                         
   1  -1   4        216.77        240.27         5.28 o                         
   2  -1   4         69.21         82.59         3.52 o                         
   3  -1   4       1183.37       1270.25        26.40 o                         
   4  -1   4        911.43        939.30        19.86 o                         
   5  -1   4         42.96         41.18         2.71 o                         
   6  -1   4         79.04         77.75         5.47 o                         
   7  -1   4         28.22         33.95         3.58 o                         
   8  -1   4         42.33         24.24         5.71 o                         
  -7   0   4         13.67          9.87         4.15 o                         
  -6   0   4         10.60          9.09         2.20 o                         
  -5   0   4         20.69         19.22         3.20 o                         
  -4   0   4          0.49          0.55         1.30 o                         
  -3   0   4         23.88         23.71         1.80 o                         
  -2   0   4        502.62        511.67        13.45 o                         
  -1   0   4         19.55         18.76         0.81 o                         
   0   0   4         53.15         57.50         1.93 o                         
   1   0   4         45.73         65.02         1.73 o                         
   2   0   4         58.67         49.94         1.83 o                         
   3   0   4        149.13        143.66         3.55 o                         
   4   0   4        271.13        276.39         6.49 o                         
   5   0   4        161.55        164.39         4.59 o                         
   6   0   4         23.09         22.99         1.99 o                         
   7   0   4        122.99        135.09         8.49 o                         
   8   0   4          1.35         -0.43         4.93 o                         
  -7   1   4        106.98         94.04         8.31 o                         
  -6   1   4          1.16          0.74         2.04 o                         
  -5   1   4         28.90         28.47         2.59 o                         
  -4   1   4         73.03         78.50         3.65 o                         
  -3   1   4         12.02         11.29         1.30 o                         
  -2   1   4       1432.47       1482.45        55.28 o                         
  -1   1   4       2848.64       2796.27        69.85 o                         
   0   1   4        237.66        234.09         6.18 o                         
   1   1   4        268.67        223.80         6.00 o                         
   2   1   4        378.97        364.81         9.98 o                         
   3   1   4        370.84        364.17         8.00 o                         
   4   1   4        384.92        371.93         8.34 o                         
   5   1   4        482.79        475.62        13.03 o                         
   6   1   4        109.87        110.20         3.89 o                         
   7   1   4         73.47         82.37         4.66 o                         
   8   1   4          0.89         -2.68         4.76 o                         
  -7   2   4          0.81          6.66         4.15 o                         
  -6   2   4         13.71         13.34         2.35 o                         
  -5   2   4        163.08        157.66         5.66 o                         
  -4   2   4        379.06        343.68        28.88 o                         
  -3   2   4        690.99        666.86        19.48 o                         
  -2   2   4        223.03        192.51         8.80 o                         
  -1   2   4         75.88         65.65         2.58 o                         
   0   2   4        407.00        489.51         8.85 o                         
   1   2   4        113.96        121.00         3.53 o                         
   2   2   4       1237.73       1254.65        25.85 o                         
   3   2   4        195.42        180.75         4.31 o                         
   4   2   4         24.44         19.30         1.46 o                         
   5   2   4         32.47         37.12         4.22 o                         
   6   2   4        139.22        146.97         4.55 o                         
   7   2   4          5.54          5.76         2.33 o                         
   8   2   4          0.27         -0.79         3.73 o                         
  -7   3   4         12.92         15.58         4.59 o                         
  -6   3   4         41.24         40.83         4.01 o                         
  -5   3   4         79.21         81.07         4.07 o                         
  -4   3   4         95.05        103.01         3.16 o                         
  -3   3   4        762.30        780.79        16.48 o                         
  -2   3   4        139.35        108.63         2.82 o                         
  -1   3   4          2.26          0.83         0.46 o                         
   0   3   4        423.95        381.33        12.94 o                         
   1   3   4        109.06         96.41         2.38 o                         
   2   3   4        842.65        856.89        18.69 o                         
   3   3   4        591.47        585.17        15.17 o                         
   4   3   4         34.04         35.18         1.75 o                         
   5   3   4          0.62          2.07         1.39 o                         
   6   3   4         67.71         69.89         4.50 o                         
   7   3   4         12.81         12.05         2.56 o                         
   8   3   4          4.63          9.18         3.75 o                         
  -7   4   4         12.43         10.74         4.02 o                         
  -6   4   4        100.66         96.92         5.22 o                         
  -5   4   4         40.00         42.45         4.63 o                         
  -4   4   4        223.27        209.31         6.44 o                         
  -3   4   4        800.28        804.97        17.10 o                         
  -2   4   4        710.56        738.25        15.58 o                         
  -1   4   4        278.29        308.79         6.77 o                         
   0   4   4          9.65         11.78         0.75 o                         
   1   4   4         84.33         79.44         2.63 o                         
   2   4   4         34.14         41.28         1.83 o                         
   3   4   4        111.49         98.90         3.57 o                         
   4   4   4        169.82        169.27         3.66 o                         
   5   4   4         17.72         19.20         1.33 o                         
   6   4   4        186.06        190.75         4.54 o                         
   7   4   4         36.46         34.31         3.16 o                         
   8   4   4          9.47          8.22         4.15 o                         
  -7   5   4         11.39         11.86         5.19 o                         
  -6   5   4         22.74         18.43         3.81 o                         
  -5   5   4         43.30         44.06         3.70 o                         
  -4   5   4         70.65         76.21         2.91 o                         
  -3   5   4         11.16         14.34         1.24 o                         
  -2   5   4         21.06         23.94         1.68 o                         
  -1   5   4          4.68          6.08         0.72 o                         
   0   5   4        217.23        224.95         5.07 o                         
   1   5   4        161.95        169.55         5.00 o                         
   2   5   4         19.92         17.48         1.40 o                         
   3   5   4        116.50        106.62         2.85 o                         
   4   5   4          1.36          2.48         1.16 o                         
   5   5   4         12.41          7.30         1.33 o                         
   6   5   4        252.34        265.06         6.97 o                         
   7   5   4        120.31        122.74         5.87 o                         
   8   5   4          0.24          3.89         4.15 o                         
  -6   6   4          5.38          7.86         2.81 o                         
  -5   6   4         95.94         94.81         4.78 o                         
  -4   6   4        170.11        176.64         6.15 o                         
  -3   6   4          9.90         13.57         2.12 o                         
  -2   6   4        252.62        260.49         6.16 o                         
  -1   6   4         20.49         24.38         1.41 o                         
   0   6   4         59.32         70.38         2.08 o                         
   1   6   4         90.35         95.04         2.47 o                         
   2   6   4         15.76         16.20         1.47 o                         
   3   6   4         63.95         58.19         1.96 o                         
   4   6   4         19.49         25.75         1.74 o                         
   5   6   4        111.44        100.61         3.33 o                         
   6   6   4         47.45         49.22         3.10 o                         
   7   6   4         39.34         37.22         4.59 o                         
   8   6   4         81.54         83.54         8.48 o                         
  -6   7   4          0.48         -0.26         4.07 o                         
  -5   7   4          0.91         -1.95         3.68 o                         
  -4   7   4          8.89          8.13         1.66 o                         
  -3   7   4          0.97          0.87         1.99 o                         
  -2   7   4        254.20        251.97         6.09 o                         
  -1   7   4        627.75        628.05        13.52 o                         
   0   7   4         29.46         24.10         1.37 o                         
   1   7   4        123.15        126.61         3.21 o                         
   2   7   4        130.66        129.93         4.32 o                         
   3   7   4          0.49          1.96         0.93 o                         
   4   7   4        127.87        133.93         3.75 o                         
   5   7   4        595.74        604.65        16.54 o                         
   6   7   4        193.32        203.64         7.14 o                         
   7   7   4         19.86         20.94         4.07 o                         
  -6   8   4          5.95          9.78         4.76 o                         
  -5   8   4          5.81          5.71         3.72 o                         
  -4   8   4          1.49          0.47         1.71 o                         
  -3   8   4         49.45         58.35         3.64 o                         
  -2   8   4         69.84         70.96         3.35 o                         
  -1   8   4        118.65        107.29         3.21 o                         
   0   8   4        139.43        132.92         4.22 o                         
   1   8   4         23.94         24.72         1.64 o                         
   2   8   4         67.34         58.97         4.68 o                         
   3   8   4          6.92          4.22         1.99 o                         
   4   8   4        138.74        136.85         5.63 o                         
   5   8   4        272.39        264.51         8.37 o                         
   6   8   4         30.93         31.59         2.99 o                         
   7   8   4         18.45         21.29         4.33 o                         
  -5   9   4         72.30         59.04         7.79 o                         
  -4   9   4        137.77        141.80         7.41 o                         
  -3   9   4        153.23        163.27         8.36 o                         
  -2   9   4         67.48         67.01         2.96 o                         
  -1   9   4         53.16         54.00         2.40 o                         
   0   9   4        469.34        472.86        10.52 o                         
   1   9   4        348.17        336.07         8.89 o                         
   2   9   4         45.67         45.87         2.90 o                         
   3   9   4         99.47         99.36         5.15 o                         
   4   9   4         88.46         85.38         4.00 o                         
   5   9   4        114.39        122.31         5.30 o                         
   6   9   4        137.73        143.89        13.81 o                         
   7   9   4         26.72         22.85         4.76 o                         
  -5  10   4          4.15          2.77         4.59 o                         
  -4  10   4         10.11         11.81         3.13 o                         
  -3  10   4        174.65        180.81         8.36 o                         
  -2  10   4         74.90         84.26         3.50 o                         
  -1  10   4         37.81         38.10         2.97 o                         
   0  10   4         43.56         42.52         2.24 o                         
   1  10   4         35.35         33.69         2.02 o                         
   2  10   4         83.70         80.62         3.81 o                         
   3  10   4         98.15         92.06         4.29 o                         
   4  10   4        182.39        184.28         6.52 o                         
   5  10   4         13.94         13.30         2.40 o                         
   6  10   4          0.74          2.91         4.02 o                         
   7  10   4          1.57          4.67         4.24 o                         
  -4  11   4         69.35         68.75         7.58 o                         
  -3  11   4         70.10         70.67         5.12 o                         
  -2  11   4         95.84        102.87         5.19 o                         
  -1  11   4         70.35         77.79         6.09 o                         
   0  11   4          7.15          9.98         1.44 o                         
   1  11   4          6.29          7.08         1.77 o                         
   2  11   4         54.92         49.05         3.46 o                         
   3  11   4         24.15         19.98         2.37 o                         
   4  11   4         84.59         93.58         4.86 o                         
   5  11   4         28.32         31.71         3.12 o                         
   6  11   4         17.94         20.64         4.15 o                         
  -3  12   4          7.57          0.39         2.99 o                         
  -2  12   4         24.34         27.68         3.26 o                         
  -1  12   4        133.30        136.64         6.31 o                         
   0  12   4         12.80         14.57         2.42 o                         
   1  12   4        227.48        225.18        13.82 o                         
   2  12   4          6.18          5.55         3.37 o                         
   3  12   4          2.89          1.59         2.26 o                         
   4  12   4         32.74         33.00         3.24 o                         
   5  12   4          0.77         -1.63         2.76 o                         
   6  12   4         23.19         20.18         6.92 o                         
  -2  13   4          0.72          1.21         4.85 o                         
  -1  13   4          2.37          0.95         4.24 o                         
   0  13   4          4.51          3.89         5.19 o                         
   1  13   4          2.28          2.16         2.86 o                         
   2  13   4          2.82          2.87         2.43 o                         
   3  13   4          5.00          7.87         2.67 o                         
   4  13   4          3.48          1.70         3.17 o                         
   5  13   4         40.61         46.16         4.18 o                         
  -1  14   4          5.34         12.55         5.62 o                         
   0  14   4         69.11         75.66         8.31 o                         
   1  14   4          4.97          0.61         4.50 o                         
   2  14   4          5.04         15.23         2.95 o                         
   3  14   4         61.62         55.74         5.13 o                         
   4  14   4         27.82         26.96         6.49 o                         
   1  15   4         21.23         28.73         6.14 o                         
   2  15   4          0.40          0.35         5.28 o                         
  -3 -12   5          8.37          6.49         5.62 o                         
  -2 -12   5          3.01          2.91         3.69 o                         
  -1 -12   5         12.18         15.42         3.67 o                         
   0 -12   5         24.76         32.09         7.40 o                         
   1 -12   5          3.98          3.56         3.70 o                         
  -4 -11   5          2.82          1.04         4.67 o                         
  -2 -11   5          2.38         -2.81         2.81 o                         
  -1 -11   5          0.07         -0.39         2.77 o                         
   0 -11   5          5.15          2.99         3.98 o                         
   1 -11   5          7.29          5.49         4.59 o                         
   2 -11   5          0.30          1.02         3.27 o                         
   3 -11   5         46.31         55.18         5.49 o                         
  -5 -10   5         30.12         15.10         3.14 o                         
  -4 -10   5        117.41        106.48         5.99 o                         
  -3 -10   5         10.71         10.94         2.41 o                         
  -2 -10   5         88.31        103.25         5.57 o                         
  -1 -10   5         44.03         57.34         8.31 o                         
   0 -10   5          4.09          5.28         2.39 o                         
   1 -10   5          0.61         -0.47         2.54 o                         
   2 -10   5        173.82        176.90        12.22 o                         
   3 -10   5        113.37        119.18         6.83 o                         
   4 -10   5         10.13          5.90         3.70 o                         
  -5  -9   5          2.23          3.88         5.97 o                         
  -4  -9   5        138.45        132.18         5.93 o                         
  -3  -9   5         52.68         49.79         3.23 o                         
  -2  -9   5         60.65         66.41         3.31 o                         
  -1  -9   5         38.96         41.51         3.67 o                         
   0  -9   5         20.85         21.44         2.60 o                         
   1  -9   5          0.42          3.06         2.17 o                         
   2  -9   5        176.70        175.47         7.16 o                         
   3  -9   5        286.24        276.63        10.55 o                         
   4  -9   5         59.27         54.00         4.99 o                         
  -6  -8   5         27.25         25.50         7.62 o                         
  -5  -8   5         96.39         87.71         5.23 o                         
  -4  -8   5         92.31         89.04         4.67 o                         
  -3  -8   5        360.19        355.36        10.60 o                         
  -2  -8   5        142.39        148.49         4.57 o                         
  -1  -8   5         74.41         74.54         3.10 o                         
   0  -8   5          0.29         -1.17         1.65 o                         
   1  -8   5         67.14         71.00         4.01 o                         
   2  -8   5        326.92        333.57        10.58 o                         
   3  -8   5        168.56        176.64         7.75 o                         
   4  -8   5         28.65          7.88         7.10 o                         
   5  -8   5         13.57         11.76         3.64 o                         
  -6  -7   5        106.11        103.38         6.20 o                         
  -5  -7   5        157.01        158.79         6.52 o                         
  -4  -7   5         12.04         14.78         2.22 o                         
  -3  -7   5         67.33         75.75         2.96 o                         
  -2  -7   5         12.89         15.62         1.46 o                         
  -1  -7   5         61.33         54.88         2.47 o                         
   0  -7   5         45.30         45.96         3.89 o                         
   1  -7   5        130.92        125.80         5.80 o                         
   2  -7   5         28.01         25.65         2.50 o                         
   3  -7   5         19.52         18.66         2.62 o                         
   4  -7   5          3.35          2.82         2.42 o                         
   5  -7   5          6.75          2.78         3.00 o                         
   6  -7   5          0.20         -3.37         5.54 o                         
  -7  -6   5          0.66         -0.55         3.51 o                         
  -6  -6   5         96.91         92.55         6.40 o                         
  -5  -6   5        194.09        180.41         6.89 o                         
  -4  -6   5        305.87        301.01         9.26 o                         
  -3  -6   5         96.87        102.78         4.92 o                         
  -2  -6   5         67.50         65.72         3.17 o                         
  -1  -6   5        113.01        109.35         3.19 o                         
   0  -6   5          0.15         -0.05         1.24 o                         
   1  -6   5        762.32        801.61        21.43 o                         
   2  -6   5        287.94        282.72         8.77 o                         
   3  -6   5          1.15          3.81         3.55 o                         
   4  -6   5         68.61         75.19         4.61 o                         
   5  -6   5          0.21          1.52         2.68 o                         
   6  -6   5         72.36         61.22         9.00 o                         
  -7  -5   5         30.66         28.55         3.94 o                         
  -6  -5   5         46.90         45.76         5.45 o                         
  -5  -5   5         94.27        103.98         4.90 o                         
  -4  -5   5        208.23        215.71         7.02 o                         
  -3  -5   5         57.18         54.99         4.04 o                         
  -2  -5   5        667.01        613.46        13.38 o                         
  -1  -5   5         46.99         47.99         2.36 o                         
   0  -5   5          0.08          0.13         1.43 o                         
   1  -5   5         36.29         32.23         5.45 o                         
   2  -5   5        106.83        102.52         4.19 o                         
   3  -5   5        141.38        149.22         5.54 o                         
   4  -5   5        313.18        330.72        14.23 o                         
   5  -5   5         71.23         74.99         4.82 o                         
   6  -5   5         55.89         58.49         8.22 o                         
  -7  -4   5         58.11         65.93         5.96 o                         
  -6  -4   5          4.45          5.74         5.37 o                         
  -5  -4   5          0.20          0.16         1.83 o                         
  -4  -4   5         19.67         29.00         2.75 o                         
  -3  -4   5         80.53         72.49         4.24 o                         
  -2  -4   5        213.11        193.05         4.68 o                         
  -1  -4   5        118.93        115.83         3.03 o                         
   0  -4   5        178.22        192.74         5.79 o                         
   1  -4   5          0.25          0.61         0.94 o                         
   2  -4   5         17.69         18.33         1.85 o                         
   3  -4   5         13.46         19.79         3.16 o                         
   4  -4   5         11.63         15.97         2.07 o                         
   5  -4   5        306.39        325.98        10.93 o                         
   6  -4   5        110.14        109.27         6.03 o                         
   7  -4   5          3.21          2.47         3.72 o                         
  -7  -3   5          3.57          5.78         3.33 o                         
  -6  -3   5         98.74        102.99         5.38 o                         
  -5  -3   5         61.64         67.79         4.07 o                         
  -4  -3   5        215.50        217.56         6.98 o                         
  -3  -3   5        975.29        958.39        35.07 o                         
  -2  -3   5        579.01        569.65        12.19 o                         
  -1  -3   5        232.51        211.14         4.87 o                         
   0  -3   5         91.47        105.22         5.05 o                         
   1  -3   5         77.61         73.50         5.72 o                         
   2  -3   5        910.23        819.64        85.17 o                         
   3  -3   5        556.83        595.97        25.42 o                         
   4  -3   5        291.19        293.59         9.02 o                         
   5  -3   5        303.39        305.26         9.69 o                         
   6  -3   5         55.49         57.25         4.72 o                         
   7  -3   5          8.67          0.78         5.28 o                         
  -7  -2   5          5.08          6.07         3.02 o                         
  -6  -2   5          0.59         -1.38         2.34 o                         
  -5  -2   5         17.43         15.69         2.11 o                         
  -4  -2   5        223.41        228.62         7.17 o                         
  -3  -2   5        947.04        942.50        24.52 o                         
  -2  -2   5        295.60        292.03         6.49 o                         
  -1  -2   5        182.73        194.63         4.49 o                         
   0  -2   5         25.58         33.16         1.23 o                         
   1  -2   5          9.82          5.67         2.12 o                         
   2  -2   5        618.65        632.44        36.03 o                         
   3  -2   5        343.31        324.83         9.37 o                         
   4  -2   5        291.14        303.98         9.06 o                         
   5  -2   5        108.14        115.81         4.98 o                         
   6  -2   5          6.27          5.26         2.49 o                         
   7  -2   5          0.26          4.14         7.27 o                         
  -7  -1   5          0.14         -2.60         3.76 o                         
  -6  -1   5          0.07         -0.87         2.77 o                         
  -5  -1   5          5.90          5.99         1.71 o                         
  -4  -1   5        318.17        317.64         9.27 o                         
  -3  -1   5       1186.76       1171.67        30.15 o                         
  -2  -1   5       1101.24       1071.50        38.13 o                         
  -1  -1   5          5.55          1.96         0.59 o                         
   0  -1   5         17.66         26.78         1.08 o                         
   1  -1   5        199.99        179.74         5.60 o                         
   2  -1   5          0.84         -0.09         0.49 o                         
   3  -1   5        938.61        946.34        19.90 o                         
   4  -1   5        992.21       1018.48        39.77 o                         
   5  -1   5         47.92         46.48         2.49 o                         
   6  -1   5          4.47          6.29         2.29 o                         
   7  -1   5          0.80          7.53         6.62 o                         
  -7   0   5          1.59         -1.05         2.81 o                         
  -6   0   5        131.51        130.05         6.49 o                         
  -5   0   5        451.06        444.29        12.74 o                         
  -4   0   5        522.92        556.65        17.96 o                         
  -3   0   5        456.50        453.50        12.33 o                         
  -2   0   5          5.47          1.94         0.79 o                         
  -1   0   5         56.89         72.60         1.95 o                         
   0   0   5          1.57          4.72         0.51 o                         
   1   0   5       1317.26       1391.00        93.29 o                         
   2   0   5         88.30         70.37         2.37 o                         
   3   0   5        153.72        163.27         4.02 o                         
   4   0   5        328.55        373.61         8.48 o                         
   5   0   5         14.44         17.14         1.50 o                         
   6   0   5         59.40         67.23         3.29 o                         
   7   0   5         43.25         40.28         4.11 o                         
   8   0   5          5.03          2.42         4.85 o                         
  -7   1   5          0.66         -3.33         3.33 o                         
  -6   1   5          0.34          2.36         2.17 o                         
  -5   1   5        327.59        325.00         9.78 o                         
  -4   1   5        748.27        771.07        20.47 o                         
  -3   1   5         55.91         44.06         3.29 o                         
  -2   1   5        155.88        192.28         5.64 o                         
  -1   1   5          9.05         14.82         0.66 o                         
   0   1   5         41.64         41.41         1.30 o                         
   1   1   5         24.93         27.38         1.09 o                         
   2   1   5       1076.71       1167.42        29.59 o                         
   3   1   5        146.44        165.05         4.02 o                         
   4   1   5        115.33        116.57         3.33 o                         
   5   1   5          0.48          0.63         1.15 o                         
   6   1   5         51.55         58.83         3.52 o                         
   7   1   5         10.74          7.72         2.29 o                         
   8   1   5          9.22          6.14         5.19 o                         
  -7   2   5         57.27         55.99         5.14 o                         
  -6   2   5        118.64        115.71         5.54 o                         
  -5   2   5        155.27        140.25         5.42 o                         
  -4   2   5        731.12        768.38        20.46 o                         
  -3   2   5         97.11         87.38         3.31 o                         
  -2   2   5        310.84        322.40         8.82 o                         
  -1   2   5        285.55        346.87         9.22 o                         
   0   2   5        170.48        187.06         4.19 o                         
   1   2   5         43.63         43.75         1.83 o                         
   2   2   5        552.01        645.06        16.70 o                         
   3   2   5        708.84        788.74        16.61 o                         
   4   2   5        218.47        223.97         5.42 o                         
   5   2   5        434.74        446.07        16.76 o                         
   6   2   5        226.51        233.93         6.26 o                         
   7   2   5          7.96          9.86         2.57 o                         
   8   2   5         16.63          8.48         5.19 o                         
  -7   3   5         38.77         39.63         3.94 o                         
  -6   3   5         27.38         26.75         2.96 o                         
  -5   3   5         84.74         83.85         4.25 o                         
  -4   3   5          1.72          4.77         1.39 o                         
  -3   3   5          4.68          8.46         0.90 o                         
  -2   3   5         91.21         93.84         2.59 o                         
  -1   3   5        598.48        601.27        12.69 o                         
   0   3   5       1131.89       1231.98        28.49 o                         
   1   3   5         39.75         44.17         1.41 o                         
   2   3   5         14.83         25.10         1.38 o                         
   3   3   5         73.01         62.34         2.02 o                         
   4   3   5         72.75         75.65         2.51 o                         
   5   3   5        774.28        839.12        18.07 o                         
   6   3   5        171.13        174.41         4.35 o                         
   7   3   5          4.57          5.13         1.81 o                         
   8   3   5         12.08          8.39         4.33 o                         
  -7   4   5         27.37         25.62         3.63 o                         
  -6   4   5         50.29         44.74         4.34 o                         
  -5   4   5        197.62        194.69         6.83 o                         
  -4   4   5         79.94         81.32         2.88 o                         
  -3   4   5        448.77        438.27         9.73 o                         
  -2   4   5         40.46         39.48         1.65 o                         
  -1   4   5         15.15         24.94         1.18 o                         
   0   4   5         94.56         92.08         2.35 o                         
   1   4   5         43.07         57.82         2.20 o                         
   2   4   5         17.38         24.55         1.18 o                         
   3   4   5        379.86        370.24         7.04 o                         
   4   4   5        227.59        226.52         4.68 o                         
   5   4   5        222.86        217.38         4.74 o                         
   6   4   5         35.52         42.24         2.38 o                         
   7   4   5         50.45         59.85         3.26 o                         
   8   4   5         64.32         59.72         7.79 o                         
  -7   5   5          4.60         10.73         5.37 o                         
  -6   5   5          0.38         -1.70         3.20 o                         
  -5   5   5         26.53         29.93         6.97 o                         
  -4   5   5         37.49         40.06         2.99 o                         
  -3   5   5        382.25        380.80        14.77 o                         
  -2   5   5        505.23        511.41        13.58 o                         
  -1   5   5        945.51        977.67        20.42 o                         
   0   5   5        189.18        168.64         3.98 o                         
   1   5   5          0.05         -0.06         0.73 o                         
   2   5   5        142.63        125.50         4.04 o                         
   3   5   5        445.89        432.35        10.23 o                         
   4   5   5       1330.46       1352.31        25.79 o                         
   5   5   5        126.58        138.36         3.40 o                         
   6   5   5         31.50         26.53         2.59 o                         
   7   5   5         32.87         38.87         8.48 o                         
   8   5   5          0.66         -1.04         4.33 o                         
  -6   6   5         69.34         71.81         5.38 o                         
  -5   6   5         21.10         18.70         2.68 o                         
  -4   6   5        125.13        121.27         3.93 o                         
  -3   6   5        305.74        318.27         9.72 o                         
  -2   6   5        594.80        571.12        12.44 o                         
  -1   6   5        114.78        112.22         3.10 o                         
   0   6   5        104.25        112.02         2.92 o                         
   1   6   5        162.76        182.96         5.52 o                         
   2   6   5         24.14         25.56         1.77 o                         
   3   6   5        401.74        397.63        10.97 o                         
   4   6   5        667.50        679.80        34.52 o                         
   5   6   5          6.21          7.60         1.51 o                         
   6   6   5         10.37          9.49         2.13 o                         
   7   6   5          6.96         11.64         6.97 o                         
   8   6   5          1.87          8.31         4.50 o                         
  -6   7   5         87.69         90.99         8.40 o                         
  -5   7   5        151.65        147.51         9.10 o                         
  -4   7   5        192.51        203.25         7.26 o                         
  -3   7   5          1.72          1.84         2.47 o                         
  -2   7   5        313.22        334.79         7.78 o                         
  -1   7   5        532.21        541.85        14.40 o                         
   0   7   5         72.61         65.14         2.16 o                         
   1   7   5        191.93        186.92         5.73 o                         
   2   7   5        146.74        156.41         5.08 o                         
   3   7   5        354.55        360.76        14.33 o                         
   4   7   5         11.54         15.30         1.76 o                         
   5   7   5        102.09        102.85         4.49 o                         
   6   7   5         51.70         55.80         8.92 o                         
   7   7   5         24.83         29.25         4.33 o                         
  -6   8   5          4.38          7.36         5.11 o                         
  -5   8   5         11.38         10.06         4.11 o                         
  -4   8   5        184.90        201.23         5.85 o                         
  -3   8   5        337.66        353.83         8.53 o                         
  -2   8   5         31.39         38.73         2.78 o                         
  -1   8   5          0.02         -0.41         0.93 o                         
   0   8   5         80.79         84.40         2.69 o                         
   1   8   5         76.12         81.80         4.11 o                         
   2   8   5        111.20        121.91         4.43 o                         
   3   8   5        248.55        234.51         7.27 o                         
   4   8   5         54.22         53.60         5.11 o                         
   5   8   5         57.65         58.23         3.75 o                         
   6   8   5          0.78          3.03         2.20 o                         
   7   8   5         41.43         43.27         5.19 o                         
  -5   9   5        126.33        124.62         9.27 o                         
  -4   9   5          7.41          7.76         2.14 o                         
  -3   9   5        121.41        131.01         5.57 o                         
  -2   9   5         13.23         17.59         1.73 o                         
  -1   9   5        163.19        161.04         4.57 o                         
   0   9   5          7.99          6.23         1.39 o                         
   1   9   5        113.50        122.01         8.27 o                         
   2   9   5        275.99        253.52         7.69 o                         
   3   9   5          4.00          3.71         1.56 o                         
   4   9   5         15.02         14.88         2.04 o                         
   5   9   5         28.49         30.30         2.99 o                         
   6   9   5         90.88         89.49         5.30 o                         
   7   9   5          7.37          8.31         4.15 o                         
  -5  10   5          4.77          1.21         4.67 o                         
  -4  10   5         23.66         24.98         3.35 o                         
  -3  10   5         16.42         21.69         2.81 o                         
  -2  10   5         57.72         66.16         4.07 o                         
  -1  10   5         53.20         52.78         2.66 o                         
   0  10   5        324.01        320.60         7.60 o                         
   1  10   5         18.79         16.08         1.83 o                         
   2  10   5          0.46         -1.43         1.43 o                         
   3  10   5         69.75         72.16         3.81 o                         
   4  10   5         22.34         23.69         2.40 o                         
   5  10   5         35.79         32.61         6.58 o                         
   6  10   5        152.00        146.14         8.14 o                         
   7  10   5         52.84         45.09         5.80 o                         
  -4  11   5          7.22          5.02         6.88 o                         
  -3  11   5          9.17         11.23         2.97 o                         
  -2  11   5        193.60        195.91         5.88 o                         
  -1  11   5         32.14         32.14         2.35 o                         
   0  11   5         10.37          8.06         1.91 o                         
   1  11   5         31.86         33.85         2.87 o                         
   2  11   5         52.80         52.32         3.53 o                         
   3  11   5         86.56         90.52         4.49 o                         
   4  11   5         31.44         32.71         3.59 o                         
   5  11   5        108.68        109.65         5.93 o                         
   6  11   5          4.55          1.28         2.81 o                         
  -3  12   5          3.52          6.52         4.15 o                         
  -2  12   5         77.10         74.45         7.79 o                         
  -1  12   5         81.24         83.52         4.86 o                         
   0  12   5          0.02          0.97         2.02 o                         
   1  12   5         22.10         24.12         2.58 o                         
   2  12   5        148.71        144.34         5.86 o                         
   3  12   5        103.95        105.81         6.93 o                         
   4  12   5         71.44         69.81         4.86 o                         
   5  12   5         26.91         23.61         3.98 o                         
   6  12   5         10.30         10.67         4.07 o                         
  -2  13   5        138.84        135.02        10.31 o                         
  -1  13   5        120.09        124.44         9.09 o                         
   0  13   5          6.24          3.19         2.84 o                         
   1  13   5         25.18         23.07         2.91 o                         
   2  13   5         47.82         48.37         4.25 o                         
   3  13   5         11.43         12.48         4.37 o                         
   4  13   5        141.97        144.34         7.49 o                         
   5  13   5         25.11         19.89         6.45 o                         
  -1  14   5          2.35          9.26         5.36 o                         
   0  14   5         24.36         26.48         5.54 o                         
   1  14   5         28.10         32.96         4.54 o                         
   2  14   5         18.88         22.10         5.88 o                         
   3  14   5         16.34         17.29         3.32 o                         
   4  14   5          0.13          4.88         3.33 o                         
   1  15   5         47.77         50.80         6.92 o                         
   2  15   5          0.11          4.78         4.07 o                         
  -2 -12   6         41.30         38.71         8.35 o                         
  -1 -12   6          0.43          0.09         6.66 o                         
   0 -12   6         47.47         47.60         6.44 o                         
  -4 -11   6         25.00         11.86         4.93 o                         
  -3 -11   6         24.17         33.15         5.97 o                         
  -2 -11   6          7.38          2.77         3.12 o                         
  -1 -11   6          3.67          2.50         3.15 o                         
   0 -11   6          2.78          4.92         3.21 o                         
   1 -11   6        156.94        164.63         7.80 o                         
   2 -11   6          4.24          3.30         6.10 o                         
  -4 -10   6        145.18        123.34         6.30 o                         
  -2 -10   6          7.78          5.83         2.89 o                         
  -1 -10   6         13.05         15.42         2.88 o                         
   0 -10   6         15.09         18.35         2.97 o                         
   1 -10   6         78.86         71.81         5.29 o                         
   2 -10   6         46.27         50.60        11.68 o                         
   3 -10   6          3.73          3.79         3.58 o                         
  -5  -9   6          0.42          0.60         2.93 o                         
  -4  -9   6         15.27         22.05         3.06 o                         
  -3  -9   6          0.01          0.78         2.20 o                         
  -2  -9   6          0.60          3.37         2.55 o                         
  -1  -9   6         28.15         39.49         3.66 o                         
   0  -9   6        144.76        143.23         6.09 o                         
   1  -9   6        102.75        103.93         5.41 o                         
   2  -9   6         41.46         39.20         5.06 o                         
   3  -9   6         23.73         26.78         4.46 o                         
   4  -9   6         32.10         29.65         4.07 o                         
  -6  -8   6         88.39         65.18         9.57 o                         
  -5  -8   6         51.39         43.42         6.66 o                         
  -4  -8   6         30.35         30.50         2.99 o                         
  -3  -8   6          6.29          1.86         2.03 o                         
  -2  -8   6          6.11          6.06         1.57 o                         
  -1  -8   6          1.10          0.87         1.95 o                         
   0  -8   6         53.95         48.68         7.27 o                         
   1  -8   6          1.74          2.75         2.60 o                         
   2  -8   6         34.14         37.35         3.51 o                         
   3  -8   6          0.02          2.17         2.60 o                         
   4  -8   6          2.03         -1.15         3.05 o                         
   5  -8   6         17.73         14.99         5.71 o                         
  -6  -7   6          5.40          1.45         3.20 o                         
  -5  -7   6         50.39         55.28         4.62 o                         
  -4  -7   6         88.09         85.30         4.59 o                         
  -3  -7   6        224.18        210.03         6.98 o                         
  -2  -7   6         24.76         20.20         1.76 o                         
  -1  -7   6         48.51         45.44         2.67 o                         
   0  -7   6         82.80         85.19         4.10 o                         
   1  -7   6         30.17         27.00         3.33 o                         
   2  -7   6         20.51         20.33         5.02 o                         
   3  -7   6        415.53        401.42        12.40 o                         
   4  -7   6         47.52         45.69         4.59 o                         
   5  -7   6         69.78         67.15         8.61 o                         
  -6  -6   6         16.96         18.55         3.24 o                         
  -5  -6   6          5.18          5.80         3.50 o                         
  -4  -6   6          4.64          6.75         1.96 o                         
  -3  -6   6         59.31         64.59         4.33 o                         
  -2  -6   6         41.09         35.13         2.10 o                         
  -1  -6   6         69.03         59.61         2.46 o                         
   0  -6   6        245.77        251.20         7.90 o                         
   1  -6   6         91.66         96.25         4.13 o                         
   2  -6   6          5.02          8.50         1.91 o                         
   3  -6   6          9.63          9.22         2.18 o                         
   4  -6   6         98.83         99.20         5.29 o                         
   5  -6   6        104.02        109.62         9.70 o                         
   6  -6   6         16.27         14.20         3.81 o                         
  -7  -5   6          0.36         -0.17         5.28 o                         
  -6  -5   6          2.97          0.60         2.80 o                         
  -5  -5   6        201.15        204.71         7.38 o                         
  -4  -5   6        251.81        252.85        10.84 o                         
  -3  -5   6        158.10        156.11         5.51 o                         
  -2  -5   6          3.44          5.63         1.24 o                         
  -1  -5   6        141.02        134.00         3.64 o                         
   0  -5   6        159.19        160.29         6.80 o                         
   1  -5   6         97.42         93.28         3.89 o                         
   2  -5   6        347.43        357.77        15.50 o                         
   3  -5   6         57.71         58.08         6.23 o                         
   4  -5   6        325.01        317.17        10.15 o                         
   5  -5   6         43.26         44.68         4.16 o                         
   6  -5   6         13.48         18.38         3.75 o                         
  -7  -4   6         27.74         28.70         4.33 o                         
  -6  -4   6         10.00          3.12         4.41 o                         
  -5  -4   6        155.98        158.43         6.16 o                         
  -4  -4   6        315.37        321.27         9.66 o                         
  -3  -4   6         17.43         19.04         1.86 o                         
  -2  -4   6         92.65         87.21         2.68 o                         
  -1  -4   6        214.20        200.23         4.83 o                         
   0  -4   6        151.25        144.96         4.75 o                         
   1  -4   6        231.76        238.56        13.92 o                         
   2  -4   6        145.93        143.74        10.23 o                         
   3  -4   6         31.08         30.93         2.90 o                         
   4  -4   6         19.70         21.75         5.15 o                         
   5  -4   6          1.42          0.48         2.39 o                         
   6  -4   6          1.62          1.04         3.12 o                         
   7  -4   6         13.35         15.06         5.88 o                         
  -7  -3   6          0.36         -1.75         3.14 o                         
  -6  -3   6         39.87         49.53         4.46 o                         
  -5  -3   6        103.24        104.84         4.90 o                         
  -4  -3   6        409.01        408.56        11.76 o                         
  -3  -3   6         81.76         93.23         3.76 o                         
  -2  -3   6        121.34        106.10         2.96 o                         
  -1  -3   6        146.38        144.72         3.65 o                         
   0  -3   6         20.63         16.71         1.16 o                         
   1  -3   6          3.81          2.06         1.03 o                         
   2  -3   6         70.37         61.40         5.76 o                         
   3  -3   6        650.23        652.11        17.80 o                         
   4  -3   6          1.23          0.36         4.46 o                         
   5  -3   6          3.17          2.72         3.72 o                         
   6  -3   6         36.72         41.78         4.18 o                         
   7  -3   6         49.49         21.29         5.02 o                         
  -7  -2   6         49.72         58.83         5.62 o                         
  -6  -2   6        162.75        174.37         7.10 o                         
  -5  -2   6         76.81         72.66         4.12 o                         
  -4  -2   6          0.30          3.23         1.46 o                         
  -3  -2   6        345.72        352.54        10.57 o                         
  -2  -2   6        298.52        299.81         8.50 o                         
  -1  -2   6         64.07         70.80         2.09 o                         
   0  -2   6        126.86        121.66         3.09 o                         
   1  -2   6         21.73         24.00         1.71 o                         
   2  -2   6          0.24         -0.88         1.06 o                         
   3  -2   6         91.37         85.98         8.27 o                         
   4  -2   6          0.34         -0.82         1.60 o                         
   5  -2   6         35.05         36.42         3.31 o                         
   6  -2   6         18.10         18.92         3.02 o                         
   7  -2   6         15.93         20.94         5.71 o                         
  -7  -1   6          4.30         -0.30         3.02 o                         
  -6  -1   6         75.48         76.01         4.87 o                         
  -5  -1   6        236.99        233.17         7.75 o                         
  -4  -1   6         17.37         15.84         1.77 o                         
  -2  -1   6         39.56         42.06         1.56 o                         
  -1  -1   6        100.75         96.10         3.71 o                         
   0  -1   6         36.58         43.36         1.51 o                         
   1  -1   6          9.53         12.51         1.56 o                         
   2  -1   6         28.32         36.72         1.48 o                         
   3  -1   6        359.52        349.50         9.53 o                         
   4  -1   6         83.90         79.95         2.78 o                         
   5  -1   6         20.79         23.76         3.03 o                         
   6  -1   6        135.48        145.12         6.31 o                         
   7  -1   6          8.37          5.19         4.50 o                         
  -7   0   6         62.42         57.57         5.26 o                         
  -6   0   6         16.86         17.33         2.63 o                         
  -5   0   6          0.93          0.90         1.82 o                         
  -4   0   6         73.22         73.35         3.49 o                         
  -3   0   6          0.83          0.74         1.10 o                         
  -2   0   6          3.85          3.77         0.94 o                         
  -1   0   6         51.02         48.95         1.59 o                         
   0   0   6        245.10        245.42         5.48 o                         
   1   0   6          1.58          4.21         0.86 o                         
   2   0   6          5.07          4.16         0.66 o                         
   3   0   6        232.32        221.57         7.88 o                         
   4   0   6        123.30        125.51         3.60 o                         
   5   0   6         83.58         92.59         3.26 o                         
   6   0   6         43.22         52.20         4.28 o                         
   7   0   6         35.72         32.20         3.79 o                         
  -7   1   6         11.98         13.36         3.30 o                         
  -6   1   6          4.15          4.94         6.14 o                         
  -5   1   6         14.52         12.96         2.29 o                         
  -4   1   6          1.48          0.57         1.38 o                         
  -3   1   6          0.03         -0.95         1.10 o                         
  -2   1   6       1169.88       1086.31        36.20 o                         
  -1   1   6       1654.57       1790.07        31.76 o                         
   0   1   6        628.77        729.68        15.28 o                         
   1   1   6         52.52         80.74         2.28 o                         
   2   1   6        157.68        134.98         5.63 o                         
   3   1   6        400.51        392.74         8.70 o                         
   4   1   6        163.59        151.93         4.86 o                         
   5   1   6        533.32        556.65        15.46 o                         
   6   1   6         48.68         54.21         3.13 o                         
   7   1   6         64.27         78.61         7.79 o                         
   8   1   6         25.47          4.93         5.11 o                         
  -7   2   6          4.72          7.53         3.27 o                         
  -6   2   6         48.94         45.86         4.28 o                         
  -5   2   6         83.05         78.56         4.13 o                         
  -4   2   6        110.40        105.02         4.32 o                         
  -3   2   6          8.76          7.70         1.82 o                         
  -2   2   6         37.44         32.28         2.31 o                         
  -1   2   6        251.70        258.02         5.77 o                         
   0   2   6         26.20         24.65         0.91 o                         
   1   2   6        527.07        541.70        11.72 o                         
   2   2   6        679.61        702.96        18.19 o                         
   3   2   6          0.05         -0.21         0.71 o                         
   4   2   6         35.04         40.50         3.65 o                         
   5   2   6         23.30         20.95         2.20 o                         
   6   2   6         60.74         68.10         3.39 o                         
   7   2   6        114.84        122.29         4.90 o                         
   8   2   6         24.07         15.23         7.10 o                         
  -7   3   6         34.61         43.23         4.17 o                         
  -6   3   6         63.14         72.30         5.28 o                         
  -5   3   6         29.89         32.26         3.03 o                         
  -4   3   6         10.07          9.28         1.66 o                         
  -3   3   6        407.14        408.82         9.33 o                         
  -2   3   6        935.48        956.43        20.04 o                         
  -1   3   6       1327.91       1334.88        27.58 o                         
   0   3   6        120.76        102.52         2.60 o                         
   1   3   6        385.56        406.56         7.53 o                         
   2   3   6        492.81        473.59        13.15 o                         
   3   3   6         29.05         25.89         1.45 o                         
   4   3   6        247.14        260.40         6.32 o                         
   5   3   6         71.07         76.44         3.00 o                         
   6   3   6        163.38        164.51         6.03 o                         
   7   3   6         26.66         29.32         2.20 o                         
   8   3   6         11.12          7.79         4.41 o                         
  -7   4   6         11.47         15.32         5.45 o                         
  -6   4   6         22.95         22.10         3.28 o                         
  -5   4   6         48.69         52.51         3.89 o                         
  -4   4   6        246.96        247.00         9.50 o                         
  -3   4   6        341.17        337.79         9.38 o                         
  -2   4   6        230.74        227.91         6.69 o                         
  -1   4   6        307.85        339.87         7.51 o                         
   0   4   6          0.05          1.15         0.73 o                         
   1   4   6        281.72        289.12         7.99 o                         
   2   4   6         76.85         71.01         2.14 o                         
   3   4   6        344.18        337.35         6.49 o                         
   4   4   6         16.05         14.29         1.53 o                         
   5   4   6         49.61         49.72         2.07 o                         
   6   4   6          0.15         -0.70         1.36 o                         
   7   4   6          0.01         -0.48         1.99 o                         
   8   4   6          0.69         -0.61         4.24 o                         
  -6   5   6         76.47         75.09         5.19 o                         
  -5   5   6          0.37         -0.23         2.14 o                         
  -4   5   6          0.50         -0.75         2.86 o                         
  -3   5   6        156.80        159.74         7.15 o                         
  -2   5   6        807.57        819.15        17.42 o                         
  -1   5   6        263.22        245.71         5.68 o                         
   0   5   6        362.42        355.69         9.68 o                         
   1   5   6         86.90         81.28         2.91 o                         
   2   5   6        234.07        235.36         6.84 o                         
   3   5   6          0.77          0.24         0.74 o                         
   4   5   6         17.50         25.62         1.41 o                         
   5   5   6        175.07        165.96         3.94 o                         
   6   5   6          2.97          2.67         1.54 o                         
   7   5   6         10.40         15.03         4.85 o                         
   8   5   6          0.11         -4.07         4.07 o                         
  -6   6   6          0.33          7.73         5.19 o                         
  -5   6   6         57.28         63.10         4.50 o                         
  -4   6   6        122.35        123.28         5.05 o                         
  -3   6   6        106.25        108.96         3.55 o                         
  -2   6   6         66.81         71.35         2.55 o                         
  -1   6   6          0.97          0.70         0.79 o                         
   0   6   6          0.01         -0.61         0.61 o                         
   1   6   6        133.07        137.82         4.47 o                         
   2   6   6         13.12         10.47         1.64 o                         
   3   6   6        141.51        116.03         6.41 o                         
   4   6   6         45.42         51.87         2.87 o                         
   5   6   6         11.66         10.26         2.64 o                         
   6   6   6         57.64         54.34         5.80 o                         
   7   6   6         29.92         26.31         3.20 o                         
  -6   7   6          0.55         -2.90         4.46 o                         
  -5   7   6          0.12          1.50         2.50 o                         
  -4   7   6          4.22          2.88         2.99 o                         
  -3   7   6          2.26          2.03         1.41 o                         
  -2   7   6         70.53         75.67         3.51 o                         
  -1   7   6         22.97         23.04         1.56 o                         
   0   7   6        142.94        147.79         3.76 o                         
   1   7   6         55.14         54.83         3.03 o                         
   3   7   6        375.42        352.96        10.10 o                         
   4   7   6          6.93         11.78         2.16 o                         
   5   7   6          8.27          8.93         1.89 o                         
   6   7   6          5.29          1.05         2.10 o                         
   7   7   6          2.21         -0.75         2.81 o                         
  -5   8   6          5.04          8.39         8.26 o                         
  -4   8   6         41.74         40.73         2.97 o                         
  -3   8   6         20.76         20.67         1.86 o                         
  -2   8   6          7.86         12.03         2.27 o                         
  -1   8   6         77.05         78.24         2.78 o                         
   0   8   6        461.98        451.86        18.61 o                         
   1   8   6         49.71         49.45         2.90 o                         
   2   8   6        177.36        179.83         5.79 o                         
   3   8   6         14.30         19.14         1.85 o                         
   4   8   6         48.40         42.04         3.03 o                         
   5   8   6        154.24        146.27         6.41 o                         
   6   8   6         59.31         57.41         4.36 o                         
   7   8   6        172.85        179.45         7.56 o                         
  -5   9   6         21.59         17.83         4.76 o                         
  -4   9   6         25.35         26.57         2.49 o                         
  -3   9   6         79.69         83.48         4.26 o                         
  -2   9   6         15.72         16.59         1.71 o                         
  -1   9   6          4.66          4.00         1.22 o                         
   0   9   6        194.99        192.22         6.51 o                         
   1   9   6        379.96        375.87        10.68 o                         
   2   9   6        362.74        350.37        10.16 o                         
   3   9   6          5.23          6.73         3.16 o                         
   4   9   6         37.95         37.07         3.20 o                         
   5   9   6         55.83         60.35         4.02 o                         
   6   9   6          1.18          4.24         4.07 o                         
   7   9   6        107.07        109.45        11.13 o                         
  -4  10   6         72.77         66.94         5.40 o                         
  -3  10   6         23.14         28.48         3.06 o                         
  -2  10   6          1.89          2.36         1.66 o                         
  -1  10   6        131.03        133.31         5.12 o                         
   0  10   6         73.50         76.06         3.76 o                         
   1  10   6        350.75        352.07        10.34 o                         
   2  10   6         43.82         49.38         3.23 o                         
   3  10   6         13.05         12.60         2.03 o                         
   4  10   6          9.62         10.20         2.14 o                         
   5  10   6          1.33          5.48         2.33 o                         
   6  10   6        133.21        146.82        15.55 o                         
   7  10   6         45.62         49.24         5.89 o                         
  -4  11   6         81.09         67.61         7.88 o                         
  -3  11   6         57.11         65.00         5.24 o                         
  -2  11   6         17.57         19.40         2.59 o                         
  -1  11   6         47.37         38.49         3.27 o                         
   0  11   6        155.05        143.48         5.52 o                         
   1  11   6        204.05        200.89         6.91 o                         
   2  11   6         19.03         16.58         2.22 o                         
   3  11   6         54.35         51.02         3.70 o                         
   4  11   6         21.30         23.47         3.12 o                         
   5  11   6          8.83          6.49         3.89 o                         
   6  11   6         20.00         18.82         3.52 o                         
  -3  12   6          0.75         -1.47         4.85 o                         
  -2  12   6         79.41         75.92         8.23 o                         
  -1  12   6         53.02         58.80         4.40 o                         
   0  12   6        102.01        106.61        12.90 o                         
   1  12   6         22.68         18.38         3.94 o                         
   2  12   6         16.03         14.45         3.98 o                         
   3  12   6          0.04         -1.37         2.20 o                         
   4  12   6         25.25         25.37         3.04 o                         
   5  12   6         35.07         37.52         3.89 o                         
   6  12   6          0.12          1.94         4.11 o                         
  -2  13   6          0.07          6.23         5.28 o                         
  -1  13   6         49.63         50.63         6.23 o                         
   0  13   6         85.50         82.42         6.58 o                         
   1  13   6          0.86          0.51         2.45 o                         
   2  13   6          0.05         -0.99         6.14 o                         
   3  13   6          4.18          6.51         2.93 o                         
   4  13   6         14.13          7.76         5.54 o                         
   5  13   6          2.44         -3.14         3.14 o                         
  -1  14   6         35.32         41.54         6.40 o                         
   0  14   6         24.06         21.81         5.28 o                         
   1  14   6         22.39         22.62         3.22 o                         
   2  14   6         25.87         23.28         3.97 o                         
   3  14   6        202.02        199.10         8.12 o                         
   4  14   6          2.96          1.88         3.20 o                         
   1  15   6          3.34          6.40         5.71 o                         
   2  15   6          0.02          2.15         3.10 o                         
  -3 -11   7          4.57          4.59         5.71 o                         
  -2 -11   7          4.62          1.90         4.93 o                         
  -1 -11   7          4.92          1.45         3.27 o                         
   0 -11   7         30.54         35.20         4.18 o                         
   1 -11   7         31.47         35.66         4.42 o                         
  -4 -10   7          5.73          5.80         4.93 o                         
  -3 -10   7          4.19         -1.04         4.15 o                         
  -2 -10   7         71.43         70.93         7.06 o                         
  -1 -10   7          1.60          0.04         3.01 o                         
   0 -10   7          1.09          2.89         2.84 o                         
   1 -10   7          3.37          1.11         3.89 o                         
   2 -10   7          2.51         -2.30         3.24 o                         
   3 -10   7         46.21         44.36         4.76 o                         
  -5  -9   7         27.66         17.14         5.28 o                         
  -4  -9   7        107.57         94.33         5.67 o                         
  -3  -9   7         15.94          7.18         5.45 o                         
  -2  -9   7         18.05         20.94         2.93 o                         
  -1  -9   7         22.49         23.97         2.89 o                         
   0  -9   7         33.13         31.19         3.12 o                         
   1  -9   7         11.47         12.23         2.93 o                         
   2  -9   7        175.27        176.53         8.99 o                         
   3  -9   7        204.23        195.01         8.30 o                         
   4  -9   7          8.61         12.74         4.02 o                         
  -5  -8   7         10.83          8.18         3.07 o                         
  -4  -8   7         43.08         42.59         4.85 o                         
  -3  -8   7        251.01        248.61         8.34 o                         
  -2  -8   7         99.22        107.48         5.00 o                         
  -1  -8   7        132.37        124.82        18.88 o                         
   0  -8   7         18.65         14.65         2.44 o                         
   1  -8   7          0.66         -1.31         2.29 o                         
   2  -8   7        134.69        139.44         6.45 o                         
   3  -8   7         38.60         36.61         8.66 o                         
   4  -8   7        148.61        139.17         7.37 o                         
  -6  -7   7         51.95         50.84         5.02 o                         
  -5  -7   7         84.24         82.82         6.05 o                         
  -4  -7   7         33.30         30.09         3.68 o                         
  -3  -7   7         53.40         52.62         3.69 o                         
  -2  -7   7         72.82         78.06         3.14 o                         
  -1  -7   7         80.80         74.60         4.07 o                         
   0  -7   7          8.85         10.25         2.04 o                         
   1  -7   7         72.17         77.04         4.35 o                         
   2  -7   7        187.94        191.03         7.22 o                         
   3  -7   7         56.25         56.87         4.65 o                         
   4  -7   7         57.95         57.18         5.84 o                         
   5  -7   7          0.04          2.27         7.79 o                         
  -6  -6   7         89.71         87.57         7.27 o                         
  -5  -6   7         89.19         66.51         5.34 o                         
  -4  -6   7        182.84        183.65        10.05 o                         
  -3  -6   7        116.76        123.16         4.95 o                         
  -2  -6   7        203.69        190.41         6.32 o                         
  -1  -6   7         22.17         18.83         1.56 o                         
   0  -6   7         19.22         21.12         2.20 o                         
   1  -6   7        261.12        274.30        12.27 o                         
   2  -6   7          0.78          0.73         1.87 o                         
   3  -6   7         63.52         64.95         7.66 o                         
   4  -6   7          0.01          1.93         3.16 o                         
   5  -6   7          4.61          6.28         3.24 o                         
  -6  -5   7         59.14         60.60         5.20 o                         
  -5  -5   7        101.17         97.74         5.26 o                         
  -4  -5   7         54.05         59.20         3.95 o                         
  -3  -5   7         11.53          9.87         2.77 o                         
  -2  -5   7          0.96          0.73         1.52 o                         
  -1  -5   7         65.44         61.51         2.45 o                         
   0  -5   7          3.40          1.99         1.47 o                         
   1  -5   7        178.18        190.04         7.24 o                         
   2  -5   7         55.80         52.36         3.36 o                         
   3  -5   7          0.01         -0.65         2.51 o                         
   4  -5   7         97.72         85.73         4.86 o                         
   5  -5   7         18.52         19.07         3.46 o                         
   6  -5   7         11.53         12.69         3.80 o                         
  -6  -4   7          0.15         -1.78         2.68 o                         
  -5  -4   7         53.59         60.21         4.41 o                         
  -4  -4   7        213.56        226.42         7.60 o                         
  -3  -4   7        359.97        352.70        10.31 o                         
  -2  -4   7         88.63         78.28         2.64 o                         
  -1  -4   7         79.67         74.86         2.52 o                         
   0  -4   7          9.61         11.94         1.43 o                         
   1  -4   7         65.80         67.41         3.40 o                         
   2  -4   7        128.82        148.46        11.83 o                         
   3  -4   7          3.38          3.81         1.77 o                         
   4  -4   7         51.44         58.13         3.99 o                         
   5  -4   7         76.97         80.68         5.17 o                         
   6  -4   7         82.30         73.70         6.05 o                         
  -7  -3   7         22.67         22.45         4.03 o                         
  -6  -3   7         33.80         36.05         7.88 o                         
  -5  -3   7          1.07          1.25         2.10 o                         
  -4  -3   7         22.00         20.92         2.26 o                         
  -3  -3   7        118.19        115.97         4.49 o                         
  -2  -3   7        260.02        249.40         5.93 o                         
  -1  -3   7         37.42         39.30         1.74 o                         
   0  -3   7          0.21          0.53         0.73 o                         
   1  -3   7         16.53         14.03         1.55 o                         
   2  -3   7        149.30        143.36         5.17 o                         
   3  -3   7        396.36        362.44        33.61 o                         
   4  -3   7         83.70         89.31         5.85 o                         
   5  -3   7         63.64         66.87         4.49 o                         
   6  -3   7         79.64         80.69         5.80 o                         
   7  -3   7         13.10          5.26         3.63 o                         
  -7  -2   7          5.67          8.13         5.02 o                         
  -6  -2   7          0.05         -1.12         2.92 o                         
  -5  -2   7          4.66          6.00         2.08 o                         
  -4  -2   7         47.41         43.93         4.97 o                         
  -3  -2   7        161.40        158.54         5.63 o                         
  -2  -2   7         93.03         94.52         3.28 o                         
  -1  -2   7          4.32          3.31         1.34 o                         
   0  -2   7        277.34        245.62         7.58 o                         
   1  -2   7          9.77          7.63         0.81 o                         
   2  -2   7        264.34        255.40        13.80 o                         
   3  -2   7         53.96         53.55         3.13 o                         
   4  -2   7         56.18         62.84         3.72 o                         
   5  -2   7        117.33        123.73         8.79 o                         
   6  -2   7          2.00          3.35         2.82 o                         
   7  -2   7        110.91         72.47         8.40 o                         
  -7  -1   7          0.58          0.52         3.37 o                         
  -6  -1   7          0.62         -4.85         6.23 o                         
  -5  -1   7          1.25          0.61         1.92 o                         
  -4  -1   7        272.12        263.32         8.27 o                         
  -3  -1   7       1113.17       1228.64        35.57 o                         
  -2  -1   7        873.04        874.73        30.50 o                         
  -1  -1   7        194.14        190.73         4.59 o                         
   0  -1   7         57.08         63.46         1.99 o                         
   1  -1   7         10.60          6.90         0.98 o                         
   2  -1   7        820.49        832.57        17.66 o                         
   3  -1   7        572.40        530.65        12.99 o                         
   4  -1   7        421.28        419.20        14.31 o                         
   5  -1   7        150.20        145.26         5.82 o                         
   6  -1   7          0.06         -1.90         2.47 o                         
   7  -1   7         15.71         15.83         3.82 o                         
  -7   0   7         41.50         46.33         4.37 o                         
  -6   0   7         67.38         66.72         5.65 o                         
  -5   0   7          3.50          5.38         1.99 o                         
  -4   0   7        142.24        140.41         5.46 o                         
  -3   0   7         70.68         71.81         3.24 o                         
  -2   0   7          6.74          6.03         0.81 o                         
  -1   0   7        404.34        373.07         8.20 o                         
   0   0   7        214.16        214.72         4.98 o                         
   1   0   7        628.06        687.62        14.56 o                         
   2   0   7          1.54          0.71         0.68 o                         
   3   0   7          0.34         -0.78         1.10 o                         
   4   0   7         66.86         70.03         4.06 o                         
   5   0   7         34.32         33.11         2.62 o                         
   6   0   7        130.67        134.56         6.03 o                         
   7   0   7         17.99         20.77         3.67 o                         
  -7   1   7         16.73         17.58         3.63 o                         
  -6   1   7          0.78         -3.63         3.63 o                         
  -5   1   7        139.62        133.03         5.48 o                         
  -4   1   7        396.88        407.45        11.76 o                         
  -3   1   7        469.37        488.14        13.40 o                         
  -2   1   7        539.98        540.38        20.55 o                         
  -1   1   7         24.29         21.34         0.99 o                         
   0   1   7         85.34         71.54         2.10 o                         
   1   1   7        242.03        250.47         5.68 o                         
   2   1   7         32.17         31.73         1.71 o                         
   3   1   7        211.26        200.15        14.13 o                         
   4   1   7        139.20        146.98         4.03 o                         
   5   1   7         17.77         18.97         1.65 o                         
   6   1   7         22.06         25.24         2.52 o                         
   7   1   7          0.02          3.84         3.27 o                         
  -7   2   7         16.41         16.29         3.56 o                         
  -6   2   7         14.47          9.69         3.22 o                         
  -5   2   7        294.86        295.39         9.44 o                         
  -4   2   7        314.05        314.10        13.45 o                         
  -3   2   7         15.26         20.88         2.09 o                         
  -2   2   7         27.47         38.78         1.64 o                         
  -1   2   7         82.09        104.09         3.55 o                         
   0   2   7        572.51        638.24        11.67 o                         
   1   2   7        185.87        175.44         4.14 o                         
   2   2   7         27.84         32.21         1.72 o                         
   3   2   7          0.07         -0.85         0.85 o                         
   4   2   7        705.62        673.92        14.62 o                         
   5   2   7         17.60         18.47         2.13 o                         
   6   2   7          3.65          2.35         1.81 o                         
   7   2   7          0.38          0.55         2.40 o                         
  -7   3   7          3.15         -3.03         4.85 o                         
  -6   3   7         11.84         15.35         3.24 o                         
  -5   3   7         38.20         46.37         5.19 o                         
  -4   3   7         55.97         48.46         5.49 o                         
  -3   3   7        246.59        235.54         8.17 o                         
  -2   3   7         23.76         19.55         1.41 o                         
  -1   3   7         30.21         23.77         1.82 o                         
   0   3   7         32.81         43.69         1.32 o                         
   1   3   7        206.61        206.88         4.17 o                         
   2   3   7          2.44          4.72         1.00 o                         
   3   3   7          1.03          0.41         0.79 o                         
   4   3   7          4.43          4.80         1.11 o                         
   5   3   7          1.34          4.18         1.40 o                         
   6   3   7         79.68         79.22         4.20 o                         
   7   3   7         54.78         58.24         3.70 o                         
  -6   4   7         31.23         26.31         4.93 o                         
  -5   4   7         77.48         73.68        10.78 o                         
  -4   4   7         12.62         17.21         2.08 o                         
  -3   4   7         29.27         34.73         2.85 o                         
  -2   4   7         90.95        101.31         3.05 o                         
  -1   4   7         68.81         71.82         2.23 o                         
   0   4   7        112.32        127.37         3.24 o                         
   1   4   7        126.58        124.95         2.69 o                         
   2   4   7          4.00          6.21         1.06 o                         
   3   4   7        658.81        621.71        13.40 o                         
   4   4   7        112.64        106.17         2.83 o                         
   5   4   7        126.61        124.72         3.32 o                         
   6   4   7         79.91         89.70         3.59 o                         
   7   4   7         72.96         78.62         4.06 o                         
  -6   5   7          3.35          5.24         2.96 o                         
  -5   5   7         24.08         24.70         3.03 o                         
  -4   5   7         11.35         12.85         1.99 o                         
  -3   5   7        118.16        126.22         5.24 o                         
  -2   5   7          4.72          3.89         1.06 o                         
  -1   5   7         16.96         19.37         1.38 o                         
   0   5   7        117.08        114.01         3.01 o                         
   1   5   7        213.74        195.06         5.86 o                         
   2   5   7        876.17        838.47        21.85 o                         
   3   5   7        102.70        102.56         5.28 o                         
   4   5   7          4.73          6.63         1.25 o                         
   5   5   7         61.03         60.97         5.05 o                         
   6   5   7         13.83         15.55         1.83 o                         
   7   5   7         48.26         42.93         7.18 o                         
  -6   6   7         28.57         23.91         3.57 o                         
  -5   6   7         13.85         16.49         2.72 o                         
  -4   6   7         98.13        101.03         4.71 o                         
  -3   6   7        164.95        166.68         4.97 o                         
  -2   6   7          4.23          1.68         1.05 o                         
  -1   6   7        277.38        260.15         6.17 o                         
   0   6   7        101.95         96.54         2.71 o                         
   1   6   7         19.93         22.80         1.83 o                         
   2   6   7        617.15        608.95        16.26 o                         
   3   6   7        211.13        210.45         6.56 o                         
   4   6   7        196.93        184.63         6.10 o                         
   5   6   7         90.16         87.41         4.16 o                         
   6   6   7         42.90         43.61         3.80 o                         
   7   6   7         33.44         32.11         5.11 o                         
  -6   7   7         95.10        102.08         9.26 o                         
  -5   7   7         22.42         24.09         3.09 o                         
  -4   7   7         85.76         78.73         4.44 o                         
  -3   7   7         24.10         27.77         3.90 o                         
  -2   7   7        152.81        166.78         4.80 o                         
  -1   7   7        369.34        369.81         8.89 o                         
   0   7   7        280.24        268.14         9.68 o                         
   2   7   7         25.67         25.74         2.27 o                         
   3   7   7         45.75         46.84         2.80 o                         
   4   7   7        117.57        120.11         4.68 o                         
   5   7   7          8.91          9.80         2.08 o                         
   6   7   7         39.98         47.47         4.09 o                         
   7   7   7         15.92         11.44         5.50 o                         
  -5   8   7         93.83         88.40         8.23 o                         
  -4   8   7         81.28         83.42         7.53 o                         
  -3   8   7          1.75          4.51         1.62 o                         
  -2   8   7         90.34         88.62         3.27 o                         
  -1   8   7         36.27         34.03         2.40 o                         
   0   8   7          0.02          2.19         0.87 o                         
   1   8   7        309.28        320.96         9.32 o                         
   2   8   7         11.85         13.67         2.51 o                         
   3   8   7         26.47         16.62         2.77 o                         
   4   8   7          6.04          7.35         2.34 o                         
   5   8   7          0.19          0.23         1.91 o                         
   6   8   7         17.48         21.44         2.91 o                         
   7   8   7         12.77         19.73         3.35 o                         
  -5   9   7        134.27        120.81         9.70 o                         
  -4   9   7          5.56          8.64         2.62 o                         
  -3   9   7         18.24         21.33         2.42 o                         
  -2   9   7         71.37         72.17         3.21 o                         
  -1   9   7         33.04         35.27         2.19 o                         
   0   9   7        370.59        378.02        10.83 o                         
   1   9   7         96.19         97.07         4.02 o                         
   2   9   7         47.01         48.60         3.04 o                         
   3   9   7          1.01         -1.44         1.44 o                         
   4   9   7         48.04         45.15         3.49 o                         
   5   9   7          0.43          5.92         2.12 o                         
   6   9   7          4.55          6.32         2.76 o                         
   7   9   7          7.43          8.51         3.35 o                         
  -4  10   7          6.01          7.55         2.94 o                         
  -3  10   7         52.84         49.39         4.42 o                         
  -2  10   7         13.92         13.05         2.19 o                         
  -1  10   7         37.68         34.44         3.23 o                         
   0  10   7         17.27         17.68         2.03 o                         
   1  10   7         79.29         78.08         3.90 o                         
   2  10   7         20.61         13.87         2.60 o                         
   3  10   7          0.73          1.65         1.70 o                         
   4  10   7         56.10         51.28         3.80 o                         
   5  10   7          6.88          7.81         2.41 o                         
   6  10   7        146.90        151.98         7.05 o                         
  -4  11   7          0.01         -3.72         4.50 o                         
  -3  11   7          1.80          3.79         2.38 o                         
  -2  11   7         25.75         27.29         3.01 o                         
  -1  11   7         89.57         95.70         4.81 o                         
   0  11   7         19.88         19.48         3.55 o                         
   1  11   7          0.28         -0.06         1.74 o                         
   2  11   7         38.35         37.31         3.09 o                         
   3  11   7         65.30         60.62         3.94 o                         
   4  11   7         16.80         17.38         2.56 o                         
   5  11   7         92.30         87.26         5.31 o                         
   6  11   7          0.84          0.53         3.04 o                         
  -3  12   7          0.23          1.82         4.67 o                         
  -2  12   7          7.11          6.25         2.91 o                         
  -1  12   7         34.48         33.49         3.08 o                         
   0  12   7         98.38         92.39         5.07 o                         
   1  12   7         21.54         25.71         3.72 o                         
   2  12   7        196.68        194.28         7.13 o                         
   3  12   7        128.70        130.53         5.93 o                         
   4  12   7          0.03          0.78         4.24 o                         
   5  12   7        110.66        110.66         6.05 o                         
   6  12   7         24.01         28.47         5.89 o                         
  -2  13   7          3.76          1.90         5.11 o                         
  -1  13   7         14.29         12.10         3.01 o                         
   0  13   7          0.90          1.06         2.90 o                         
   1  13   7          0.27         -0.78         2.86 o                         
   2  13   7         35.34         35.68         3.64 o                         
   3  13   7         84.22         71.94         7.88 o                         
   4  13   7        221.98        236.36         8.94 o                         
   5  13   7          0.12          2.48         6.49 o                         
  -1  14   7         33.94         32.02         6.40 o                         
   0  14   7         25.00         21.60         6.40 o                         
   1  14   7        155.58        151.49        10.65 o                         
   2  14   7         58.24         50.52         5.16 o                         
   3  14   7          1.06          1.10         3.01 o                         
   4  14   7         83.43         88.02         6.47 o                         
  -1 -11   8         95.82         96.53         6.98 o                         
   0 -11   8         51.53         55.38         5.55 o                         
  -3 -10   8         94.23        101.30         9.52 o                         
  -2 -10   8          2.56         -0.43         5.02 o                         
  -1 -10   8         20.64         20.57         3.52 o                         
   0 -10   8          4.84         11.32         3.52 o                         
   1 -10   8         77.47         80.34         6.15 o                         
   2 -10   8         15.61         18.86         4.09 o                         
  -4  -9   8         23.23         28.39         5.80 o                         
  -3  -9   8          7.20          7.96         4.41 o                         
  -2  -9   8        171.16        152.55         9.70 o                         
  -1  -9   8         27.14         28.91         4.50 o                         
   0  -9   8          5.47          9.69         4.15 o                         
   1  -9   8          2.41         -2.99         3.55 o                         
   2  -9   8          2.02          1.75         3.20 o                         
   3  -9   8          6.13         16.06         3.85 o                         
  -5  -8   8         40.29         22.62        11.56 o                         
  -4  -8   8         74.74         71.38         5.35 o                         
  -3  -8   8          4.67          3.08         4.37 o                         
  -2  -8   8         22.41         21.02         2.78 o                         
  -1  -8   8          6.18          6.65         2.57 o                         
   0  -8   8         54.51         55.23         4.31 o                         
   1  -8   8          1.26          7.42         2.67 o                         
   2  -8   8         15.91         14.68         3.51 o                         
   3  -8   8         13.37         15.46         3.53 o                         
   4  -8   8         30.70         28.24         4.22 o                         
  -5  -7   8          2.27          6.49         3.05 o                         
  -4  -7   8         35.31         33.18         3.92 o                         
  -3  -7   8         10.54         12.74         3.72 o                         
  -2  -7   8          0.22          0.31         1.57 o                         
  -1  -7   8         28.54         30.08         2.97 o                         
   0  -7   8          0.37          3.97         1.98 o                         
   1  -7   8        131.68        141.87         7.75 o                         
   2  -7   8         38.66         42.25         4.45 o                         
   3  -7   8        146.71        142.31         6.84 o                         
   4  -7   8          6.00         11.79         5.11 o                         
   5  -7   8         10.53         11.78         4.21 o                         
  -6  -6   8          6.37         -1.73         5.19 o                         
  -5  -6   8         72.28         76.73         5.39 o                         
  -4  -6   8         30.10         30.30         3.00 o                         
  -3  -6   8          0.42          1.88         2.01 o                         
  -2  -6   8         94.51         84.86         3.23 o                         
  -1  -6   8         13.17         16.60         1.54 o                         
   0  -6   8         38.77         38.85         3.22 o                         
   1  -6   8         36.83         35.67         3.27 o                         
   2  -6   8         10.99         12.89         2.81 o                         
   3  -6   8         66.82         61.48         4.63 o                         
   4  -6   8         15.29         14.19         6.32 o                         
   5  -6   8         44.19         40.75         4.42 o                         
  -6  -5   8          7.59          2.43         3.42 o                         
  -5  -5   8        145.05        144.58         7.00 o                         
  -4  -5   8         34.97         32.45         3.00 o                         
  -3  -5   8         45.44         36.46         4.54 o                         
  -2  -5   8          7.62          3.75         1.26 o                         
  -1  -5   8         89.82         88.06         3.25 o                         
   0  -5   8        458.54        440.43        10.83 o                         
   1  -5   8        126.01        125.90         5.02 o                         
   2  -5   8        615.76        599.56        16.94 o                         
   3  -5   8         63.85         53.47         8.31 o                         
   4  -5   8          6.64          9.03         2.74 o                         
   5  -5   8         42.63         46.69         7.22 o                         
   6  -5   8         97.70         94.45         7.62 o                         
  -6  -4   8          8.08         10.66         3.27 o                         
  -5  -4   8          0.64          3.33         2.57 o                         
  -4  -4   8          3.11          0.13         3.76 o                         
  -3  -4   8         39.59         36.80         3.15 o                         
  -2  -4   8          2.05          3.14         1.25 o                         
  -1  -4   8        295.41        280.50         7.39 o                         
   0  -4   8        626.34        616.98        16.77 o                         
   1  -4   8         35.30         33.87         2.72 o                         
   2  -4   8         14.17         12.52         2.08 o                         
   3  -4   8         12.95         13.01         2.31 o                         
   4  -4   8          4.87          4.97         2.35 o                         
   5  -4   8         48.92         48.49         6.75 o                         
   6  -4   8        103.61         96.33         6.72 o                         
  -6  -3   8         91.01         99.23         6.24 o                         
  -5  -3   8        124.27        118.15         8.57 o                         
  -4  -3   8        300.63        300.91        11.40 o                         
  -3  -3   8         63.32         76.38         5.93 o                         
  -2  -3   8        144.85        146.30         6.63 o                         
  -1  -3   8        175.71        174.02         4.49 o                         
   0  -3   8          8.65          9.00         1.04 o                         
   1  -3   8       1127.93       1203.38        64.20 o                         
   2  -3   8        268.71        266.03         8.36 o                         
   3  -3   8         16.73         16.31         3.59 o                         
   4  -3   8         45.94         47.53         3.86 o                         
   5  -3   8          1.75          1.28         3.50 o                         
   6  -3   8         28.01         23.88         3.86 o                         
  -6  -2   8         11.41         15.71         4.54 o                         
  -5  -2   8         19.34         18.64         2.72 o                         
  -4  -2   8          8.02          5.24         1.90 o                         
  -3  -2   8          1.14          2.84         1.44 o                         
  -2  -2   8        370.73        351.10        19.06 o                         
  -1  -2   8        733.94        721.31        18.78 o                         
   0  -2   8         89.74         80.27         2.54 o                         
   1  -2   8          9.80          6.88         1.37 o                         
   2  -2   8        172.60        184.88         8.50 o                         
   3  -2   8         78.68         75.92         3.86 o                         
   4  -2   8          2.53          4.41         1.98 o                         
   5  -2   8         57.96         67.36         8.22 o                         
   6  -2   8         66.97         55.66         5.81 o                         
   7  -2   8         37.53         14.81         3.67 o                         
  -6  -1   8         35.00         37.23         3.79 o                         
  -5  -1   8         73.38         79.12         4.56 o                         
  -4  -1   8          0.71          0.71         1.68 o                         
  -3  -1   8         90.63         93.61         3.98 o                         
  -2  -1   8        388.74        389.25         8.84 o                         
  -1  -1   8         20.69         23.29         1.48 o                         
   0  -1   8        373.06        361.92         8.09 o                         
   1  -1   8         37.28         39.51         1.75 o                         
   2  -1   8         15.42         12.53         1.49 o                         
   3  -1   8         13.70         13.62         1.52 o                         
   4  -1   8          0.10          0.86         1.85 o                         
   5  -1   8         80.71         80.55         7.88 o                         
   6  -1   8         26.45         23.27         3.36 o                         
   7  -1   8         25.44         17.61         3.79 o                         
  -6   0   8         62.35         60.18         5.17 o                         
  -5   0   8          0.59         -1.05         2.10 o                         
  -4   0   8         31.07         30.64         2.85 o                         
  -3   0   8         12.78         11.50         1.64 o                         
  -2   0   8         57.37         55.75         4.33 o                         
  -1   0   8        166.87        161.29         4.07 o                         
   0   0   8        176.57        172.90         4.80 o                         
   1   0   8        415.82        428.20         9.42 o                         
   2   0   8        559.15        519.84        11.37 o                         
   3   0   8        271.18        243.82         7.11 o                         
   4   0   8         81.99         75.38         2.74 o                         
   5   0   8         22.34         18.42         2.41 o                         
   6   0   8          3.25          4.01         2.77 o                         
   7   0   8         23.04         20.34         5.37 o                         
  -6   1   8         15.19         13.34         2.91 o                         
  -5   1   8         36.10         37.76         3.73 o                         
  -4   1   8          2.90          2.39         1.68 o                         
  -3   1   8        110.83        115.87         4.50 o                         
  -2   1   8         48.07         50.38         3.81 o                         
  -1   1   8          2.10          2.28         0.62 o                         
   0   1   8        257.05        275.82         6.30 o                         
   1   1   8        123.62        100.03         2.76 o                         
   2   1   8        213.42        205.05         6.03 o                         
   3   1   8        104.10         91.84         3.41 o                         
   4   1   8         73.26         78.59         2.77 o                         
   5   1   8        223.56        237.70         6.20 o                         
   6   1   8         89.00         99.10         5.38 o                         
   7   1   8          3.57          4.94         3.92 o                         
  -6   2   8         58.18         65.21         5.20 o                         
  -5   2   8         49.03         59.13         4.15 o                         
  -4   2   8          0.45          2.73         2.55 o                         
  -3   2   8          2.04          4.47         1.34 o                         
  -2   2   8        105.36         93.95         3.13 o                         
  -1   2   8         11.18         15.35         1.21 o                         
   0   2   8       1341.40       1406.72        35.67 o                         
   1   2   8        490.00        484.72        10.50 o                         
   2   2   8        323.19        310.95         8.72 o                         
   3   2   8        250.19        263.41         7.65 o                         
   4   2   8          0.28          0.35         1.03 o                         
   5   2   8         49.04         48.99         2.82 o                         
   6   2   8        109.32        120.50         4.54 o                         
   7   2   8         88.55         96.01         9.18 o                         
  -6   3   8        190.08        183.44        17.20 o                         
  -5   3   8        132.14        125.15         5.70 o                         
  -4   3   8          1.94          3.99         1.74 o                         
  -3   3   8        178.82        191.59         6.28 o                         
  -2   3   8         16.51         20.50         1.43 o                         
  -1   3   8        292.39        309.06         8.63 o                         
   0   3   8        594.17        573.68        10.61 o                         
   1   3   8       1147.66       1162.85        20.94 o                         
   2   3   8        318.69        316.05         8.87 o                         
   3   3   8        116.36        107.16         3.91 o                         
   4   3   8        216.36        221.40         5.68 o                         
   5   3   8         34.00         33.54         2.40 o                         
   6   3   8         20.17         21.88         2.34 o                         
   7   3   8        221.90        251.42         8.72 o                         
  -6   4   8         63.49         67.51        10.99 o                         
  -5   4   8        108.56        111.49         7.49 o                         
  -4   4   8         66.57         67.17         3.86 o                         
  -3   4   8         50.59         53.81         3.12 o                         
  -2   4   8          1.96          3.29         0.95 o                         
  -1   4   8        305.75        298.68         6.85 o                         
   0   4   8        190.56        195.31         4.67 o                         
   1   4   8        988.49        987.06        20.71 o                         
   2   4   8        469.48        471.37        10.34 o                         
   3   4   8         14.67         13.21         0.96 o                         
   4   4   8          0.02         -0.95         0.95 o                         
   5   4   8          0.26          3.10         1.38 o                         
   6   4   8          4.14          2.97         1.72 o                         
   7   4   8         88.81         86.58         4.36 o                         
  -6   5   8         66.08         71.48         5.78 o                         
  -5   5   8          5.01          1.36         2.44 o                         
  -4   5   8        116.41        122.35         5.20 o                         
  -3   5   8         47.74         56.74         4.37 o                         
  -2   5   8        532.15        513.89        11.35 o                         
  -1   5   8        685.17        659.71        14.19 o                         
   0   5   8        444.89        427.53         9.40 o                         
   1   5   8        109.86        111.51         3.39 o                         
   2   5   8        141.69        120.79         3.54 o                         
   3   5   8        150.85        155.41         4.13 o                         
   4   5   8          6.48          9.98         1.24 o                         
   5   5   8         10.80         11.98         1.56 o                         
   6   5   8         77.97         81.60         3.60 o                         
   7   5   8          0.73          4.08         2.29 o                         
  -6   6   8         52.22         47.15         4.80 o                         
  -5   6   8         27.49         30.90         5.67 o                         
  -4   6   8         14.49         14.70         2.34 o                         
  -3   6   8          1.61          1.62         1.40 o                         
  -2   6   8          4.55          3.84         1.33 o                         
  -1   6   8         25.10         21.77         1.70 o                         
   0   6   8        406.29        392.08         8.74 o                         
   1   6   8         14.18         13.15         2.42 o                         
   2   6   8         38.24         34.93         2.30 o                         
   3   6   8         11.22          9.83         1.48 o                         
   4   6   8        136.77        134.12         5.05 o                         
   5   6   8         40.97         34.43         3.26 o                         
   6   6   8         17.52         15.06         2.49 o                         
   7   6   8          0.18         -2.97         2.97 o                         
  -5   7   8          8.44          8.15         4.41 o                         
  -4   7   8         43.35         42.69         3.89 o                         
  -3   7   8         62.06         61.54         3.70 o                         
  -2   7   8        149.01        152.30         4.59 o                         
  -1   7   8        300.27        309.84        14.92 o                         
   0   7   8        451.19        438.79         9.82 o                         
   1   7   8        209.12        205.49         6.46 o                         
   2   7   8        133.94        133.55         4.77 o                         
   3   7   8        203.59        191.06         6.25 o                         
   4   7   8          6.59          7.44         1.74 o                         
   5   7   8         37.43         41.30         3.49 o                         
   6   7   8         13.86         14.10         2.65 o                         
   7   7   8         16.07         13.59         4.15 o                         
  -5   8   8          0.64          1.31         3.00 o                         
  -4   8   8          1.13         -0.46         2.38 o                         
  -3   8   8         15.29         17.46         1.94 o                         
  -2   8   8         14.47         16.74         1.90 o                         
  -1   8   8          6.78          7.76         1.20 o                         
   0   8   8        192.78        190.10         6.19 o                         
   1   8   8          1.24          3.13         1.34 o                         
   2   8   8         14.26         16.25         1.81 o                         
   3   8   8        421.04        428.37        14.11 o                         
   4   8   8        180.27        178.72         6.31 o                         
   5   8   8         41.49         42.85         3.62 o                         
   6   8   8         59.61         59.98         4.71 o                         
   7   8   8         20.40         15.65         3.39 o                         
  -5   9   8         51.37         65.43         8.66 o                         
  -4   9   8          0.54          4.89         4.98 o                         
  -3   9   8         17.13         19.33         2.17 o                         
  -2   9   8         13.82         15.94         2.94 o                         
  -1   9   8        221.65        221.48        10.06 o                         
   0   9   8        224.63        212.60         6.92 o                         
   1   9   8        168.25        156.92         5.57 o                         
   2   9   8        227.84        205.10         6.79 o                         
   3   9   8        154.51        176.28        10.01 o                         
   4   9   8         15.45         11.42         2.16 o                         
   5   9   8          8.10          7.36         3.37 o                         
   6   9   8         36.58         47.81         4.77 o                         
   7   9   8        176.97        195.56        16.37 o                         
  -4  10   8         24.59         22.42         6.06 o                         
  -3  10   8          0.04         -1.07         2.12 o                         
  -2  10   8          3.91          2.21         3.37 o                         
  -1  10   8        236.15        237.81         7.87 o                         
   0  10   8         82.67         85.78         4.17 o                         
   1  10   8        301.78        295.76         9.13 o                         
   2  10   8        355.01        347.00        10.63 o                         
   3  10   8          7.97          5.83         2.34 o                         
   4  10   8         17.62         19.74         2.52 o                         
   5  10   8         59.86         60.89         4.76 o                         
   6  10   8         68.61         78.08         8.83 o                         
  -3  11   8         16.06         21.54         6.10 o                         
  -2  11   8         34.68         32.31         3.31 o                         
  -1  11   8         96.06         97.17         5.02 o                         
   0  11   8          9.48          6.48         2.10 o                         
   1  11   8        140.59        136.01         7.79 o                         
   2  11   8        341.37        332.91        10.24 o                         
   3  11   8         64.06         64.79         4.24 o                         
   4  11   8          6.91          7.04         3.63 o                         
   5  11   8         99.50        109.57         6.61 o                         
   6  11   8         28.49         35.78         3.93 o                         
  -3  12   8          1.44          0.00         4.59 o                         
  -2  12   8         66.41         46.65         6.49 o                         
  -1  12   8         20.52         23.60         3.89 o                         
   0  12   8        148.35        145.12         6.24 o                         
   1  12   8        108.48        103.70         5.13 o                         
   2  12   8          3.98          3.36         2.16 o                         
   3  12   8         17.23         16.47         3.50 o                         
   4  12   8          2.58         -0.22         2.54 o                         
   5  12   8          9.55         14.07         3.04 o                         
  -2  13   8         57.20         29.69         5.80 o                         
  -1  13   8          4.50          2.83         2.93 o                         
   0  13   8         74.82         62.78         5.00 o                         
   1  13   8         51.26         47.63         4.16 o                         
   2  13   8          1.57         -0.12         3.94 o                         
   3  13   8          0.32          1.52         2.61 o                         
   4  13   8         49.23         50.59         5.32 o                         
   5  13   8          1.57          5.87         5.32 o                         
  -1  14   8         19.45         17.31         6.06 o                         
   0  14   8         23.20         23.71         5.80 o                         
   1  14   8          2.84          6.35         5.19 o                         
   2  14   8          4.80          9.03         5.11 o                         
   3  14   8        159.08        160.37         8.36 o                         
   4  14   8          2.16          5.80         5.71 o                         
  -2 -10   9          1.79          6.32         5.62 o                         
  -1 -10   9          2.46         -3.43         3.43 o                         
   0 -10   9         11.75          9.04         3.82 o                         
   1 -10   9          2.36         -0.34         3.76 o                         
  -3  -9   9          1.56          2.68         4.76 o                         
  -1  -9   9          0.79          1.47         3.00 o                         
   0  -9   9        112.91        111.74         7.18 o                         
   1  -9   9         91.05         96.64         6.32 o                         
   2  -9   9         25.35         24.75         4.12 o                         
  -4  -8   9          0.07          1.29         3.11 o                         
  -3  -8   9        166.71        151.85        10.05 o                         
  -2  -8   9         30.61         20.08         4.33 o                         
  -1  -8   9          8.61          3.93         3.23 o                         
   0  -8   9          5.83          4.60         2.85 o                         
   1  -8   9         14.27         10.47         3.09 o                         
   2  -8   9         22.90         25.23         5.71 o                         
   3  -8   9         44.15         46.14         4.73 o                         
  -5  -7   9         66.41         65.09         8.48 o                         
  -4  -7   9          0.98          0.73         2.78 o                         
  -3  -7   9         56.03         54.70         6.15 o                         
  -2  -7   9         57.38         51.67         6.06 o                         
  -1  -7   9        225.29        211.78        16.64 o                         
   0  -7   9        119.31        120.29         5.63 o                         
   1  -7   9        138.07        141.88         6.18 o                         
   2  -7   9        201.40        204.43         8.11 o                         
   3  -7   9         33.27         29.89         4.15 o                         
   4  -7   9         69.72         56.66         5.38 o                         
  -5  -6   9          0.02          1.92         4.63 o                         
  -4  -6   9        150.34        147.57         8.10 o                         
  -3  -6   9         12.52         10.98         4.28 o                         
  -2  -6   9         27.11         20.43         3.64 o                         
  -1  -6   9        205.45        205.23        10.62 o                         
   0  -6   9         24.28         27.58         2.82 o                         
   1  -6   9          0.07         -1.47         1.98 o                         
   2  -6   9          1.23          2.46         2.35 o                         
   3  -6   9         33.35         33.92         3.56 o                         
   4  -6   9         37.74         36.14         6.45 o                         
   5  -6   9         19.78         25.05         4.19 o                         
  -5  -5   9         21.58         19.66         3.40 o                         
  -4  -5   9         90.56         86.46         5.07 o                         
  -3  -5   9         20.02         21.84         2.57 o                         
  -2  -5   9         36.00         31.89         3.59 o                         
  -1  -5   9         55.75         54.29         4.67 o                         
   0  -5   9        246.54        246.79        13.61 o                         
   1  -5   9        338.34        339.00        10.43 o                         
   2  -5   9         30.12         32.58         3.30 o                         
   3  -5   9         36.14         38.91         3.82 o                         
   4  -5   9          0.17          2.55         3.85 o                         
   5  -5   9         29.41         25.92         3.92 o                         
  -6  -4   9          0.56          1.88         4.24 o                         
  -5  -4   9        111.15        119.87         6.24 o                         
  -4  -4   9          4.63          3.20         4.93 o                         
  -3  -4   9         72.25         63.61         3.91 o                         
  -2  -4   9         92.01         97.94         3.57 o                         
  -1  -4   9          3.21          1.74         1.37 o                         
   0  -4   9          6.16          8.72         1.23 o                         
   1  -4   9         71.07         75.02         3.82 o                         
   2  -4   9         10.82          9.68         2.12 o                         
   3  -4   9          8.95         12.44         2.58 o                         
   4  -4   9          1.02          3.86         4.24 o                         
   5  -4   9         34.83         37.89         4.31 o                         
   6  -4   9         21.31         25.00         4.54 o                         
  -6  -3   9          1.33          2.81         3.30 o                         
  -5  -3   9          6.87         12.98         4.59 o                         
  -4  -3   9          2.53          2.19         2.11 o                         
  -3  -3   9         26.64         27.70         2.66 o                         
  -2  -3   9         34.23         43.50         4.44 o                         
  -1  -3   9          0.41          3.02         1.12 o                         
   0  -3   9          5.86          5.60         1.26 o                         
   1  -3   9        135.60        149.37         5.42 o                         
   2  -3   9          4.94          4.76         2.38 o                         
   3  -3   9         25.26         21.29         2.62 o                         
   4  -3   9         56.97         50.27         6.45 o                         
   5  -3   9          7.84         13.25         3.55 o                         
   6  -3   9         63.83         65.28         5.95 o                         
  -6  -2   9         12.57         21.97         3.51 o                         
  -5  -2   9         10.27          9.45         2.66 o                         
  -4  -2   9          8.34          4.03         2.68 o                         
  -3  -2   9          2.50          1.29         1.65 o                         
  -2  -2   9          3.48          3.43         1.11 o                         
  -1  -2   9         86.96         97.18         3.07 o                         
   0  -2   9        492.37        469.41        11.10 o                         
   1  -2   9        288.76        279.77         7.96 o                         
   2  -2   9         21.77         27.00         3.72 o                         
   3  -2   9        161.21        141.07        21.31 o                         
   4  -2   9         80.76         68.88         9.78 o                         
   5  -2   9          1.71          5.17         2.74 o                         
   6  -2   9         12.11         16.53         4.76 o                         
  -6  -1   9          3.79         -1.79         2.97 o                         
  -5  -1   9        112.91        113.26         5.63 o                         
  -4  -1   9         21.77         27.84         2.77 o                         
  -3  -1   9         66.26         66.47         3.70 o                         
  -2  -1   9        169.43        160.37         7.98 o                         
  -1  -1   9          0.67          1.17         0.93 o                         
   0  -1   9        140.45        149.56         3.98 o                         
   1  -1   9        151.33        157.67         4.20 o                         
   2  -1   9        329.17        320.37         8.99 o                         
   3  -1   9        215.97        213.17         6.49 o                         
   4  -1   9        118.85        121.34         7.36 o                         
   5  -1   9         99.83        108.06         5.42 o                         
   6  -1   9         32.48         27.98         4.64 o                         
   7  -1   9         47.14         22.46         9.18 o                         
  -6   0   9         21.89         28.35         4.54 o                         
  -5   0   9          0.65          1.56         2.26 o                         
  -4   0   9         23.27         22.42         2.53 o                         
  -3   0   9          7.44          5.94         1.65 o                         
  -2   0   9          4.66          4.31         0.79 o                         
  -1   0   9       1239.26       1201.45        30.80 o                         
   0   0   9        211.21        207.68         5.07 o                         
   1   0   9          4.66          5.46         0.85 o                         
   2   0   9        340.74        330.36        10.03 o                         
   3   0   9         65.73         60.07         4.33 o                         
   4   0   9         17.59         18.00         1.58 o                         
   5   0   9         21.38         30.81         3.07 o                         
   6   0   9        119.18        123.58         7.40 o                         
   7   0   9         31.57         20.02         4.00 o                         
  -6   1   9        152.80        142.79         8.14 o                         
  -5   1   9         32.52         33.86         3.23 o                         
  -4   1   9        184.78        176.91         6.46 o                         
  -3   1   9        271.19        278.66         8.56 o                         
  -2   1   9         21.41         26.79         2.33 o                         
  -1   1   9        378.04        376.96        10.01 o                         
   0   1   9        326.00        336.44         7.64 o                         
   1   1   9        190.54        211.73         5.12 o                         
   2   1   9        221.39        230.88         6.90 o                         
   3   1   9        183.58        175.15         8.32 o                         
   4   1   9         90.78         82.46         3.50 o                         
   5   1   9         20.75         19.05         2.57 o                         
   6   1   9         71.35         89.14         5.48 o                         
   7   1   9         35.42         29.69         5.45 o                         
  -6   2   9         58.24         61.88         5.54 o                         
  -5   2   9         91.63         98.95         6.58 o                         
  -4   2   9          2.56         -0.06         1.79 o                         
  -3   2   9         98.65        116.74         4.62 o                         
  -2   2   9        290.63        276.02        14.06 o                         
  -1   2   9         40.76         40.18         1.70 o                         
   0   2   9        293.87        297.59         6.95 o                         
   1   2   9        638.47        618.20        15.90 o                         
   2   2   9         17.87         12.79         1.56 o                         
   3   2   9         39.80         31.84         2.22 o                         
   4   2   9        181.84        161.21         4.76 o                         
   5   2   9          0.46          2.55         1.79 o                         
   6   2   9         85.36         99.95         5.69 o                         
   7   2   9         36.47         33.24         5.63 o                         
  -6   3   9          6.34          9.96         3.25 o                         
  -5   3   9        126.59        120.55         5.91 o                         
  -4   3   9        134.24        135.70         5.54 o                         
  -3   3   9        101.44         97.95         6.67 o                         
  -2   3   9        322.56        289.62        10.38 o                         
  -1   3   9          6.87          7.13         1.00 o                         
   0   3   9          0.01          1.47         0.66 o                         
   1   3   9        151.41        162.55         3.55 o                         
   3   3   9         39.99         39.44         3.98 o                         
   4   3   9         26.13         16.88         2.47 o                         
   5   3   9          0.01          2.10         1.54 o                         
   6   3   9          6.83          5.37         2.34 o                         
   7   3   9         28.26         21.97         3.42 o                         
  -6   4   9         11.01          3.55         3.23 o                         
  -5   4   9         14.74         16.20         2.78 o                         
  -4   4   9         66.21         72.30         4.19 o                         
  -3   4   9          8.73         10.10         1.84 o                         
  -2   4   9         30.71         37.15         2.45 o                         
  -1   4   9         30.77         26.41         2.57 o                         
   0   4   9         46.74         38.66         2.16 o                         
   1   4   9         47.98         46.15         1.57 o                         
   2   4   9          1.04          1.16         0.76 o                         
   3   4   9        903.97        914.69        16.80 o                         
   4   4   9        236.44        219.54         5.66 o                         
   5   4   9          2.16          3.64         1.50 o                         
   6   4   9         20.76         23.15         2.12 o                         
   7   4   9         41.31         45.81         5.23 o                         
  -6   5   9         11.68         16.04         3.67 o                         
  -5   5   9         30.54         34.36         5.54 o                         
  -4   5   9          0.02         -1.64         1.95 o                         
  -3   5   9         47.97         43.36         4.67 o                         
  -2   5   9          0.34         -1.07         1.07 o                         
  -1   5   9         58.74         54.62         2.24 o                         
   0   5   9          0.72          0.16         0.84 o                         
   1   5   9        381.31        419.63        16.21 o                         
   2   5   9        125.24        127.45         3.56 o                         
   3   5   9         44.58         37.05         2.14 o                         
   4   5   9          1.10          0.07         1.22 o                         
   5   5   9          1.27          0.74         2.31 o                         
   6   5   9         48.34         54.07         3.30 o                         
   7   5   9        134.12        152.32         6.99 o                         
  -5   6   9         65.45         63.10         9.61 o                         
  -4   6   9         18.79         27.41         2.81 o                         
  -3   6   9        123.14        133.85         5.50 o                         
  -2   6   9         98.04         90.40         7.06 o                         
  -1   6   9         72.38         71.99         3.56 o                         
   0   6   9          5.91          8.42         1.03 o                         
   1   6   9         13.85         12.58         1.95 o                         
   2   6   9       1417.25       1388.76        35.76 o                         
   3   6   9        552.40        523.56        14.48 o                         
   4   6   9         57.06         61.83         2.67 o                         
   5   6   9        191.31        219.33         5.98 o                         
   6   6   9         25.35         24.60         3.54 o                         
   7   6   9          4.49          8.20         3.12 o                         
  -5   7   9          2.26          6.83         3.08 o                         
  -4   7   9         49.66         51.08         4.46 o                         
  -3   7   9        114.70        123.83         6.71 o                         
  -2   7   9          4.48          1.59         1.66 o                         
  -1   7   9         24.26         21.05         1.56 o                         
   0   7   9        221.42        225.89         7.11 o                         
   1   7   9        114.23        116.20         4.43 o                         
   2   7   9        273.07        269.34         8.19 o                         
   3   7   9         75.75         71.82         4.07 o                         
   4   7   9          3.05          3.33         1.77 o                         
   5   7   9         10.42         17.14         2.37 o                         
   6   7   9         67.21         67.55         4.75 o                         
   7   7   9         37.06         36.18         3.78 o                         
  -5   8   9         18.35         19.44         3.52 o                         
  -4   8   9         18.81         18.45         2.96 o                         
  -3   8   9         45.75         43.27         3.88 o                         
  -2   8   9         92.27        103.66         6.65 o                         
  -1   8   9         96.02         95.45         3.23 o                         
   0   8   9         23.43         26.35         2.38 o                         
   1   8   9        730.63        740.72        19.89 o                         
   2   8   9         57.97         50.14         6.19 o                         
   3   8   9          7.16          2.54         1.54 o                         
   4   8   9        243.10        253.16         8.18 o                         
   5   8   9         59.78         57.60         4.06 o                         
   6   8   9         31.93         38.11         5.58 o                         
   7   8   9          0.47          2.53         6.10 o                         
  -4   9   9         97.93         91.97        13.12 o                         
  -3   9   9          1.17          1.56         2.13 o                         
  -2   9   9         29.84         32.52         3.37 o                         
  -1   9   9         13.76          9.94         1.98 o                         
   0   9   9         84.35         81.68         7.58 o                         
   1   9   9        377.58        360.41        13.98 o                         
   2   9   9         45.29         41.67         3.12 o                         
   3   9   9         26.08         22.85         2.33 o                         
   4   9   9          2.95          3.33         1.90 o                         
   5   9   9          0.05          1.71         2.47 o                         
   6   9   9          0.95          2.27         2.80 o                         
  -4  10   9         33.43         32.54         5.11 o                         
  -3  10   9          3.80         24.40         7.44 o                         
  -2  10   9          4.90          4.80         2.42 o                         
  -1  10   9         15.46         16.22         2.39 o                         
   0  10   9        155.79        160.29         6.00 o                         
   1  10   9         23.25         19.63         2.25 o                         
   2  10   9          3.53         -0.28         1.73 o                         
   3  10   9         19.41         20.10         2.50 o                         
   4  10   9          2.84          2.24         2.14 o                         
   5  10   9          2.51          7.21         2.85 o                         
   6  10   9         59.57         65.02         5.54 o                         
  -3  11   9         31.05         22.76         4.76 o                         
  -2  11   9          1.14         -0.93         5.58 o                         
  -1  11   9         34.22         34.56         3.11 o                         
   0  11   9         45.75         38.71         5.36 o                         
   1  11   9         21.74         21.18         3.76 o                         
   2  11   9          9.65         14.50         2.28 o                         
   3  11   9          0.02          1.08         2.08 o                         
   4  11   9         26.14         28.71         3.66 o                         
   5  11   9         32.46         31.21         4.28 o                         
   6  11   9         18.35         19.26         3.65 o                         
  -2  12   9         64.13         58.77         8.48 o                         
  -1  12   9          4.26          1.84         2.59 o                         
   0  12   9          1.53         -0.66         2.39 o                         
   1  12   9         48.72         49.96         6.49 o                         
   2  12   9         40.03         36.67         3.67 o                         
   4  12   9          0.91          0.38         3.81 o                         
   5  12   9        135.75        124.97         6.66 o                         
  -1  13   9          6.49          5.18         5.62 o                         
   0  13   9         10.79          8.22         4.85 o                         
   1  13   9          0.42         -2.60         4.24 o                         
   2  13   9         32.07         33.21         3.37 o                         
   3  13   9        100.97        104.59         5.97 o                         
   4  13   9         51.39         57.28         5.37 o                         
   0  14   9         83.55         33.51         4.76 o                         
   1  14   9         34.67         23.61         3.49 o                         
   2  14   9         11.68         14.37         3.26 o                         
   3  14   9          2.95          2.09         3.50 o                         
  -2  -9  10        138.67        153.20        11.87 o                         
  -1  -9  10        115.34        116.73        10.22 o                         
   0  -9  10         35.02         35.98         4.25 o                         
   1  -9  10         16.06         19.14         5.45 o                         
  -3  -8  10         13.61         20.94         5.02 o                         
  -2  -8  10        261.41        259.78        13.70 o                         
  -1  -8  10         72.65         72.56         8.01 o                         
   0  -8  10         15.15         22.24        10.64 o                         
   1  -8  10          1.94          4.31         3.20 o                         
   2  -8  10          4.43          5.90         3.49 o                         
   3  -8  10          5.11         -0.04         3.79 o                         
  -4  -7  10          0.74          0.97         2.98 o                         
  -3  -7  10         29.02         34.10         5.28 o                         
  -2  -7  10        123.64        105.22         8.23 o                         
  -1  -7  10         66.68         56.88         5.02 o                         
   0  -7  10          2.20          0.99         2.86 o                         
   1  -7  10         18.79         23.97         4.41 o                         
   2  -7  10         20.50         19.30         3.49 o                         
   3  -7  10         18.70         19.84         3.82 o                         
  -4  -6  10         19.00         25.44         4.93 o                         
  -3  -6  10         75.87         77.02         6.67 o                         
  -2  -6  10          0.26          2.94         3.37 o                         
  -1  -6  10          4.21          4.72         2.20 o                         
   0  -6  10          1.42         -2.38         3.03 o                         
   1  -6  10        102.63        100.29         5.35 o                         
   2  -6  10          0.23         -2.68         2.68 o                         
   3  -6  10         89.34         90.57         7.58 o                         
   4  -6  10         41.86         34.57         5.71 o                         
  -5  -5  10         71.58         64.64         5.36 o                         
  -4  -5  10          4.35          7.50         2.89 o                         
  -3  -5  10         92.51         96.28         7.10 o                         
  -2  -5  10          2.93          2.91         2.02 o                         
  -1  -5  10         86.84         82.17         4.37 o                         
   0  -5  10         93.74         99.58         4.92 o                         
   1  -5  10        102.21        114.18         7.88 o                         
   2  -5  10        180.04        177.01         7.07 o                         
   3  -5  10         19.00         15.15         3.50 o                         
   4  -5  10          3.10          1.73         4.15 o                         
   5  -5  10          9.24          7.51         4.76 o                         
  -5  -4  10         40.51         61.09        10.08 o                         
  -4  -4  10          5.34         -1.90         3.63 o                         
  -3  -4  10          0.18          0.26         2.17 o                         
  -2  -4  10          0.78          0.64         3.20 o                         
  -1  -4  10         91.50         91.37         4.25 o                         
   0  -4  10        465.04        467.26        13.39 o                         
   1  -4  10          0.53         -0.97         1.80 o                         
   2  -4  10        193.01        201.19         8.19 o                         
   3  -4  10         72.07         66.05        12.16 o                         
   4  -4  10         26.38         26.80         5.50 o                         
   5  -4  10         61.76         57.48         5.45 o                         
  -5  -3  10         45.39         39.03         3.89 o                         
  -4  -3  10          1.03         -3.20         3.20 o                         
  -3  -3  10         67.02         71.24         4.22 o                         
  -2  -3  10         13.82         19.30         4.98 o                         
  -1  -3  10         68.20         68.54         6.10 o                         
   0  -3  10        410.18        397.00         9.18 o                         
   1  -3  10        855.57        890.92        41.67 o                         
   2  -3  10        183.59        174.98         6.61 o                         
   3  -3  10          0.22         -1.64         2.12 o                         
   4  -3  10          3.33         -0.48         2.65 o                         
   5  -3  10          0.36          5.19         4.59 o                         
   6  -3  10         70.49         32.38         6.84 o                         
  -6  -2  10         43.64         41.98         6.32 o                         
  -5  -2  10          1.92          5.18         2.84 o                         
  -4  -2  10          0.50          2.52         2.26 o                         
  -3  -2  10         14.41         16.71         2.26 o                         
  -2  -2  10        218.98        233.22        22.32 o                         
  -1  -2  10        398.89        409.73        12.05 o                         
   0  -2  10          3.83          5.30         1.45 o                         
   1  -2  10        250.97        270.79        19.65 o                         
   2  -2  10         23.01         27.06         3.89 o                         
   3  -2  10        108.01         86.78         9.09 o                         
   4  -2  10         59.97         66.40         4.71 o                         
   5  -2  10         80.76         78.35         8.05 o                         
   6  -2  10         44.60         35.76         8.79 o                         
  -6  -1  10         20.47         20.45         5.67 o                         
  -5  -1  10         16.87          8.25         4.67 o                         
  -4  -1  10         92.61        106.98         5.20 o                         
  -3  -1  10         17.91         18.55         2.26 o                         
  -2  -1  10        182.13        194.72         6.49 o                         
  -1  -1  10        197.87        213.18         5.62 o                         
   0  -1  10        417.32        453.89        17.75 o                         
   1  -1  10        208.10        199.40        11.58 o                         
   2  -1  10          7.85          8.05         1.21 o                         
   3  -1  10          8.28         10.43         2.20 o                         
   4  -1  10          0.00         -2.03         2.03 o                         
   5  -1  10         30.66         40.78         5.66 o                         
   6  -1  10          0.45          1.94         3.35 o                         
  -6   0  10         22.22         27.92         3.89 o                         
  -5   0  10          4.04          7.25         3.03 o                         
  -4   0  10         23.04         24.04         4.28 o                         
  -3   0  10          0.09         -0.95         1.59 o                         
  -2   0  10        175.97        179.23         6.04 o                         
  -1   0  10         84.48         77.85         2.78 o                         
   0   0  10        402.65        391.66         9.05 o                         
   1   0  10         81.64         77.25         3.69 o                         
   2   0  10        846.03        790.12        20.78 o                         
   3   0  10         98.05         98.97         4.46 o                         
   4   0  10          0.66         -3.59         3.59 o                         
   5   0  10        147.69        144.02         6.28 o                         
   6   0  10          0.45         -0.15         3.55 o                         
  -6   1  10         16.47         16.17         3.55 o                         
  -5   1  10          8.90          4.59         3.63 o                         
  -4   1  10          0.04         -1.98         1.98 o                         
  -3   1  10        113.98        108.67         4.65 o                         
  -2   1  10          5.47          8.45         1.59 o                         
  -1   1  10         74.42         73.51         2.55 o                         
   0   1  10        171.07        169.90         4.42 o                         
   1   1  10         33.39         26.98         2.01 o                         
   2   1  10        104.04        109.91         4.01 o                         
   3   1  10          5.31          2.39         1.15 o                         
   4   1  10          1.03          2.59         1.36 o                         
   5   1  10         81.06         76.31         4.65 o                         
   6   1  10          5.43          6.82         3.66 o                         
   7   1  10          8.69         14.97         5.62 o                         
  -6   2  10          0.71          1.45         4.02 o                         
  -5   2  10         10.18         10.04         3.72 o                         
  -4   2  10         48.44         52.39         7.83 o                         
  -3   2  10          0.10         -0.99         1.55 o                         
  -2   2  10          7.83          9.66         1.42 o                         
  -1   2  10         26.15         19.00         1.15 o                         
   0   2  10         92.57        103.68         4.71 o                         
   1   2  10        550.20        514.73        12.67 o                         
   2   2  10        503.06        486.51        10.86 o                         
   3   2  10        370.39        340.81         9.78 o                         
   4   2  10          7.66          9.40         1.44 o                         
   5   2  10         48.28         49.97         3.40 o                         
   6   2  10        107.91        111.88         9.70 o                         
   7   2  10         22.34         15.75         5.11 o                         
  -6   3  10         87.53         89.00         6.49 o                         
  -5   3  10         86.71         80.60         7.62 o                         
  -4   3  10         13.02         14.46         2.51 o                         
  -3   3  10         59.80         67.51         6.28 o                         
  -2   3  10         89.58         79.19         4.34 o                         
  -1   3  10         20.32         14.27         1.27 o                         
   0   3  10        868.88        867.27        15.93 o                         
   1   3  10        588.53        653.86        24.11 o                         
   2   3  10         14.60         12.88         1.33 o                         
   3   3  10         15.08         10.67         1.60 o                         
   4   3  10         41.37         40.97         3.00 o                         
   5   3  10         43.08         35.68         3.18 o                         
   6   3  10        149.52        163.41         7.32 o                         
   7   3  10         95.55         93.02         6.26 o                         
  -5   4  10        117.06        126.37         6.61 o                         
  -4   4  10         21.13         22.69         2.72 o                         
  -3   4  10         60.96         64.71         3.76 o                         
  -2   4  10          4.98          5.38         1.21 o                         
  -1   4  10         47.47         56.52         2.36 o                         
   0   4  10        420.56        434.62         9.73 o                         
   1   4  10        799.16        820.85        15.12 o                         
   2   4  10        561.24        584.96        12.82 o                         
   3   4  10          0.18          1.03         1.07 o                         
   4   4  10         87.92         97.65         3.39 o                         
   5   4  10         70.07         70.01         3.52 o                         
   6   4  10          2.24          2.10         1.84 o                         
   7   4  10        129.34        137.95         6.89 o                         
  -5   5  10         22.62         24.54         5.67 o                         
  -4   5  10        343.69        378.12        11.69 o                         
  -3   5  10          1.64          1.30         3.98 o                         
  -2   5  10          2.86          4.02         1.38 o                         
  -1   5  10        392.40        367.47         8.45 o                         
   0   5  10        252.16        279.12        20.92 o                         
   1   5  10        197.59        198.95         4.36 o                         
   2   5  10         14.41         21.01         1.89 o                         
   3   5  10         34.85         38.11         2.13 o                         
   4   5  10          5.50          7.44         1.98 o                         
   5   5  10         16.21         17.56         1.87 o                         
   6   5  10         22.29         21.20         2.20 o                         
   7   5  10          6.76          2.61         2.60 o                         
  -5   6  10          0.82          3.33         4.28 o                         
  -4   6  10         10.14         13.90         2.63 o                         
  -3   6  10          1.23          0.09         2.86 o                         
  -2   6  10         60.42         62.19         2.83 o                         
  -1   6  10        366.17        351.93        10.03 o                         
   0   6  10        282.08        272.99         6.53 o                         
   1   6  10         62.86         62.19         3.81 o                         
   2   6  10         30.28         24.99         2.81 o                         
   3   6  10         46.95         48.07         3.16 o                         
   4   6  10         57.09         55.41         2.79 o                         
   5   6  10          1.28          4.28         1.66 o                         
   6   6  10          7.93         12.62         2.20 o                         
   7   6  10          0.10         -1.77         3.26 o                         
  -5   7  10        165.91        157.30        10.74 o                         
  -4   7  10          2.75          0.69         3.81 o                         
  -3   7  10          0.03         -1.16         2.01 o                         
  -2   7  10        143.68        148.39         5.51 o                         
  -1   7  10        119.33        119.04         3.71 o                         
   0   7  10        202.74        198.19         7.50 o                         
   1   7  10         42.96         37.24         2.77 o                         
   2   7  10          9.67          7.42         2.08 o                         
   3   7  10          0.31         -0.21         2.12 o                         
   4   7  10          7.05         12.13         2.08 o                         
   5   7  10          1.56          1.14         2.81 o                         
   6   7  10          2.89          7.61         3.98 o                         
   7   7  10          7.18          1.71         3.30 o                         
  -4   8  10         29.30         24.47         4.54 o                         
  -3   8  10         13.61         17.31         4.24 o                         
  -2   8  10         10.62          9.57         1.75 o                         
  -1   8  10         16.51         17.37         2.16 o                         
   0   8  10         25.01         24.16         3.76 o                         
   1   8  10         17.55         16.86         2.08 o                         
   2   8  10         21.31         19.91         2.12 o                         
   3   8  10         40.91         36.60         3.16 o                         
   4   8  10        116.57        109.42         4.98 o                         
   5   8  10         22.45         24.21         2.74 o                         
   6   8  10          6.02          3.16         2.81 o                         
  -4   9  10          0.05         -2.46         3.38 o                         
  -3   9  10         14.96         11.68         3.81 o                         
  -2   9  10         12.22         11.27         6.40 o                         
  -1   9  10         37.60         37.72         3.40 o                         
   0   9  10        239.00        221.57         7.41 o                         
   1   9  10         24.98         20.35         4.28 o                         
   2   9  10          0.03         -0.46         1.68 o                         
   3   9  10         87.67         88.36         4.45 o                         
   4   9  10         23.26         21.10         2.62 o                         
   5   9  10          7.20          5.74         3.55 o                         
   6   9  10         17.93         21.15         3.33 o                         
  -3  10  10          1.81          1.56         3.81 o                         
  -2  10  10         19.17         14.57         2.78 o                         
  -1  10  10         37.73         35.35         3.94 o                         
   0  10  10        149.98        151.58         5.93 o                         
   1  10  10        101.69         99.77         9.14 o                         
   2  10  10         32.19         30.62         2.81 o                         
   3  10  10         88.34         80.85         6.28 o                         
   4  10  10         87.52         95.68         5.26 o                         
   5  10  10         80.96         87.49         5.34 o                         
   6  10  10         46.68         48.53         5.71 o                         
  -3  11  10          0.72         -3.81         3.81 o                         
  -2  11  10         35.75         32.02         5.37 o                         
  -1  11  10        120.29        118.60         5.82 o                         
   0  11  10         18.87         19.49         3.42 o                         
   1  11  10         30.38         36.87         3.98 o                         
   2  11  10        234.92        228.14         8.01 o                         
   3  11  10         26.16         23.77         2.87 o                         
   4  11  10          0.53         -2.33         2.33 o                         
   5  11  10          3.22          6.52         4.76 o                         
  -2  12  10         50.94         26.04         3.54 o                         
  -1  12  10        105.21         87.14         7.06 o                         
   0  12  10         62.87         50.73        10.12 o                         
   1  12  10         28.14         26.57         3.98 o                         
   2  12  10         72.39         63.88         8.05 o                         
   3  12  10         63.48         62.88         4.82 o                         
   4  12  10         43.17         50.98         4.50 o                         
   5  12  10         25.89         31.90         3.99 o                         
  -1  13  10          3.47          3.30         2.91 o                         
   0  13  10          1.65          0.30         3.76 o                         
   1  13  10         38.92         41.08         3.74 o                         
   2  13  10          6.59          5.60         2.82 o                         
   3  13  10          4.44          4.58         2.99 o                         
   4  13  10          7.50          4.33         4.93 o                         
   1  14  10         17.24         15.91         6.45 o                         
   2  14  10          0.07          5.80         3.15 o                         
  -2  -8  11          6.13          0.69         4.59 o                         
  -1  -8  11         14.56          6.66         5.11 o                         
   0  -8  11          4.40          6.55         3.15 o                         
   1  -8  11         68.78         65.50         6.15 o                         
  -3  -7  11        147.03        141.86        10.22 o                         
  -2  -7  11         88.10         88.48         8.23 o                         
  -1  -7  11          1.45         -4.15         4.15 o                         
   0  -7  11         90.94         83.99         5.50 o                         
   1  -7  11         81.71         81.12         9.18 o                         
   2  -7  11         30.30         31.43         4.19 o                         
   3  -7  11          0.20         -0.15         3.95 o                         
  -4  -6  11         28.34         20.28        10.47 o                         
  -3  -6  11         18.09         21.86         3.37 o                         
  -2  -6  11          7.63         11.94         3.89 o                         
  -1  -6  11         50.28         50.46         6.41 o                         
   0  -6  11         39.27         32.91         3.34 o                         
   1  -6  11         18.73         15.06         4.07 o                         
   2  -6  11         69.04         72.72         7.62 o                         
   3  -6  11         17.82         23.03         4.01 o                         
   4  -6  11         29.18         40.42         7.70 o                         
  -4  -5  11        188.66        185.52        12.00 o                         
  -3  -5  11         30.39         29.87         7.53 o                         
  -2  -5  11          0.67          3.25         3.16 o                         
  -1  -5  11        279.61        286.03        12.10 o                         
   0  -5  11        283.61        296.36         9.83 o                         
   1  -5  11        131.30        133.48         6.06 o                         
   2  -5  11          5.90          5.32         4.20 o                         
   3  -5  11          7.67          8.34         3.30 o                         
   4  -5  11          9.21          8.16         3.80 o                         
  -5  -4  11         47.31         57.77         5.32 o                         
  -4  -4  11         29.61         28.41         4.20 o                         
  -3  -4  11          4.09         -0.67         2.60 o                         
  -2  -4  11          8.70          7.21         2.26 o                         
  -1  -4  11          9.97          9.88         1.73 o                         
   0  -4  11         12.21         11.77         1.83 o                         
   1  -4  11         10.13         11.87         2.60 o                         
   2  -4  11          0.87          0.13         3.03 o                         
   3  -4  11         11.75          9.67         2.96 o                         
   4  -4  11         10.88          6.67         3.33 o                         
   5  -4  11         20.19         20.46         4.46 o                         
  -5  -3  11        158.20        158.39        10.22 o                         
  -4  -3  11         37.16         32.53         6.66 o                         
  -3  -3  11          0.53          0.82         3.37 o                         
  -2  -3  11         93.17         86.85         4.47 o                         
  -1  -3  11         18.26         19.14         1.79 o                         
   0  -3  11         94.98        101.54         3.83 o                         
   1  -3  11          3.11          1.82         1.97 o                         
   2  -3  11          5.22          3.62         2.34 o                         
   3  -3  11         11.63         10.28         4.02 o                         
   4  -3  11         32.84         21.38         5.28 o                         
   5  -3  11         21.92         21.25         8.31 o                         
  -5  -2  11          0.10         -0.16         5.36 o                         
  -4  -2  11         42.46         59.28         6.75 o                         
  -3  -2  11          1.20          1.56         3.20 o                         
  -2  -2  11         32.67         28.95         2.66 o                         
  -1  -2  11          4.81          7.51         1.46 o                         
   0  -2  11        110.56        103.75         3.56 o                         
   1  -2  11        154.66        158.08         6.43 o                         
   2  -2  11         47.64         48.12         5.11 o                         
   3  -2  11          3.67          0.04         2.34 o                         
   4  -2  11         11.99         11.73         5.02 o                         
   5  -2  11         36.70         46.00         6.40 o                         
  -5  -1  11          0.89          5.49         4.37 o                         
  -4  -1  11         14.03         21.89         2.94 o                         
  -3  -1  11          0.00          2.16         2.08 o                         
  -2  -1  11         17.02         18.72         2.19 o                         
  -1  -1  11         54.77         63.68         3.97 o                         
   0  -1  11        107.28        111.07         4.47 o                         
   1  -1  11         50.34         53.25         4.08 o                         
   2  -1  11          1.96          2.22         1.41 o                         
   3  -1  11        161.47        160.80         8.75 o                         
   4  -1  11        135.71         80.64         7.45 o                         
   5  -1  11         31.95         34.65         3.77 o                         
   6  -1  11          0.02          1.74         3.56 o                         
  -5   0  11         68.64         75.34         5.32 o                         
  -4   0  11         79.97         86.79         4.99 o                         
  -3   0  11         53.21         63.72         4.01 o                         
  -2   0  11         51.46         56.84         3.52 o                         
  -1   0  11        155.88        146.42         4.27 o                         
   0   0  11         58.06         55.51         3.04 o                         
   1   0  11         86.58         87.43         3.15 o                         
   2   0  11        192.27        175.87         5.75 o                         
   3   0  11        222.74        133.84         8.41 o                         
   4   0  11        153.38        163.03         9.10 o                         
   5   0  11         76.99         73.20         5.39 o                         
   6   0  11         57.72         60.37         6.05 o                         
  -5   1  11         43.72         38.37         4.46 o                         
  -4   1  11         12.94         16.62         3.89 o                         
  -3   1  11         42.59         39.60         3.98 o                         
  -2   1  11          0.14         -0.01         1.56 o                         
  -1   1  11        535.62        560.28        15.01 o                         
   0   1  11        239.61        247.63         6.29 o                         
   1   1  11         16.13          9.99         1.45 o                         
   2   1  11         98.65         92.73         3.82 o                         
   3   1  11        139.35        139.41         6.63 o                         
   4   1  11        143.27        134.35         5.79 o                         
   5   1  11         28.82         32.77         3.33 o                         
   6   1  11         22.64         30.38         5.37 o                         
  -5   2  11         61.73         70.07         5.32 o                         
  -4   2  11         59.98         55.60         4.34 o                         
  -3   2  11         35.08         44.05         4.76 o                         
  -2   2  11        207.76        203.96        10.97 o                         
  -1   2  11        110.76        107.12         3.11 o                         
   0   2  11         61.59         57.65         2.20 o                         
   1   2  11        111.03        104.56         3.29 o                         
   2   2  11        129.34        140.93         4.28 o                         
   3   2  11         92.27        108.92         4.28 o                         
   4   2  11         31.03         29.19         2.31 o                         
   5   2  11         64.50         65.87         6.67 o                         
   6   2  11          6.66          0.00         4.33 o                         
  -5   3  11        129.85        128.97         9.31 o                         
  -4   3  11        122.07        132.68         6.14 o                         
  -3   3  11          1.90          2.35         1.89 o                         
  -2   3  11        142.44        138.81         5.18 o                         
  -1   3  11         57.01         55.75         4.33 o                         
   0   3  11          1.44          0.48         1.22 o                         
   1   3  11        236.74        247.06         5.19 o                         
   2   3  11        148.98        167.30         6.15 o                         
   3   3  11         60.87         63.62         3.35 o                         
   4   3  11         20.59         19.70         2.94 o                         
   5   3  11          9.43         10.00         2.64 o                         
   6   3  11          1.29          0.26         3.98 o                         
  -5   4  11         18.88         22.33         3.49 o                         
  -4   4  11          2.46          2.68         2.45 o                         
  -3   4  11        155.79        147.74         5.94 o                         
  -2   4  11         51.93         41.94         3.16 o                         
  -1   4  11         20.06         22.83         1.88 o                         
   0   4  11          5.36          9.22         1.20 o                         
   1   4  11          7.48          8.35         1.00 o                         
   2   4  11         24.74         29.27         1.89 o                         
   3   4  11          0.00         -0.52         1.18 o                         
   4   4  11          2.45          4.13         1.43 o                         
   5   4  11         60.58         59.36         3.24 o                         
   6   4  11         31.97         34.07         2.64 o                         
  -5   5  11         27.01         25.10         3.59 o                         
  -4   5  11          0.85          1.32         2.74 o                         
  -3   5  11         82.17         81.82         4.53 o                         
  -2   5  11         13.27         11.70         2.42 o                         
  -1   5  11         64.63         73.94         3.05 o                         
   0   5  11          0.00         -0.51         1.06 o                         
   1   5  11          0.44          3.48         2.29 o                         
   2   5  11         39.65         43.50         3.17 o                         
   3   5  11         16.12         13.30         1.49 o                         
   4   5  11         31.80         25.98         2.13 o                         
   5   5  11         29.39         29.61         2.26 o                         
   6   5  11        177.87        193.18         5.99 o                         
  -5   6  11         29.09         19.26        10.99 o                         
  -4   6  11          0.47          4.99         2.56 o                         
  -3   6  11         13.08         11.08         3.38 o                         
  -2   6  11        141.18        145.79         5.51 o                         
  -1   6  11         18.34         25.84         2.86 o                         
   0   6  11          1.40          0.58         2.73 o                         
   1   6  11         15.91         14.98         1.85 o                         
   2   6  11        225.60        219.60         7.19 o                         
   3   6  11        116.84        110.86         3.71 o                         
   4   6  11        160.39        169.29         4.98 o                         
   5   6  11         59.05         65.66         3.54 o                         
   6   6  11         16.58         22.31         2.47 o                         
  -4   7  11          2.20          2.58         2.75 o                         
  -3   7  11         19.10         20.94         3.89 o                         
  -2   7  11        135.39        137.62         5.48 o                         
  -1   7  11         32.89         31.89         3.13 o                         
   0   7  11         15.94         16.28         2.16 o                         
   1   7  11          8.34          4.80         1.70 o                         
   2   7  11         51.14         41.21         4.80 o                         
   3   7  11        110.04        101.18         6.37 o                         
   4   7  11         44.33         45.52         3.60 o                         
   5   7  11        153.28        165.36         6.68 o                         
   6   7  11         64.97         70.44         5.26 o                         
  -4   8  11          3.45          1.57         7.70 o                         
  -3   8  11        235.01        249.96        12.31 o                         
  -2   8  11        222.69        235.74        11.35 o                         
  -1   8  11        128.23        133.14         5.48 o                         
   0   8  11         11.12         12.21         2.12 o                         
   1   8  11        101.37         96.21         8.14 o                         
   2   8  11         64.37         51.84         3.58 o                         
   3   8  11        185.53        183.57         6.63 o                         
   4   8  11        278.02        286.74         9.28 o                         
   5   8  11        126.33        131.89         8.31 o                         
   6   8  11         22.37         24.87         5.19 o                         
  -3   9  11         52.37         52.97         7.01 o                         
  -2   9  11         13.23         13.17         2.66 o                         
  -1   9  11         27.79         29.01         3.16 o                         
   0   9  11          1.84          1.18         2.99 o                         
   1   9  11         70.91         66.89         5.84 o                         
   2   9  11         76.81         74.77        10.39 o                         
   3   9  11          0.76          3.33         1.97 o                         
   4   9  11         16.05         21.12         5.41 o                         
   5   9  11         41.83         44.86         4.03 o                         
   6   9  11         22.14         21.87         3.47 o                         
  -3  10  11         84.82         69.08         7.97 o                         
  -2  10  11         57.54         53.62         5.35 o                         
  -1  10  11          2.31          3.18         2.35 o                         
   0  10  11         97.49         90.22         4.81 o                         
   1  10  11         29.27         26.94         3.20 o                         
   2  10  11         25.04         22.67         2.66 o                         
   3  10  11        117.01        121.82         5.71 o                         
   4  10  11         52.97         52.42         5.41 o                         
   5  10  11          4.89          6.48         3.16 o                         
  -2  11  11          2.88          5.15         2.91 o                         
  -1  11  11         56.58         47.51         4.92 o                         
   0  11  11          3.24          2.41         2.43 o                         
   1  11  11         21.69         20.23         2.74 o                         
   2  11  11          0.01         -1.91         2.22 o                         
   3  11  11          7.54          7.50         4.85 o                         
   4  11  11          0.82          1.38         3.03 o                         
   5  11  11         26.23         28.09         4.46 o                         
  -1  12  11         31.65         24.58         3.76 o                         
   0  12  11          0.00          2.71         2.94 o                         
   1  12  11         21.22         19.01         2.97 o                         
   2  12  11          2.23          0.10         6.14 o                         
   3  12  11          3.89          0.38         2.74 o                         
   4  12  11          3.69          7.28         3.06 o                         
   0  13  11          7.55          0.24         2.96 o                         
   1  13  11         42.77         39.67         3.95 o                         
   2  13  11          3.31          8.29         3.89 o                         
   3  13  11          2.34         -0.90         3.05 o                         
  -2  -7  12        108.83        110.49         9.53 o                         
  -1  -7  12        156.43        183.89        12.82 o                         
   0  -7  12          4.49          1.95         3.37 o                         
   1  -7  12          0.11         -3.90         4.76 o                         
  -3  -6  12         16.03         19.73         5.45 o                         
  -2  -6  12         61.12         48.82         7.44 o                         
  -1  -6  12          0.32         -2.94         4.50 o                         
   0  -6  12          0.30          4.77         2.93 o                         
   1  -6  12          5.80          4.46         3.91 o                         
   2  -6  12          4.30          4.42         3.55 o                         
   3  -6  12         50.72         46.50         4.93 o                         
  -3  -5  12         13.96         17.22         3.39 o                         
  -2  -5  12          5.72          2.42         3.72 o                         
  -1  -5  12          8.08          6.14         4.41 o                         
   0  -5  12          0.04         -3.37         3.37 o                         
   1  -5  12          6.03          1.30         3.55 o                         
   2  -5  12          1.91          0.28         3.35 o                         
   3  -5  12          7.67         10.32         3.66 o                         
  -4  -4  12          0.02          3.67         3.12 o                         
  -3  -4  12         49.83         52.54         4.38 o                         
  -2  -4  12         24.23         28.65         4.41 o                         
  -1  -4  12         55.10         51.93         5.97 o                         
   0  -4  12        111.89        115.11         6.63 o                         
   1  -4  12         59.15         61.82         4.47 o                         
   2  -4  12        113.75        114.38         6.30 o                         
   3  -4  12          4.48         -5.02         5.02 o                         
   4  -4  12         28.11         30.37         4.53 o                         
  -4  -3  12          0.08          1.38         5.06 o                         
  -3  -3  12          0.84          6.99         2.72 o                         
  -2  -3  12         44.60         47.52         4.67 o                         
  -1  -3  12         62.92         68.84         4.22 o                         
   0  -3  12        119.10        114.52         5.14 o                         
   1  -3  12         63.13         63.75         5.54 o                         
   2  -3  12         23.23         24.93         3.20 o                         
   3  -3  12         45.56         39.40         9.08 o                         
   4  -3  12          3.75          6.01         3.40 o                         
   5  -3  12         21.23         18.84        12.29 o                         
  -4  -2  12          6.43          5.74         3.42 o                         
  -3  -2  12        107.69        117.97         5.76 o                         
  -2  -2  12         32.01         32.96         4.93 o                         
  -1  -2  12         50.30         53.57         3.03 o                         
   0  -2  12         29.18         32.89         2.61 o                         
   1  -2  12        266.72        264.42         8.67 o                         
   2  -2  12        168.47        176.05         9.36 o                         
   3  -2  12         49.47         31.34         5.28 o                         
   4  -2  12         49.53         25.88         5.63 o                         
   5  -2  12         18.76         14.45         3.69 o                         
  -5  -1  12          0.25         -2.74         3.24 o                         
  -4  -1  12         21.86         22.11         3.18 o                         
  -3  -1  12        118.02        110.30         5.60 o                         
  -2  -1  12        134.45        150.86         5.91 o                         
  -1  -1  12        152.73        169.35         5.33 o                         
   0  -1  12         82.34         83.29         3.31 o                         
   1  -1  12          6.52          3.45         3.46 o                         
   2  -1  12         43.75         45.41         4.14 o                         
   3  -1  12         24.88         18.94         3.98 o                         
   4  -1  12         17.71         19.08         3.26 o                         
   5  -1  12          7.53         10.83         3.44 o                         
  -5   0  12          0.03          1.28         3.15 o                         
  -4   0  12         46.10         51.99         4.20 o                         
  -3   0  12         44.76         48.22         4.04 o                         
  -2   0  12        106.63        114.18         5.02 o                         
  -1   0  12          0.37          0.79         1.36 o                         
   0   0  12         59.92         58.14         2.97 o                         
   1   0  12         43.52         48.04         4.14 o                         
   2   0  12          7.50          5.79         2.02 o                         
   3   0  12         20.06         14.83         2.60 o                         
   4   0  12         51.15         51.67         6.15 o                         
   5   0  12         15.68         16.39         3.46 o                         
   6   0  12         26.24         34.79         6.32 o                         
  -5   1  12         42.52         36.18         4.01 o                         
  -4   1  12         26.94         26.40         4.50 o                         
  -3   1  12          7.89         10.61         3.20 o                         
  -2   1  12         29.69         31.29         3.21 o                         
  -1   1  12         84.95         80.43         3.24 o                         
   0   1  12         17.52         14.64         1.55 o                         
   1   1  12         33.83         38.24         2.61 o                         
   2   1  12          3.31          1.22         3.00 o                         
   3   1  12         55.61         56.68         4.24 o                         
   4   1  12         10.02          8.56         3.81 o                         
   5   1  12          3.18          5.80         4.15 o                         
   6   1  12          0.03         -2.08         4.67 o                         
  -5   2  12         18.16         24.54         3.55 o                         
  -4   2  12          6.15         -0.58         3.18 o                         
  -3   2  12          4.34          1.95         2.08 o                         
  -2   2  12        113.07        130.42         5.36 o                         
  -1   2  12          2.10          4.35         1.33 o                         
   0   2  12          2.30          1.55         1.08 o                         
   1   2  12        129.89        113.55         3.77 o                         
   2   2  12         12.28         16.25         2.05 o                         
   3   2  12          6.07          6.03         1.75 o                         
   4   2  12         30.68         32.99         3.08 o                         
   5   2  12         92.58         90.48        10.56 o                         
   6   2  12          5.39          3.63         4.76 o                         
  -5   3  12          0.55          6.28         3.33 o                         
  -4   3  12         13.47         12.88         2.75 o                         
  -3   3  12          2.69          2.29         2.11 o                         
  -2   3  12          0.57          1.38         2.51 o                         
  -1   3  12         56.00         64.69         3.46 o                         
   0   3  12         21.85         23.41         2.49 o                         
   1   3  12         32.06         36.67         1.79 o                         
   2   3  12         19.56         21.06         2.23 o                         
   3   3  12          1.66         -0.22         1.64 o                         
   4   3  12        112.22        110.41         7.53 o                         
   5   3  12         87.79         94.98         6.49 o                         
   6   3  12        109.71        114.91         9.01 o                         
  -5   4  12         23.12         23.00         3.73 o                         
  -4   4  12         23.69         27.80         5.93 o                         
  -3   4  12        187.99        184.99         6.92 o                         
  -2   4  12         42.68         49.07         3.46 o                         
  -1   4  12         14.45         20.49         1.79 o                         
   0   4  12        312.11        315.06        10.76 o                         
   1   4  12        189.13        203.91         5.38 o                         
   2   4  12        169.12        174.93         4.87 o                         
   3   4  12         55.40         60.99         2.83 o                         
   4   4  12         68.47         70.49         3.26 o                         
   5   4  12         45.63         54.63         3.36 o                         
   6   4  12        116.25        128.25         6.30 o                         
  -4   5  12         60.35         58.65        11.34 o                         
  -3   5  12         11.78         18.46         2.69 o                         
  -2   5  12          5.12          8.39         1.99 o                         
  -1   5  12         51.31         50.42         3.39 o                         
   0   5  12        148.49        160.88         4.80 o                         
   1   5  12         64.59         66.03         3.59 o                         
   2   5  12         11.24         10.31         1.46 o                         
   3   5  12        110.25        115.58         3.88 o                         
   4   5  12          4.93          2.30         1.55 o                         
   5   5  12         58.10         61.61         4.26 o                         
   6   5  12         99.55        103.83         5.16 o                         
  -4   6  12        152.87        163.42        15.25 o                         
  -3   6  12        257.51        257.03        12.31 o                         
  -2   6  12        114.66        121.90         6.54 o                         
  -1   6  12        172.26        161.92         8.15 o                         
   0   6  12         53.39         60.10         3.63 o                         
   1   6  12         49.57         48.69         3.33 o                         
   2   6  12         23.84         24.14         3.46 o                         
   3   6  12        190.18        201.29         5.60 o                         
   4   6  12        172.38        175.98         5.27 o                         
   5   6  12         19.90         22.40         3.33 o                         
   6   6  12          8.45         10.50         2.42 o                         
  -4   7  12          4.56          6.36         3.26 o                         
  -3   7  12          2.40          7.44         3.81 o                         
  -2   7  12         53.92         54.27         5.63 o                         
  -1   7  12         82.38         87.74         4.59 o                         
   0   7  12         22.04         20.16         2.45 o                         
   1   7  12          1.46          1.77         1.79 o                         
   2   7  12         14.24         14.25         2.08 o                         
   3   7  12         45.18         45.73         3.67 o                         
   4   7  12         20.58         18.06         2.45 o                         
   5   7  12         83.69         85.24        10.22 o                         
   6   7  12         12.29         12.75         3.22 o                         
  -2   8  12        115.79        103.92         7.36 o                         
  -1   8  12        105.38         98.06         4.89 o                         
   0   8  12          5.47          9.36         2.16 o                         
   1   8  12         43.91         43.94         3.72 o                         
   2   8  12          1.74          4.22         2.55 o                         
   3   8  12         28.20         23.01         2.66 o                         
   4   8  12          0.54         -2.12         2.12 o                         
   5   8  12         14.33         12.98         2.76 o                         
   6   8  12          0.25          8.57         3.20 o                         
  -2   9  12         17.03         15.92         3.81 o                         
  -1   9  12         19.13         19.31         3.89 o                         
   0   9  12          6.69          5.12         2.24 o                         
   1   9  12          4.32          5.16         2.19 o                         
   2   9  12         34.80         35.39         3.05 o                         
   3   9  12          2.87          0.86         2.47 o                         
   4   9  12          8.26         12.81         4.50 o                         
   5   9  12        107.97        115.48         6.09 o                         
  -2  10  12         14.37         12.46         3.98 o                         
  -1  10  12         15.48         13.78         4.15 o                         
   0  10  12        108.97         98.16         5.34 o                         
   1  10  12         53.56         55.85         4.30 o                         
   2  10  12          5.89          5.89         2.38 o                         
   3  10  12          4.16          4.38         4.05 o                         
   4  10  12          0.12         -0.45         2.99 o                         
   5  10  12         33.94         39.73         4.32 o                         
  -2  11  12          4.94          4.15         3.98 o                         
  -1  11  12        107.68        114.99         8.23 o                         
   0  11  12         63.82         63.34         5.08 o                         
   1  11  12         47.17         51.41         5.80 o                         
   2  11  12          7.33          6.86         2.61 o                         
   3  11  12          3.33          2.16         3.03 o                         
   4  11  12         36.76         51.48         8.91 o                         
   5  11  12         41.37         55.30         7.27 o                         
  -1  12  12         29.81         17.82         6.75 o                         
   0  12  12         81.25         51.25         6.49 o                         
   1  12  12         42.08         44.20         4.41 o                         
   2  12  12         33.03         33.13         3.51 o                         
   3  12  12         24.58         22.73         3.40 o                         
   4  12  12         22.41         29.22         4.15 o                         
   1  13  12         11.46         17.02         3.49 o                         
   2  13  12          0.22          2.74         3.07 o                         
  -1  -6  13          8.05         14.54         5.62 o                         
   0  -6  13         37.66         35.71         4.41 o                         
   1  -6  13         18.35         19.32         3.73 o                         
  -2  -5  13         35.56         33.32         5.54 o                         
  -1  -5  13         21.26         20.94         4.59 o                         
   0  -5  13          3.40          3.77         2.89 o                         
   1  -5  13         15.90         14.10         4.28 o                         
   2  -5  13          4.12          8.35         3.65 o                         
  -3  -4  13         35.31         26.05         5.45 o                         
  -2  -4  13          0.23         -3.98         3.98 o                         
  -1  -4  13         13.89          9.78         3.89 o                         
   0  -4  13         25.73         16.68         6.45 o                         
   1  -4  13         94.52         98.75        13.12 o                         
   2  -4  13        108.74        113.13        12.34 o                         
   3  -4  13          7.46         10.83        11.68 o                         
  -3  -3  13         22.80         16.46         3.57 o                         
  -2  -3  13         12.19         18.34         2.97 o                         
  -1  -3  13          1.95          5.54         3.55 o                         
   0  -3  13          0.16          3.53         3.07 o                         
   1  -3  13          0.01          1.70         2.54 o                         
   2  -3  13        197.44        212.30         8.59 o                         
   3  -3  13         10.66         11.62         6.06 o                         
   4  -3  13         19.39         15.98         4.20 o                         
  -4  -2  13         34.58         34.19         3.97 o                         
  -3  -2  13          2.79          0.87         3.81 o                         
  -2  -2  13          4.61          1.64         2.45 o                         
  -1  -2  13         14.12         17.18         2.63 o                         
   0  -2  13          0.00         -2.14         2.17 o                         
   1  -2  13          6.08          3.87         2.36 o                         
   2  -2  13          0.38          2.37         5.93 o                         
   3  -2  13         28.46         12.20         5.45 o                         
   4  -2  13          6.44          5.89         3.80 o                         
  -4  -1  13          1.28          6.64         3.09 o                         
  -3  -1  13          5.94          6.66         2.96 o                         
  -2  -1  13          0.08         -0.93         2.29 o                         
  -1  -1  13         14.32         21.43         2.57 o                         
   0  -1  13         19.35         23.23         2.08 o                         
   1  -1  13         48.47         56.27         4.72 o                         
   2  -1  13         18.49         23.07         3.03 o                         
   3  -1  13         54.24         54.79         6.23 o                         
   4  -1  13          0.31          1.17         3.72 o                         
   5  -1  13         76.95         41.56         6.75 o                         
  -4   0  13         58.11         62.78         7.44 o                         
  -3   0  13        122.94        115.72         6.14 o                         
  -2   0  13         60.85         65.52         4.42 o                         
  -1   0  13         32.94         34.63         3.06 o                         
   0   0  13         10.31         13.18         1.85 o                         
   1   0  13         36.33         32.14         3.71 o                         
   2   0  13         20.28         20.54         2.94 o                         
   3   0  13        115.35        108.86         7.79 o                         
   4   0  13        156.10        167.26        10.22 o                         
   5   0  13         62.10         70.63         8.40 o                         
  -4   1  13          6.18          1.60         2.94 o                         
  -3   1  13         69.61         76.34         5.04 o                         
  -2   1  13        162.53        168.24         6.46 o                         
  -1   1  13        145.74        159.37         6.06 o                         
   0   1  13          0.17          2.60         1.98 o                         
   1   1  13          1.03          2.01         1.59 o                         
   2   1  13          6.75          5.55         2.06 o                         
   3   1  13         54.09         30.90         5.28 o                         
   5   1  13         69.28         66.83         7.88 o                         
  -4   2  13        128.25        139.42         9.35 o                         
  -3   2  13        142.82        139.68        13.73 o                         
  -2   2  13        203.44        225.13         7.78 o                         
  -1   2  13         30.87         37.32         5.32 o                         
   0   2  13         57.15         59.48         2.56 o                         
   1   2  13         83.07         82.20         3.38 o                         
   2   2  13         83.66         86.80         6.05 o                         
   3   2  13        141.48        148.97         5.78 o                         
   4   2  13        170.35        181.24        10.57 o                         
   5   2  13        200.78        213.15        12.13 o                         
  -4   3  13         47.60         40.37         5.15 o                         
  -3   3  13         11.70         13.76         3.72 o                         
  -2   3  13        131.49        136.36         8.57 o                         
  -1   3  13        108.28        115.02         4.84 o                         
   0   3  13          1.23          1.29         1.27 o                         
   1   3  13          3.18          2.30         1.85 o                         
   2   3  13         19.95         22.91         2.73 o                         
   3   3  13         39.34         48.68         3.59 o                         
   4   3  13         10.38         12.25         2.47 o                         
   5   3  13        142.04        149.31         9.70 o                         
  -4   4  13        279.77        295.30        11.70 o                         
  -3   4  13        340.39        342.29        10.92 o                         
  -2   4  13          0.75          1.04         2.94 o                         
  -1   4  13          0.83          1.18         1.69 o                         
   0   4  13          0.12         -0.60         1.78 o                         
   1   4  13          1.83          0.63         2.14 o                         
   2   4  13        229.21        252.87         6.57 o                         
   3   4  13        256.29        280.49         7.21 o                         
   4   4  13         68.87         67.50         3.40 o                         
   5   4  13         39.60         37.88         3.19 o                         
   6   4  13         34.01         39.17         4.33 o                         
  -4   5  13          0.09          0.30         5.41 o                         
  -3   5  13         79.16         90.81         6.88 o                         
  -2   5  13         41.03         38.96         3.75 o                         
  -1   5  13         39.96         39.26         2.78 o                         
   0   5  13          0.08          4.36         2.68 o                         
   1   5  13          0.30          0.51         1.78 o                         
   2   5  13          6.25          3.69         2.67 o                         
   3   5  13          0.01          4.15         1.71 o                         
   4   5  13         58.21         56.62         3.31 o                         
   5   5  13        118.33        124.04         4.75 o                         
   6   5  13        208.07        215.16         8.66 o                         
  -4   6  13         79.44         83.69         9.39 o                         
  -3   6  13          5.46          8.10         2.78 o                         
  -2   6  13          7.04          7.10         3.03 o                         
  -1   6  13         44.88         53.90         4.02 o                         
   0   6  13        200.07        206.71         7.28 o                         
   1   6  13          0.22         -0.51         1.81 o                         
   2   6  13         17.26         17.68         2.86 o                         
   3   6  13         57.51         60.18         3.97 o                         
   4   6  13          6.37          6.83         1.94 o                         
   5   6  13         98.94        108.04         4.58 o                         
   6   6  13         88.43         79.24         4.71 o                         
  -3   7  13         17.74         23.54         4.67 o                         
  -2   7  13        161.70        166.67         9.70 o                         
  -1   7  13          6.45          4.02         2.22 o                         
   0   7  13          2.45          1.43         2.08 o                         
   1   7  13          7.80          5.04         2.21 o                         
   2   7  13         13.15         11.26         2.22 o                         
   3   7  13         19.99         18.59         2.45 o                         
   4   7  13        267.59        261.62        13.79 o                         
   5   7  13        178.55        189.24         7.65 o                         
  -2   8  13        160.77        170.99         9.79 o                         
  -1   8  13        222.29        211.54         8.09 o                         
   0   8  13         29.40         27.88         3.72 o                         
   1   8  13         39.47         42.81         3.91 o                         
   2   8  13         19.50         18.04         2.59 o                         
   3   8  13         24.94         25.53         2.86 o                         
   4   8  13        245.03        227.52        12.14 o                         
   5   8  13         91.17         84.43         5.61 o                         
  -2   9  13         83.86         74.80         7.19 o                         
  -1   9  13        106.39        100.81         5.55 o                         
   0   9  13          6.79          6.14         4.15 o                         
   1   9  13          0.02          1.92         3.33 o                         
   2   9  13          2.88          1.00         2.25 o                         
   3   9  13         84.94         74.28         8.57 o                         
   4   9  13        193.41        196.64         7.76 o                         
   5   9  13         98.51        101.26         6.06 o                         
  -2  10  13         77.28         86.57         7.97 o                         
  -1  10  13         63.07         60.20         9.13 o                         
   0  10  13        118.06        112.93        12.60 o                         
   1  10  13          8.89          5.67         3.42 o                         
   2  10  13         30.70         27.39         3.24 o                         
   3  10  13        156.99        165.69         7.18 o                         
   4  10  13          5.95          5.41         2.83 o                         
  -1  11  13          9.77          2.91         2.99 o                         
   0  11  13          0.41          1.91         3.76 o                         
   1  11  13          0.93          3.74         3.42 o                         
   2  11  13          7.45         10.63         2.99 o                         
   3  11  13         71.25         70.31        10.99 o                         
   4  11  13         19.88         24.51         3.59 o                         
   0  12  13         53.21         36.60         8.96 o                         
   1  12  13          1.14          2.18         3.07 o                         
   2  12  13         52.65         59.87         9.18 o                         
   3  12  13          0.35         -0.01         3.07 o                         
  -1  -5  14          0.76          8.05         5.36 o                         
   0  -5  14          0.12         -0.61         4.93 o                         
   1  -5  14         15.41          9.43         5.15 o                         
  -2  -4  14         15.95         14.80         4.76 o                         
  -1  -4  14          0.28          4.85         4.41 o                         
   0  -4  14         68.82         68.30         8.05 o                         
   1  -4  14         23.14         21.26         3.59 o                         
   2  -4  14         10.98         13.72         3.91 o                         
  -2  -3  14         37.28         47.68         7.36 o                         
  -1  -3  14         26.08         26.40         4.67 o                         
   0  -3  14          0.86         -3.89         3.89 o                         
   1  -3  14         25.30         25.82         3.46 o                         
   2  -3  14         10.63         10.87         3.54 o                         
   3  -3  14          1.76          3.20         4.28 o                         
  -3  -2  14         16.36         13.30         6.88 o                         
  -2  -2  14          3.70          3.96         3.12 o                         
  -1  -2  14        122.72        163.50        10.65 o                         
   0  -2  14         94.09         89.14         7.88 o                         
   1  -2  14        223.82        220.08        16.25 o                         
   2  -2  14         21.19         15.49         6.32 o                         
   3  -2  14         19.11         14.49         4.02 o                         
  -3  -1  14        147.28        135.47        13.68 o                         
  -2  -1  14         96.54        104.71         6.49 o                         
  -1  -1  14         29.99         35.03         3.26 o                         
   0  -1  14         11.84         14.96         2.23 o                         
   1  -1  14         11.57         13.33         2.77 o                         
   2  -1  14          6.01          6.16         6.36 o                         
   3  -1  14        169.95        175.42        10.48 o                         
   4  -1  14         69.16         63.95        15.54 o                         
  -3   0  14         65.15         67.14         6.80 o                         
  -2   0  14         72.98         89.05         5.26 o                         
  -1   0  14         23.31         30.42         3.03 o                         
   0   0  14        245.62        259.45         7.10 o                         
   1   0  14          9.70          7.81         2.57 o                         
   2   0  14          8.95         18.12         6.58 o                         
   3   0  14        246.27        213.58        15.34 o                         
   4   0  14         19.35         17.05         5.02 o                         
  -4   1  14         10.09          9.95         5.02 o                         
  -3   1  14         68.29         64.70         5.41 o                         
  -2   1  14        163.99        177.57         7.01 o                         
  -1   1  14         63.99         69.67         4.53 o                         
   0   1  14         35.91         43.25         2.79 o                         
   1   1  14         15.08         14.79         1.97 o                         
   2   1  14          0.01         -1.15         2.02 o                         
   3   1  14          0.13         -1.90         3.46 o                         
   4   1  14         49.10         48.81         7.18 o                         
   5   1  14          1.78          2.34         5.11 o                         
  -4   2  14         69.56         68.30         8.05 o                         
  -3   2  14          0.63          0.78         3.81 o                         
  -2   2  14         12.74          8.73         3.68 o                         
  -1   2  14         49.27         43.24         3.97 o                         
   0   2  14         14.99         18.33         1.75 o                         
   1   2  14          3.38          5.62         1.52 o                         
   2   2  14        236.14        231.78         7.70 o                         
   3   2  14         12.41          8.22         3.81 o                         
   4   2  14         36.87         39.73         5.37 o                         
   5   2  14         38.30         44.31         6.40 o                         
  -4   3  14         32.65         36.70         5.71 o                         
  -3   3  14         34.82         37.39         3.82 o                         
  -2   3  14          2.15         -2.40         3.33 o                         
  -1   3  14         54.51         45.64         3.73 o                         
   0   3  14         33.40         37.04         3.66 o                         
   1   3  14         37.26         47.55         3.02 o                         
   2   3  14         29.32         32.05         2.40 o                         
   3   3  14          0.22          0.26         2.60 o                         
   4   3  14         69.78         65.87         7.19 o                         
  -3   4  14          3.36          7.09         2.81 o                         
  -2   4  14          3.84          4.14         2.87 o                         
  -1   4  14        257.03        276.40        10.40 o                         
   0   4  14        113.98        116.79         5.34 o                         
   1   4  14         16.08         17.33         2.25 o                         
   2   4  14         16.96         21.62         2.59 o                         
   3   4  14          1.97          2.36         1.73 o                         
   4   4  14        121.85        126.02         4.94 o                         
   5   4  14         53.69         58.12         4.31 o                         
  -3   5  14          0.56          2.63         2.94 o                         
  -1   5  14         63.13         67.34         5.97 o                         
   0   5  14         61.59         62.37         4.50 o                         
   1   5  14         87.56        101.90         4.88 o                         
   2   5  14         53.47         56.64         3.21 o                         
   3   5  14        141.10        150.22         4.88 o                         
   4   5  14         14.51         19.15         2.15 o                         
   5   5  14          5.30          2.38         3.29 o                         
  -3   6  14         94.42         96.62         9.18 o                         
  -2   6  14        184.12        174.75         9.79 o                         
  -1   6  14        115.79        100.02         8.23 o                         
   0   6  14         16.77         17.73         2.63 o                         
   1   6  14         41.01         45.98         7.44 o                         
   2   6  14         15.87         19.86         2.59 o                         
   3   6  14        239.85        236.16         8.33 o                         
   4   6  14         19.52         21.42         2.28 o                         
   5   6  14          3.76          5.02         2.32 o                         
  -3   7  14         40.63         40.68         5.80 o                         
  -2   7  14        130.70        129.56         8.66 o                         
  -1   7  14         25.69         22.24         3.89 o                         
   0   7  14         29.42         31.52         3.18 o                         
   1   7  14         11.14         12.48         3.37 o                         
   2   7  14         42.90         43.16         4.84 o                         
   3   7  14          1.78          0.43         2.86 o                         
   4   7  14         14.45          6.94         2.82 o                         
   5   7  14         52.73         58.01         5.28 o                         
  -2   8  14        152.79        162.40         9.96 o                         
  -1   8  14         67.82         62.06         6.58 o                         
   0   8  14          3.35          4.97         2.58 o                         
   1   8  14          0.19          0.61         3.98 o                         
   2   8  14         93.69         93.42         8.31 o                         
   3   8  14          2.86          7.54         2.56 o                         
   4   8  14          0.67         -1.69         2.64 o                         
   5   8  14        143.84        135.82         7.88 o                         
  -2   9  14         14.67         15.32         4.33 o                         
  -1   9  14         12.73         18.69         4.15 o                         
   0   9  14          9.76         11.24         2.88 o                         
   1   9  14         12.63         10.83         4.02 o                         
   2   9  14         29.14         28.16         3.35 o                         
   3   9  14         46.18         49.59         4.33 o                         
   4   9  14          2.10          3.10         3.89 o                         
  -1  10  14         13.32         16.36         4.33 o                         
   0  10  14         20.45         18.67         3.37 o                         
   1  10  14          4.51         -0.52         3.63 o                         
   2  10  14         30.71         30.71         5.24 o                         
   3  10  14          1.63          2.80         6.40 o                         
   4  10  14         40.66         38.10         3.99 o                         
   0  11  14          2.26          2.96         2.97 o                         
   1  11  14         37.83         37.98         3.90 o                         
   2  11  14         70.84         72.81         5.85 o                         
   3  11  14          8.10         10.18         4.24 o                         
  -1  -3  15         42.18         44.39         5.80 o                         
   0  -3  15         13.32          4.41         4.33 o                         
   1  -3  15          5.06          5.06         3.33 o                         
  -2  -2  15          4.90          7.28         3.49 o                         
  -1  -2  15          4.22          1.56         4.24 o                         
   0  -2  15          5.79          4.67         5.11 o                         
   1  -2  15          5.88         10.20         3.94 o                         
   2  -2  15        124.77         58.02         7.88 o                         
  -2  -1  15         15.31          4.59         3.15 o                         
  -1  -1  15         59.14         49.33         7.10 o                         
   0  -1  15         53.40         64.22         8.83 o                         
   1  -1  15         35.64         41.62         9.73 o                         
   2  -1  15          1.92          6.42         5.06 o                         
   3  -1  15          2.74          1.96         6.53 o                         
  -2   0  15          5.13         -0.18         4.50 o                         
  -1   0  15         17.38         18.30         3.09 o                         
   0   0  15          0.01         -1.75         3.36 o                         
   1   0  15         47.98         53.09         5.08 o                         
   2   0  15         33.44         31.89         4.94 o                         
   3   0  15        122.43        126.78         9.79 o                         
   4   0  15          8.48          5.97         5.11 o                         
  -3   1  15         67.62         44.75         5.97 o                         
  -2   1  15         94.57         97.84         6.00 o                         
  -1   1  15        109.17        106.97         5.63 o                         
   0   1  15          7.04         12.23         2.56 o                         
   1   1  15          3.01          5.50         2.09 o                         
   2   1  15         85.70         85.19         7.88 o                         
   3   1  15          4.51          6.23         4.50 o                         
   4   1  15        132.78        117.69        10.05 o                         
  -3   2  15         59.74         61.36         5.71 o                         
  -2   2  15        195.69        198.90         7.84 o                         
  -1   2  15         47.74         45.26         4.10 o                         
   0   2  15          0.02          2.11         1.72 o                         
   1   2  15         46.71         60.07         3.65 o                         
   2   2  15         54.75         53.73         4.28 o                         
   3   2  15         67.76         56.87         7.01 o                         
   4   2  15        152.19        129.06         9.87 o                         
  -3   3  15         45.21         44.52         4.03 o                         
  -2   3  15        194.50        200.36         7.87 o                         
  -1   3  15          5.93          2.86         3.72 o                         
   0   3  15         15.17         15.66         2.67 o                         
   1   3  15        131.49        146.97         7.84 o                         
   2   3  15          1.43          0.92         3.07 o                         
   3   3  15         37.47         41.39         3.10 o                         
   4   3  15         40.44         38.31         3.88 o                         
  -3   4  15        157.44        169.03         7.72 o                         
  -2   4  15          6.82          9.09         4.41 o                         
  -1   4  15          2.32          2.51         3.29 o                         
   0   4  15         75.37         71.77         6.15 o                         
   1   4  15         66.45         74.38         8.55 o                         
   2   4  15        130.96        137.96         4.85 o                         
   3   4  15         65.91         73.13         3.87 o                         
   4   4  15          3.07          7.18         2.93 o                         
  -2   5  15          1.26         -0.61         4.15 o                         
  -1   5  15          0.10         -1.64         3.12 o                         
   0   5  15         56.67         64.56         5.11 o                         
   1   5  15         36.98         37.40         5.75 o                         
   2   5  15          1.17          2.74         1.97 o                         
   3   5  15          5.00          2.24         2.03 o                         
   4   5  15         32.59         34.06         3.85 o                         
  -1   6  15          0.54          4.59         3.37 o                         
   0   6  15         10.26         12.88         2.76 o                         
   1   6  15         26.77         30.09         3.41 o                         
   2   6  15         24.36         25.14         6.14 o                         
   3   6  15         14.21          4.33         4.50 o                         
   4   6  15         11.75         14.75         2.70 o                         
  -2   7  15          2.33          5.45         3.98 o                         
  -1   7  15         62.87         58.43         6.58 o                         
   0   7  15         34.68         34.00         7.92 o                         
   1   7  15         46.33         49.41         4.27 o                         
   2   7  15        120.32        120.07         6.19 o                         
   3   7  15          8.60         14.00         2.85 o                         
   4   7  15         22.09         18.47         3.16 o                         
  -1   8  15         86.66         79.13         7.45 o                         
   0   8  15          4.32          4.12         6.06 o                         
   1   8  15          2.40          4.53         3.07 o                         
   2   8  15          3.26          5.43         2.77 o                         
   3   8  15          0.55          2.27         7.23 o                         
   4   8  15        111.56        118.62        11.43 o                         
  -1   9  15         51.83         46.47         5.63 o                         
   0   9  15         16.26         21.41         3.41 o                         
   1   9  15         75.74         76.95         8.14 o                         
   2   9  15         14.72         18.25         3.26 o                         
   3   9  15        106.84        109.90         6.41 o                         
   1  10  15          6.24          6.79         3.17 o                         
   2  10  15          4.06          4.75         3.07 o                         
   0  -1  16         17.95          5.80         4.67 o                         
  -1   0  16         76.25         82.84         8.40 o                         
   0   0  16        185.98        159.66        11.26 o                         
   1   0  16         40.99         46.56         5.71 o                         
   2   0  16          2.65         -1.30         4.85 o                         
  -1   1  16         31.79         24.73         7.40 o                         
   0   1  16         50.63         61.95         5.51 o                         
   2   1  16          6.09          4.93         4.50 o                         
   3   1  16         90.87         78.44         8.66 o                         
  -2   2  16         16.77         23.19         4.93 o                         
  -1   2  16        226.07        149.05         9.79 o                         
   1   2  16          1.22         -0.49         2.96 o                         
   2   2  16         37.44         34.02         4.89 o                         
  -2   3  16         11.24         15.58         4.85 o                         
  -1   3  16         14.91         15.32         4.59 o                         
   0   3  16         48.67         43.27         4.76 o                         
   1   3  16         56.31         53.63         4.95 o                         
   2   3  16          0.35          1.06         2.21 o                         
   3   3  16         13.58         11.73         3.26 o                         
   0   4  16         29.99         33.84         4.59 o                         
   2   4  16         26.28         30.08         2.83 o                         
   3   4  16         33.04         39.58         5.45 o                         
  -1   5  16         41.28         37.13         4.67 o                         
   0   5  16        167.90        171.43         9.62 o                         
   1   5  16        151.42        146.29         8.84 o                         
   2   5  16        111.94        126.34         8.14 o                         
   3   5  16         11.72         12.74         2.51 o                         
  -1   6  16        103.79        104.25         8.14 o                         
   0   6  16         12.91         19.64         3.98 o                         
   1   6  16         69.43         66.19         9.83 o                         
   2   6  16         53.04         50.23         4.56 o                         
   3   6  16         58.51         72.72         5.58 o                         
  -1   7  16         41.81         38.17         5.19 o                         
   0   7  16         64.22         53.92         6.93 o                         
   1   7  16        109.21        106.70        13.77 o                         
   2   7  16        109.12        101.39         6.06 o                         
   3   7  16         88.72         99.08         6.97 o                         
   0   8  16         82.18         65.79         7.36 o                         
   1   8  16          7.22          7.40         3.98 o                         
   2   8  16         11.24         15.40         4.93 o                         
   1   4  17        215.84        217.40        11.35 o                         
   2   4  17         17.48          8.13         5.02 o                         
   1   5  17         28.14         28.73         4.50 o                         
                                                                                
