# Supplementary material for: Crystal structures of 4-{(E)-3-[(imino-λ5-aza­nyl­idene)amino]­prop-1-en­yl}-N,N-di­methyl­imidazole-1-sulfonamide and 2-[(imino-λ5-aza­nyl­idene)amino]-4-{(E)-3-[(imino-λ5-aza­nyl­idene)amino]­prop-1-en­yl}-N,N-di­methyl­imidazole-1-sulfonamide
Source: Acta Crystallogr E Crystallogr Commun. 2019 Apr 25;75(Pt 5):695–9. doi: 10.1107/S205698901900519X (PMC6505610; doi:10.1107/S205698901900519X)
Supplement: Supplementary file 3 [file e-75-00695-compound_2sup3.hkl]

data_compound_2                                                                 
_shelx_title ' lmr2_0m_a.res in P-1'                                            
_shelx_refln_list_code          4                                               
_shelx_F_calc_maximum      121.96                                               
_exptl_crystal_F_000       308.00                                               
_reflns_d_resolution_high  0.6410                                               
                                                                                
loop_                                                                           
 _space_group_symop_operation_xyz                                               
 'x, y, z'                                                                      
 '-x, -y, -z'                                                                   
                                                                                
_cell_length_a     6.6151                                                       
_cell_length_b     9.5628                                                       
_cell_length_c    11.6345                                                       
_cell_angle_alpha 108.645                                                       
_cell_angle_beta  105.994                                                       
_cell_angle_gamma  93.828                                                       
                                                                                
_shelx_F_squared_multiplier     1.000                                           
                                                                                
loop_                                                                           
 _refln_index_h                                                                 
 _refln_index_k                                                                 
 _refln_index_l                                                                 
 _refln_F_squared_calc                                                          
 _refln_F_squared_meas                                                          
 _refln_F_squared_sigma                                                         
 _refln_observed_status                                                         
   1   0   0       2005.93       1853.13        29.48 o                         
   2   0   0       4117.99       4235.06        96.88 o                         
   3   0   0       2312.62       2374.72        37.92 o                         
   4   0   0         26.29         27.73         1.45 o                         
   5   0   0         21.08         24.54         3.35 o                         
   6   0   0         47.14         41.77         2.67 o                         
   7   0   0          0.37          0.15         1.38 o                         
   8   0   0          4.38          5.63         1.97 o                         
   9   0   0         62.49         69.22         6.21 o                         
  -9   1   0          0.72         -2.75         5.67 o                         
  -8   1   0         12.40         14.49         2.86 o                         
  -7   1   0         86.27         84.95         2.79 o                         
  -6   1   0         14.34         13.40         1.23 o                         
  -5   1   0         18.49         18.32         1.10 o                         
  -4   1   0        301.40        297.21         4.65 o                         
  -3   1   0       2273.67       2301.15        31.81 o                         
  -2   1   0        786.74        787.96        11.02 o                         
  -1   1   0        184.99        180.02         5.31 o                         
   1   1   0       4218.02       4383.90       126.60 o                         
   2   1   0        727.39        812.40        13.20 o                         
   3   1   0          0.48          0.65         0.72 o                         
   4   1   0         22.72         27.12         1.49 o                         
   5   1   0          7.39          7.88         1.19 o                         
   6   1   0         67.52         74.44         3.50 o                         
   7   1   0         29.73         38.90         2.22 o                         
   8   1   0        183.01        202.42         5.48 o                         
   9   1   0         35.00         38.50         3.22 o                         
  -9   2   0         74.46         64.82         7.28 o                         
  -8   2   0        103.13        100.00         4.78 o                         
  -7   2   0        151.78        156.86         4.12 o                         
  -6   2   0          1.00          1.87         1.20 o                         
  -5   2   0        452.85        429.82         7.67 o                         
  -4   2   0         13.80         10.24         0.93 o                         
  -3   2   0         84.95        103.80         2.25 o                         
  -2   2   0         45.03         41.32         1.61 o                         
  -1   2   0          3.02          6.43         0.59 o                         
   0   2   0       5553.43       5491.42        86.78 o                         
   1   2   0          1.05          0.12         0.76 o                         
   2   2   0        156.03        127.84        17.72 o                         
   3   2   0         51.86         45.25         1.55 o                         
   4   2   0        390.00        391.30         7.00 o                         
   5   2   0        511.21        509.86        11.02 o                         
   6   2   0          0.69          1.95         1.45 o                         
   7   2   0          0.21         -0.12         2.40 o                         
   8   2   0          6.28          5.86         2.94 o                         
   9   2   0         53.37         61.43         4.37 o                         
  -9   3   0          6.56         13.59         4.05 o                         
  -8   3   0        135.10        117.46        11.02 o                         
  -7   3   0         17.59         15.07         1.98 o                         
  -6   3   0         48.95         44.22         3.01 o                         
  -5   3   0        437.36        444.20         8.75 o                         
  -4   3   0        692.30        688.34        11.55 o                         
  -3   3   0        260.66        247.92        15.20 o                         
  -2   3   0       1338.90       1366.35        26.97 o                         
  -1   3   0        327.90        294.93         6.17 o                         
   0   3   0       1382.05       1446.22        25.57 o                         
   1   3   0        497.12        519.41         8.61 o                         
   2   3   0          7.89          4.16         0.68 o                         
   3   3   0         66.06         62.86         1.86 o                         
   4   3   0          1.06          0.73         0.94 o                         
   5   3   0         38.53         43.27         2.25 o                         
   6   3   0        450.13        478.38         8.99 o                         
   7   3   0         50.90         57.23         4.18 o                         
   8   3   0         76.72         79.77         4.58 o                         
   9   3   0         12.34         22.26         6.61 o                         
  -9   4   0         54.21         52.94         5.77 o                         
  -8   4   0        126.60        123.44         8.40 o                         
  -7   4   0        116.68        113.73         5.41 o                         
  -6   4   0        168.85        173.28         4.05 o                         
  -5   4   0        670.57        651.45        11.72 o                         
  -4   4   0        556.32        566.27         9.68 o                         
  -3   4   0         45.03         40.84         2.00 o                         
  -2   4   0         72.99         90.99         2.08 o                         
  -1   4   0        857.46        917.87        14.98 o                         
   0   4   0        126.16         98.66         3.28 o                         
   1   4   0          0.13         -0.24         0.68 o                         
   2   4   0        133.78        132.04         4.16 o                         
   3   4   0        193.02        183.50         3.76 o                         
   4   4   0        392.21        377.97         7.15 o                         
   5   4   0        160.23        155.32         3.88 o                         
   6   4   0         59.66         65.09         4.91 o                         
   7   4   0         78.96         87.86         4.88 o                         
  -9   5   0         12.79         14.90         4.47 o                         
  -8   5   0        294.70        293.15         8.52 o                         
  -7   5   0          1.40          3.85         2.17 o                         
  -6   5   0          2.77          4.15         1.35 o                         
  -5   5   0        156.22        164.82         4.84 o                         
  -4   5   0          4.86          6.32         1.37 o                         
  -3   5   0        167.63        169.35         4.43 o                         
  -2   5   0        888.89        879.86        14.48 o                         
  -1   5   0        482.67        442.88         7.57 o                         
   0   5   0         19.61         24.12         1.25 o                         
   1   5   0        428.41        481.56         8.26 o                         
   2   5   0          0.09         -0.02         0.98 o                         
   3   5   0        342.15        337.53         8.55 o                         
   4   5   0        120.83        116.21         3.10 o                         
   5   5   0         52.32         50.60         2.64 o                         
   6   5   0          8.79         11.50         2.06 o                         
   7   5   0          6.89          8.19         4.82 o                         
  -9   6   0         24.64         20.91         4.79 o                         
  -8   6   0          0.44         -0.88         3.32 o                         
  -7   6   0        167.67        171.17         5.94 o                         
  -6   6   0         94.94         96.22         4.32 o                         
  -5   6   0         55.12         53.44         3.21 o                         
  -4   6   0        249.77        242.21         6.21 o                         
  -3   6   0        193.55        180.75         4.81 o                         
  -2   6   0         10.24          8.31         0.96 o                         
  -1   6   0        232.95        227.80         4.39 o                         
   0   6   0        588.35        533.91         9.84 o                         
   1   6   0        242.19        228.81         4.47 o                         
   2   6   0        160.09        168.63         3.71 o                         
   3   6   0         60.13         60.86         2.38 o                         
   4   6   0        148.27        145.69         4.47 o                         
   5   6   0          0.35         -1.16         1.56 o                         
   6   6   0          5.09          5.02         3.13 o                         
   7   6   0        127.41        111.06         9.94 o                         
   8   6   0         15.86          7.46         6.73 o                         
  -9   7   0         85.80         86.31         9.09 o                         
  -8   7   0         32.83         29.10         3.67 o                         
  -7   7   0        107.49        108.59         9.35 o                         
  -6   7   0         26.01         31.32         3.00 o                         
  -5   7   0        221.52        234.17         6.52 o                         
  -4   7   0        155.69        154.10         5.84 o                         
  -3   7   0        323.19        307.50        10.22 o                         
  -2   7   0        203.43        188.77         3.97 o                         
  -1   7   0        342.77        333.85         6.17 o                         
   0   7   0        218.61        206.04         5.09 o                         
   1   7   0        108.77         93.79         2.66 o                         
   2   7   0        566.38        550.94        10.00 o                         
   3   7   0        278.22        268.94         5.59 o                         
   4   7   0          1.02          1.92         1.88 o                         
   5   7   0         50.08         51.29         4.69 o                         
   6   7   0          3.71          6.22         4.63 o                         
   7   7   0         90.08         80.90         9.96 o                         
  -8   8   0          3.45          7.23         3.68 o                         
  -7   8   0         89.25         86.24         5.28 o                         
  -6   8   0          4.53         -1.40         2.38 o                         
  -5   8   0         74.42         73.06         4.05 o                         
  -4   8   0        174.72        158.87         8.33 o                         
  -3   8   0         65.83         59.15         4.94 o                         
  -2   8   0         21.50         22.18         1.70 o                         
  -1   8   0        604.54        594.86        13.36 o                         
   0   8   0        898.80        853.65        14.48 o                         
   1   8   0         31.97         35.05         2.49 o                         
   2   8   0        607.81        586.87        13.25 o                         
   3   8   0        132.44        123.76         5.22 o                         
   4   8   0          7.10          9.75         4.27 o                         
   5   8   0          0.18          1.19         3.99 o                         
   6   8   0          1.05         -0.75         5.49 o                         
   7   8   0         74.43         79.61        11.14 o                         
  -8   9   0         18.32         17.62         6.79 o                         
  -7   9   0         10.26         14.55         3.62 o                         
  -6   9   0         88.71        103.52         5.47 o                         
  -5   9   0         14.08         17.65         2.86 o                         
  -4   9   0        344.65        327.27         8.55 o                         
  -3   9   0         50.47         51.43         9.32 o                         
  -2   9   0         57.35         53.04         2.65 o                         
  -1   9   0        375.48        365.90         7.07 o                         
   0   9   0         48.52         43.60         2.68 o                         
   1   9   0         33.40         30.99         2.95 o                         
   2   9   0         52.48         49.91         4.11 o                         
   3   9   0         10.98         15.47         3.07 o                         
   4   9   0        213.24        231.63        11.58 o                         
   5   9   0         36.40         40.65         6.27 o                         
   6   9   0         30.01         38.39         6.95 o                         
  -8  10   0         29.17          8.14         5.78 o                         
  -7  10   0         95.39         85.99         6.49 o                         
  -6  10   0         20.70         19.48         3.66 o                         
  -5  10   0         76.15         80.02         5.04 o                         
  -4  10   0          0.10         -1.08         2.52 o                         
  -3  10   0          6.90          6.59         2.44 o                         
  -2  10   0         40.50         45.16         3.00 o                         
  -1  10   0         13.94         16.64         1.97 o                         
   0  10   0          8.75          9.17         1.83 o                         
   1  10   0          5.81         10.57         2.77 o                         
   2  10   0         72.61         65.49         4.94 o                         
   3  10   0         10.87          9.66         3.55 o                         
   4  10   0         76.11         68.10         6.44 o                         
   5  10   0         33.27         31.01         7.02 o                         
  -7  11   0         17.51         13.46         4.22 o                         
  -6  11   0         34.34         31.95         4.23 o                         
  -5  11   0         34.32         37.32         6.61 o                         
  -4  11   0         71.61         66.86         5.51 o                         
  -3  11   0         10.30         11.23         2.92 o                         
  -2  11   0        122.16        134.33        11.62 o                         
  -1  11   0        256.20        258.72         7.67 o                         
   0  11   0         14.19         17.62         3.22 o                         
   1  11   0         30.00         34.92         3.68 o                         
   2  11   0         21.63         22.26         3.83 o                         
   3  11   0         17.76          7.18         6.62 o                         
   4  11   0         17.35         20.00         9.01 o                         
  -6  12   0         64.31         34.32         5.83 o                         
  -5  12   0        244.77        273.05        13.97 o                         
  -4  12   0         24.30         29.71         4.19 o                         
  -3  12   0          1.91         -0.60         3.74 o                         
  -2  12   0          1.06          4.43         4.97 o                         
  -1  12   0          5.87         13.67         4.80 o                         
   0  12   0         21.60         24.05         3.93 o                         
   1  12   0         14.94         14.95         4.44 o                         
   2  12   0         54.05         58.45         7.56 o                         
   3  12   0         11.06         13.74         9.27 o                         
  -5  13   0          5.19         -0.15         7.36 o                         
  -4  13   0          0.05          0.61         6.02 o                         
  -3  13   0          1.33          1.50         5.66 o                         
  -2  13   0         25.80         31.46         6.14 o                         
  -1  13   0         58.25         60.29         9.08 o                         
   0  13   0          1.49         -4.45         6.06 o                         
   1  13   0          0.18          2.45         5.39 o                         
   2  13   0         10.39         11.11         8.77 o                         
  -2  14   0         30.06         34.84         7.32 o                         
  -1  14   0         47.65         37.27         8.05 o                         
   0 -14   1          9.20         15.14         7.39 o                         
   1 -14   1          2.79         -2.72         6.79 o                         
   2 -14   1          4.41          4.75         6.46 o                         
   3 -14   1         16.66         19.95         7.06 o                         
  -2 -13   1         41.93         44.74         5.41 o                         
  -1 -13   1          1.14         -3.82         6.20 o                         
   0 -13   1         27.47         21.37         4.35 o                         
   1 -13   1         82.45         86.88         9.24 o                         
   2 -13   1         63.96         57.89         8.81 o                         
   3 -13   1         47.82         52.17         6.79 o                         
   4 -13   1          1.15          1.88         5.97 o                         
   5 -13   1         56.29         37.10         5.84 o                         
  -4 -12   1         31.10         16.09        12.99 o                         
  -3 -12   1         25.34         14.98         4.79 o                         
  -2 -12   1          2.78          4.44         4.02 o                         
  -1 -12   1         57.80         61.67         5.90 o                         
   0 -12   1          4.20          8.49         3.59 o                         
   1 -12   1          1.48          5.50         3.16 o                         
   2 -12   1        105.60        119.39         8.99 o                         
   3 -12   1         49.07         56.19         6.34 o                         
   4 -12   1         23.79         18.48         3.74 o                         
   5 -12   1          5.93          1.96         3.68 o                         
   6 -12   1          9.45          7.62         6.50 o                         
  -5 -11   1          0.57          1.69         4.66 o                         
  -4 -11   1          0.46         -3.46         4.46 o                         
  -3 -11   1         57.39         70.63         6.41 o                         
  -2 -11   1         11.52          9.15         3.36 o                         
  -1 -11   1        136.58        139.59         6.15 o                         
   0 -11   1         14.29         27.83         4.33 o                         
   1 -11   1         24.27         27.47         4.33 o                         
   2 -11   1          0.02          0.18         2.13 o                         
   3 -11   1         95.84         98.77         5.35 o                         
   4 -11   1          1.46          2.35         2.94 o                         
   5 -11   1        170.63        168.55         6.96 o                         
   6 -11   1         41.79         50.82        14.21 o                         
   7 -11   1          1.53          2.78         3.83 o                         
  -6 -10   1         61.50         74.20         8.49 o                         
  -5 -10   1          5.48         19.77         6.77 o                         
  -4 -10   1         28.35         27.15         4.17 o                         
  -3 -10   1         56.96         62.62         9.21 o                         
  -2 -10   1          3.86         11.00         7.01 o                         
  -1 -10   1          5.54          3.73         4.98 o                         
   0 -10   1         25.33         32.10         3.12 o                         
   1 -10   1          0.03          2.13         1.63 o                         
   2 -10   1         97.59         89.57         4.14 o                         
   3 -10   1          8.86          7.95         1.88 o                         
   4 -10   1         11.43         13.42         2.70 o                         
   5 -10   1         67.59         70.15         4.91 o                         
   6 -10   1          9.17         13.13         4.17 o                         
   7 -10   1         13.71         17.26         5.16 o                         
   8 -10   1         55.28         15.42         6.09 o                         
  -6  -9   1         14.72         18.20         4.61 o                         
  -5  -9   1         28.84         25.33         5.56 o                         
  -4  -9   1        109.33        110.14         5.97 o                         
  -3  -9   1         77.90         79.90         4.84 o                         
  -2  -9   1        314.88        317.72         8.51 o                         
  -1  -9   1        193.15        197.66         6.16 o                         
   0  -9   1          3.37          2.41         1.56 o                         
   1  -9   1        277.33        266.79         5.48 o                         
   2  -9   1        223.97        202.34         4.59 o                         
   3  -9   1         51.88         49.08         2.69 o                         
   4  -9   1          0.42          0.19         2.08 o                         
   5  -9   1         74.16         82.46         4.60 o                         
   6  -9   1         16.83         12.86         2.93 o                         
   7  -9   1         17.21         20.21         3.63 o                         
   8  -9   1         36.55         48.70         6.63 o                         
  -7  -8   1          3.82         -1.02         6.37 o                         
  -6  -8   1          0.92         -1.17         5.29 o                         
  -5  -8   1         53.61         52.05         5.11 o                         
  -4  -8   1        214.39        218.51         7.01 o                         
  -3  -8   1         15.43         17.92         2.71 o                         
  -2  -8   1        132.05        146.70         5.07 o                         
  -1  -8   1         66.46         70.79         3.97 o                         
   0  -8   1        691.02        657.47        20.52 o                         
   1  -8   1        465.57        446.80         8.06 o                         
   2  -8   1          9.79          8.77         1.31 o                         
   3  -8   1        682.11        644.76        11.27 o                         
   4  -8   1          6.75          2.71         1.46 o                         
   5  -8   1          2.29          4.87         2.17 o                         
   6  -8   1         16.72         15.78         2.60 o                         
   7  -8   1          9.48          8.78         2.97 o                         
   8  -8   1          9.70          9.58         3.84 o                         
  -7  -7   1          2.93          3.77         5.80 o                         
  -6  -7   1          0.51          1.33         3.29 o                         
  -5  -7   1          0.05          2.16         2.64 o                         
  -4  -7   1          6.45          9.72         2.42 o                         
  -3  -7   1        134.09        127.76         4.66 o                         
  -2  -7   1        267.46        248.62         9.24 o                         
  -1  -7   1         20.89         18.88         1.97 o                         
   0  -7   1        348.89        336.30         6.16 o                         
   1  -7   1       1399.05       1339.31        21.92 o                         
   2  -7   1        235.55        228.66         4.56 o                         
   3  -7   1          8.39          5.74         1.16 o                         
   4  -7   1         69.34         79.55         2.69 o                         
   5  -7   1         49.93         49.89         4.28 o                         
   6  -7   1         63.02         59.66         3.84 o                         
   7  -7   1          9.70         12.39         2.88 o                         
   8  -7   1         42.01         45.18         5.47 o                         
   9  -7   1          3.13          4.24         5.03 o                         
  -8  -6   1         13.79         18.04         6.54 o                         
  -7  -6   1         11.98         -1.11         6.59 o                         
  -6  -6   1         65.14         61.41         4.95 o                         
  -5  -6   1          0.09         -1.14         1.62 o                         
  -4  -6   1         96.52         87.96         3.02 o                         
  -3  -6   1        275.27        268.86        12.20 o                         
  -2  -6   1         63.82         53.36         2.72 o                         
  -1  -6   1         35.61         29.06         3.68 o                         
   0  -6   1        430.08        407.03        10.06 o                         
   1  -6   1        477.40        471.80         8.14 o                         
   2  -6   1         39.41         33.76         1.58 o                         
   3  -6   1        436.37        420.51         7.48 o                         
   4  -6   1         27.35         24.01         1.78 o                         
   5  -6   1         84.48         81.83         2.85 o                         
   6  -6   1         61.72         64.49         2.90 o                         
   7  -6   1         62.31         65.30         4.42 o                         
   8  -6   1        128.52        115.59         9.15 o                         
   9  -6   1         71.92         89.81         8.58 o                         
  -8  -5   1          9.22          1.76         5.51 o                         
  -7  -5   1         16.88         19.14         3.51 o                         
  -6  -5   1         96.20        102.35         7.42 o                         
  -5  -5   1        177.54        177.05         8.17 o                         
  -4  -5   1         53.97         55.57         3.28 o                         
  -3  -5   1          0.19          0.69         0.85 o                         
  -2  -5   1          0.57          2.21         1.21 o                         
  -1  -5   1         23.16         18.73         1.64 o                         
   0  -5   1         29.56         33.01         1.80 o                         
   1  -5   1        324.75        338.67         5.93 o                         
   2  -5   1        106.39        118.30         2.60 o                         
   3  -5   1         55.35         63.01         1.92 o                         
   4  -5   1        290.49        288.17         5.46 o                         
   5  -5   1         18.72         17.55         1.40 o                         
   6  -5   1        443.05        418.65         8.05 o                         
   7  -5   1        106.28        118.71         9.50 o                         
   8  -5   1          7.25         11.96         3.90 o                         
   9  -5   1         46.98         49.59         5.69 o                         
  -9  -4   1          0.79          7.89         6.55 o                         
  -8  -4   1         99.76         89.12        11.63 o                         
  -7  -4   1          5.24         11.20         2.15 o                         
  -6  -4   1         78.71         79.49         3.18 o                         
  -5  -4   1        408.49        400.35         7.53 o                         
  -4  -4   1       1200.79       1199.66        19.83 o                         
  -3  -4   1        298.26        301.71         5.52 o                         
  -2  -4   1        555.70        593.62        14.77 o                         
  -1  -4   1        159.34        175.29         4.29 o                         
   0  -4   1         45.56         35.64         1.56 o                         
   1  -4   1        141.72        136.54         2.69 o                         
   2  -4   1        181.47        170.54         3.29 o                         
   3  -4   1         12.17          8.19         0.90 o                         
   4  -4   1          0.50          1.71         1.09 o                         
   5  -4   1        159.31        144.93         3.38 o                         
   6  -4   1        103.14         96.03         3.22 o                         
   7  -4   1        199.60        193.03         4.76 o                         
   8  -4   1         54.89         51.30         9.93 o                         
   9  -4   1         55.13         58.91         7.58 o                         
  -9  -3   1          0.01          0.29         3.67 o                         
  -8  -3   1        122.13        141.46         7.95 o                         
  -7  -3   1        351.18        385.40         7.86 o                         
  -6  -3   1         37.78         36.60         2.58 o                         
  -5  -3   1          0.15          0.26         1.17 o                         
  -4  -3   1         29.49         24.63         1.60 o                         
  -3  -3   1         40.66         33.17         1.39 o                         
  -2  -3   1        341.87        306.84         9.25 o                         
  -1  -3   1        410.48        355.26         7.52 o                         
   0  -3   1         55.66         55.03         2.98 o                         
   1  -3   1       2249.97       2192.33        34.88 o                         
   2  -3   1          0.14          0.43         0.78 o                         
   3  -3   1        137.21        140.59         2.86 o                         
   4  -3   1        125.35        117.94         2.69 o                         
   5  -3   1         87.28         83.72         2.99 o                         
   6  -3   1        254.09        234.25         4.96 o                         
   7  -3   1         37.88         35.66         3.36 o                         
   8  -3   1          2.98          1.40         2.43 o                         
   9  -3   1        133.77        124.06         8.45 o                         
  -9  -2   1          2.08          0.54         3.92 o                         
  -8  -2   1          8.83          9.34         2.31 o                         
  -7  -2   1        131.86        143.37         4.49 o                         
  -6  -2   1          0.48          0.51         1.35 o                         
  -5  -2   1          7.75          8.19         1.24 o                         
  -4  -2   1         33.48         40.73         1.67 o                         
  -3  -2   1        654.03        733.92        13.43 o                         
  -2  -2   1        374.42        379.32        16.03 o                         
  -1  -2   1       1014.86       1020.47        20.15 o                         
   0  -2   1       2917.86       2776.83        53.96 o                         
   1  -2   1       1240.76       1082.23        17.31 o                         
   2  -2   1        555.79        502.51        18.42 o                         
   3  -2   1        254.19        251.05         4.51 o                         
   4  -2   1        225.29        240.27         4.54 o                         
   5  -2   1        292.53        293.44         5.58 o                         
   6  -2   1          8.28          4.91         1.67 o                         
   7  -2   1         15.34         18.10         1.83 o                         
   8  -2   1          4.06          2.39         4.77 o                         
   9  -2   1         19.97         18.49         3.38 o                         
  -9  -1   1         39.37         45.72         3.42 o                         
  -8  -1   1         26.58         30.30         2.46 o                         
  -7  -1   1          8.86          6.88         2.10 o                         
  -6  -1   1        316.14        306.02        10.62 o                         
  -5  -1   1        270.47        294.71         5.67 o                         
  -4  -1   1        384.22        411.61         7.23 o                         
  -3  -1   1       1965.64       2048.77        32.80 o                         
  -2  -1   1      14873.92      15406.58       322.51 o                         
  -1  -1   1         21.54         19.22         1.53 o                         
   1  -1   1       3473.41       3257.86       107.71 o                         
   2  -1   1        396.07        335.33         4.99 o                         
   3  -1   1        200.01        180.37         6.09 o                         
   4  -1   1         43.08         40.12         1.35 o                         
   5  -1   1        417.40        434.10         6.74 o                         
   6  -1   1         29.33         32.54         1.87 o                         
   7  -1   1          4.70          6.46         2.06 o                         
   8  -1   1         97.10         92.97         5.00 o                         
   9  -1   1        107.88        118.60         6.19 o                         
  -9   0   1         49.62         57.26         4.96 o                         
  -8   0   1         10.97         11.85         1.82 o                         
  -7   0   1          2.22          2.86         1.58 o                         
  -6   0   1         17.23         27.67         2.28 o                         
  -5   0   1        171.75        188.32         3.97 o                         
  -4   0   1        248.00        272.28         5.02 o                         
  -3   0   1          1.00          0.85         0.62 o                         
  -2   0   1       4884.33       5134.35        81.24 o                         
  -1   0   1       1667.97       1665.47        32.41 o                         
   1   0   1        139.69        128.00         4.82 o                         
   2   0   1        694.08        740.16        12.04 o                         
   3   0   1        151.27        144.14         2.90 o                         
   4   0   1        425.44        432.60         9.17 o                         
   5   0   1        187.54        169.94         3.27 o                         
   6   0   1         32.87         41.49         2.07 o                         
   7   0   1          1.99         -0.04         2.14 o                         
   8   0   1         23.22         25.33         2.93 o                         
   9   0   1          1.59          0.95         4.17 o                         
  -9   1   1          8.07          6.40         3.50 o                         
  -8   1   1          1.55          6.06         2.03 o                         
  -7   1   1         30.69         35.65         2.12 o                         
  -6   1   1        295.14        299.17         5.09 o                         
  -5   1   1        107.13         99.40         2.22 o                         
  -4   1   1         84.62         83.38         2.66 o                         
  -3   1   1        579.74        623.32        12.69 o                         
  -2   1   1       2013.26       2048.15        56.53 o                         
  -1   1   1       5329.05       5516.84       106.80 o                         
   0   1   1         62.15         49.67         1.07 o                         
   1   1   1         37.09         27.95         2.00 o                         
   2   1   1          1.59          4.26         0.62 o                         
   3   1   1         77.88         63.28         1.81 o                         
   4   1   1          1.00          1.80         0.87 o                         
   5   1   1         73.56         75.04         2.58 o                         
   6   1   1        118.83        122.83         3.07 o                         
   7   1   1         76.12         87.79         3.63 o                         
   8   1   1         89.43         92.16         4.09 o                         
   9   1   1          0.86          7.76         3.41 o                         
  -9   2   1          2.83          3.60         4.95 o                         
  -8   2   1         34.97         40.39         2.85 o                         
  -7   2   1         52.35         58.79         5.05 o                         
  -6   2   1        204.57        204.74         4.42 o                         
  -5   2   1          0.04         -0.51         0.86 o                         
  -4   2   1        353.55        341.66         6.07 o                         
  -3   2   1        206.99        171.69         4.15 o                         
  -2   2   1        191.33        168.24         3.89 o                         
  -1   2   1         40.23         49.31         1.72 o                         
   0   2   1       3029.95       2957.68        46.90 o                         
   1   2   1         84.93        109.84         2.20 o                         
   2   2   1        149.09        138.54         3.51 o                         
   3   2   1        151.64        135.77         2.94 o                         
   4   2   1        679.91        686.44        11.67 o                         
   5   2   1        149.87        133.55         3.42 o                         
   6   2   1         25.94         30.00         2.34 o                         
   7   2   1        123.21        146.53         4.50 o                         
   8   2   1        115.27        125.23         4.81 o                         
   9   2   1         30.01         32.19         3.28 o                         
  -9   3   1         13.75         10.51         3.83 o                         
  -8   3   1          0.74         -2.37         2.37 o                         
  -7   3   1        174.99        170.25         6.26 o                         
  -6   3   1        114.86        118.42         3.59 o                         
  -5   3   1        209.79        200.97         5.34 o                         
  -4   3   1         30.10         30.72         2.08 o                         
  -3   3   1        566.02        565.92        11.75 o                         
  -2   3   1        472.42        418.88         8.77 o                         
  -1   3   1       1751.55       1799.93        35.29 o                         
   0   3   1          8.27          7.64         1.28 o                         
   1   3   1        193.72        178.86         4.02 o                         
   2   3   1         64.88         65.04         1.78 o                         
   3   3   1        138.56        144.15         3.22 o                         
   4   3   1         64.01         64.29         2.23 o                         
   5   3   1          7.25          6.13         1.40 o                         
   6   3   1          5.48          5.41         1.69 o                         
   7   3   1        103.93        107.97         6.75 o                         
   8   3   1          4.45         10.52         3.13 o                         
  -9   4   1          0.73         -3.59         3.59 o                         
  -8   4   1         24.03         29.05         3.16 o                         
  -7   4   1          5.09          6.08         2.03 o                         
  -6   4   1         31.44         34.14         2.93 o                         
  -5   4   1        695.41        677.69        14.56 o                         
  -4   4   1        857.81        863.51        17.79 o                         
  -3   4   1        231.49        252.74         5.89 o                         
  -2   4   1        596.14        674.88        13.85 o                         
  -1   4   1         87.17         92.52         2.08 o                         
   0   4   1        631.08        662.57        10.98 o                         
   1   4   1         69.68         56.36         1.67 o                         
   2   4   1         10.14          6.62         0.86 o                         
   3   4   1         61.72         65.05         2.08 o                         
   4   4   1         34.86         32.14         1.98 o                         
   5   4   1          0.48         -0.18         1.48 o                         
   6   4   1          3.63          3.70         2.02 o                         
   7   4   1        212.78        214.43         7.19 o                         
   8   4   1         53.24         64.27         6.13 o                         
  -9   5   1         62.56         54.91         7.63 o                         
  -8   5   1          0.14          0.71         2.67 o                         
  -7   5   1        156.31        154.82         5.53 o                         
  -6   5   1         38.60         39.62         3.51 o                         
  -5   5   1        174.08        168.75         5.37 o                         
  -4   5   1        329.65        333.95         9.42 o                         
  -3   5   1         15.27         13.23         1.43 o                         
  -2   5   1          5.06         17.90         1.66 o                         
  -1   5   1        841.74        858.95        14.16 o                         
   0   5   1        412.18        420.97         9.03 o                         
   1   5   1        137.68        136.62         2.97 o                         
   2   5   1         97.30         94.31         2.66 o                         
   3   5   1        111.58        104.64         3.44 o                         
   4   5   1         65.44         63.82         3.25 o                         
   5   5   1         21.33         21.23         1.99 o                         
   6   5   1         11.80         10.24         2.50 o                         
   7   5   1          2.33          5.39         5.13 o                         
   8   5   1         80.21         88.71         7.10 o                         
  -9   6   1        117.92        135.93         9.91 o                         
  -8   6   1          0.74         -2.20         2.99 o                         
  -7   6   1          0.04          1.97         2.31 o                         
  -6   6   1        222.66        232.57         6.67 o                         
  -5   6   1         87.59         94.63         3.89 o                         
  -4   6   1        196.17        166.21         8.14 o                         
  -3   6   1         26.99         27.71         2.29 o                         
  -2   6   1         10.72         13.85         1.52 o                         
  -1   6   1        216.03        184.43         3.76 o                         
   0   6   1        861.02        899.53        14.96 o                         
   1   6   1          0.18         -0.76         0.93 o                         
   2   6   1        110.54        107.11         3.70 o                         
   3   6   1         43.01         40.50         2.23 o                         
   4   6   1         42.70         40.84         3.29 o                         
   5   6   1        373.88        375.13         7.69 o                         
   6   6   1         17.45         22.99         5.25 o                         
   7   6   1          0.89          3.32         5.80 o                         
  -9   7   1         28.81         33.89        11.36 o                         
  -8   7   1          8.32         11.54         3.26 o                         
  -7   7   1         72.71         64.61         4.78 o                         
  -6   7   1          8.96         13.39         2.46 o                         
  -5   7   1         11.44         11.21         2.24 o                         
  -4   7   1        165.44        150.29         4.85 o                         
  -3   7   1        530.03        521.70        11.59 o                         
  -2   7   1         52.92         44.47         2.11 o                         
  -1   7   1        320.37        303.93         5.79 o                         
   0   7   1        371.08        344.21         6.42 o                         
   1   7   1        360.10        359.99         6.76 o                         
   2   7   1         49.11         50.88         3.14 o                         
   3   7   1          9.13          7.39         1.55 o                         
   4   7   1          0.01          0.75         4.12 o                         
   5   7   1          0.29         -1.52         7.52 o                         
   6   7   1         28.46         24.63         5.92 o                         
   7   7   1          7.54         12.72         6.75 o                         
  -9   8   1         60.27         18.76         5.98 o                         
  -8   8   1          0.02         -4.56         4.56 o                         
  -7   8   1         14.87         16.98         3.21 o                         
  -6   8   1        280.66        264.86         7.82 o                         
  -5   8   1         22.28         21.70         2.68 o                         
  -4   8   1          4.06          1.42         1.99 o                         
  -3   8   1        402.85        430.33        18.54 o                         
  -2   8   1        382.07        383.18         7.19 o                         
  -1   8   1         80.12         72.80         2.64 o                         
   0   8   1        114.29        104.55         3.09 o                         
   1   8   1        113.73        114.23         3.37 o                         
   2   8   1          2.08          3.88         2.04 o                         
   3   8   1         23.87         27.12         2.99 o                         
   4   8   1         18.48         19.67         3.30 o                         
   5   8   1        239.61        230.90        15.73 o                         
   6   8   1          0.53         -1.78         5.81 o                         
  -8   9   1         23.73         13.42         4.07 o                         
  -7   9   1          0.44         -3.26         3.26 o                         
  -6   9   1         29.11         24.15         4.82 o                         
  -5   9   1         61.68         60.68         5.05 o                         
  -4   9   1          1.80         -1.89         2.31 o                         
  -3   9   1          0.29          3.49         2.17 o                         
  -2   9   1         61.41         68.59         3.25 o                         
  -1   9   1        206.55        200.17         4.65 o                         
   0   9   1         62.93         58.21         3.40 o                         
   1   9   1          0.24          1.89         1.70 o                         
   2   9   1         52.04         51.54         4.48 o                         
   3   9   1         13.59         15.17         3.28 o                         
   4   9   1         12.50         19.10         3.85 o                         
   5   9   1         44.69         42.33         6.68 o                         
   6   9   1         64.81         56.94         7.82 o                         
  -8  10   1         20.44          8.04         5.69 o                         
  -7  10   1         35.31         31.47         4.27 o                         
  -6  10   1          0.04         -0.89         3.31 o                         
  -5  10   1         72.65         67.21         5.27 o                         
  -4  10   1         37.25         41.79         3.56 o                         
  -3  10   1        123.29        115.97         5.69 o                         
  -2  10   1         38.76         39.70         5.78 o                         
  -1  10   1          6.07          9.46         2.66 o                         
   0  10   1        131.66        121.51         5.59 o                         
   1  10   1          2.35          4.36         5.26 o                         
   2  10   1          0.07          1.97         3.10 o                         
   3  10   1         39.15         37.17         5.07 o                         
   4  10   1         23.18         15.42         4.41 o                         
   5  10   1          1.73         -6.34         6.34 o                         
  -7  11   1         78.95         67.72         5.32 o                         
  -6  11   1          1.37          1.18         5.60 o                         
  -5  11   1          6.51          6.84         3.67 o                         
  -4  11   1         46.47         46.69         4.36 o                         
  -3  11   1        121.23        142.82        10.53 o                         
  -2  11   1         26.09         35.28         3.41 o                         
  -1  11   1         18.29         20.18         3.41 o                         
   0  11   1         13.17         15.79         3.19 o                         
   1  11   1          0.04          1.68         3.48 o                         
   2  11   1          0.01          6.47         8.59 o                         
   3  11   1        102.39        110.09        10.08 o                         
   4  11   1         32.85         28.12         8.66 o                         
  -6  12   1         35.96         31.01         7.23 o                         
  -5  12   1         68.09         69.02         5.69 o                         
  -4  12   1          4.57          4.66         3.76 o                         
  -3  12   1         30.85         27.58         3.84 o                         
  -2  12   1         51.01         48.37         6.38 o                         
  -1  12   1         10.18          8.37         6.65 o                         
   0  12   1         24.62         30.94         4.59 o                         
   1  12   1         37.40         42.13         4.62 o                         
   2  12   1          0.76          1.71         4.33 o                         
   3  12   1          0.65         -1.38         4.87 o                         
  -5  13   1          2.71          3.39         7.05 o                         
  -4  13   1         49.01         41.10         7.11 o                         
  -3  13   1         14.46          3.78         6.07 o                         
  -2  13   1          0.17         -0.53         5.61 o                         
  -1  13   1          1.01         -0.57         5.78 o                         
   0  13   1         29.43         23.18         6.97 o                         
   1  13   1         72.04         64.11         8.27 o                         
  -1 -14   2         21.14         19.47         5.03 o                         
   0 -14   2          0.06         -1.83         6.73 o                         
   1 -14   2          1.77          2.77         6.68 o                         
   2 -14   2          2.85          6.83         6.30 o                         
   3 -14   2         33.78         34.56         7.18 o                         
  -3 -13   2          4.38          3.30         6.67 o                         
  -2 -13   2          3.42         11.78         4.33 o                         
  -1 -13   2         10.50         14.75         6.09 o                         
   0 -13   2         47.39         62.74         5.65 o                         
   1 -13   2         82.31         74.32         6.42 o                         
   2 -13   2         44.97         41.99         6.31 o                         
   3 -13   2         52.88         54.34         6.67 o                         
   4 -13   2         96.31         96.35         9.76 o                         
   5 -13   2          9.66          1.58         4.06 o                         
  -4 -12   2         48.08         38.69         8.07 o                         
  -3 -12   2        241.75        248.58        11.30 o                         
  -2 -12   2          6.53         13.38         5.16 o                         
  -1 -12   2        100.03        103.06         6.18 o                         
   0 -12   2        101.02        118.94         8.78 o                         
   1 -12   2          2.31          3.54         3.11 o                         
   2 -12   2          4.28          7.14         5.59 o                         
   3 -12   2          0.21          2.06         5.23 o                         
   4 -12   2         24.76         27.82         4.26 o                         
   5 -12   2         26.93         25.19         3.90 o                         
   6 -12   2         52.78         25.65         4.14 o                         
  -5 -11   2         11.55          1.05         4.48 o                         
  -4 -11   2        129.15        141.13         9.33 o                         
  -3 -11   2         72.53         82.90         6.19 o                         
  -2 -11   2         10.64         11.58         3.94 o                         
  -1 -11   2         26.93         27.91         3.37 o                         
   0 -11   2          0.25          3.24         2.77 o                         
   1 -11   2         13.92          9.93         2.75 o                         
   2 -11   2          6.50          6.34         2.05 o                         
   3 -11   2         48.84         45.68         3.44 o                         
   4 -11   2         12.97         13.00         2.99 o                         
   5 -11   2         67.02         74.61         5.54 o                         
   6 -11   2        142.77        144.10        10.27 o                         
   7 -11   2          3.43         -0.76         3.77 o                         
  -6 -10   2         14.16          5.70         4.54 o                         
  -5 -10   2          5.28          8.62         4.14 o                         
  -4 -10   2         37.85         43.62         4.17 o                         
  -3 -10   2         97.16         88.53         5.42 o                         
  -2 -10   2          1.17          0.68         2.71 o                         
  -1 -10   2        188.49        214.37         6.74 o                         
   0 -10   2        395.31        377.67        16.31 o                         
   1 -10   2         38.37         42.33         2.68 o                         
   2 -10   2          1.32          1.15         1.66 o                         
   3 -10   2          1.34          3.03         1.80 o                         
   4 -10   2         74.64         73.63         4.40 o                         
   5 -10   2          5.13          8.23         2.83 o                         
   6 -10   2          4.90          5.90         3.20 o                         
   7 -10   2         23.08         25.00         5.42 o                         
  -7  -9   2         43.06         49.07         8.12 o                         
  -6  -9   2         49.64         45.04         4.97 o                         
  -5  -9   2          3.54          6.41         3.65 o                         
  -4  -9   2        165.82        175.96         6.63 o                         
  -3  -9   2        113.90        109.35        13.88 o                         
  -2  -9   2        129.40        118.12         4.94 o                         
  -1  -9   2         20.31         24.65         2.71 o                         
   0  -9   2        151.38        141.29         6.91 o                         
   1  -9   2        497.06        466.03         8.53 o                         
   2  -9   2          5.48          2.37         1.45 o                         
   3  -9   2         80.61         91.60         4.43 o                         
   4  -9   2         34.51         31.76         2.85 o                         
   5  -9   2         14.81         17.67         2.89 o                         
   6  -9   2         40.49         47.39         4.60 o                         
   7  -9   2          7.39         11.22         3.63 o                         
   8  -9   2         13.19         20.63         5.39 o                         
  -7  -8   2         31.01         26.78         9.69 o                         
  -6  -8   2          0.60         -5.05         5.06 o                         
  -5  -8   2         19.91         27.25         3.75 o                         
  -4  -8   2         11.32         11.99         2.72 o                         
  -3  -8   2         25.73         25.56         2.75 o                         
  -2  -8   2        164.05        155.93         5.10 o                         
  -1  -8   2        191.41        191.06         5.58 o                         
   0  -8   2        129.02        128.34         4.28 o                         
   1  -8   2         72.99         73.94         2.52 o                         
   2  -8   2         49.93         60.16         3.06 o                         
   3  -8   2          1.77          2.00         1.36 o                         
   4  -8   2        369.10        368.30         7.13 o                         
   5  -8   2         51.81         50.85         2.92 o                         
   6  -8   2          0.19         -2.28         2.28 o                         
   7  -8   2         46.65         49.04        10.91 o                         
   8  -8   2         19.44          9.33         4.76 o                         
  -8  -7   2          0.25         -0.89         6.57 o                         
  -7  -7   2          0.56          0.99         7.18 o                         
  -6  -7   2         36.47         42.65         3.92 o                         
  -5  -7   2        153.90        151.82         5.87 o                         
  -4  -7   2          8.42          8.12         2.31 o                         
  -3  -7   2         30.03         31.63         3.17 o                         
  -2  -7   2        169.88        155.23         4.71 o                         
  -1  -7   2         10.84          9.92         1.67 o                         
   0  -7   2        318.16        293.59         5.59 o                         
   1  -7   2        539.69        503.72         8.77 o                         
   2  -7   2         51.49         52.48         2.07 o                         
   3  -7   2          0.25          2.03         1.12 o                         
   4  -7   2          1.26          2.27         1.72 o                         
   5  -7   2        328.22        331.82         6.57 o                         
   6  -7   2        351.58        349.25         7.08 o                         
   7  -7   2          6.58          3.61         2.64 o                         
   8  -7   2          1.34         -2.55         3.97 o                         
  -8  -6   2         38.53         43.41         6.77 o                         
  -7  -6   2         66.63         67.43         8.10 o                         
  -6  -6   2          9.66          6.56         2.91 o                         
  -5  -6   2        108.37        108.64         4.70 o                         
  -4  -6   2        103.90        106.28         4.40 o                         
  -3  -6   2         89.37         84.93         4.55 o                         
  -2  -6   2        445.00        422.65         9.49 o                         
  -1  -6   2         29.67         20.84         1.87 o                         
   0  -6   2        683.13        634.37        19.84 o                         
   1  -6   2        214.12        221.47         4.24 o                         
   2  -6   2         87.76         74.95         2.14 o                         
   3  -6   2         11.90         17.19         1.51 o                         
   4  -6   2        517.42        515.91         9.27 o                         
   5  -6   2        118.33        119.61         3.30 o                         
   6  -6   2         15.77         19.32         1.86 o                         
   7  -6   2        178.57        175.02         9.74 o                         
   8  -6   2         12.80          9.09         4.11 o                         
   9  -6   2         61.70         62.19         8.50 o                         
  -8  -5   2          3.15         -1.23         5.23 o                         
  -7  -5   2        238.45        238.83         7.90 o                         
  -6  -5   2        156.62        166.00         4.91 o                         
  -5  -5   2         57.09         62.83         4.18 o                         
  -4  -5   2         99.23        103.86         5.45 o                         
  -3  -5   2          3.03          2.81         1.41 o                         
  -2  -5   2         78.76         66.12         2.65 o                         
  -1  -5   2        873.66        866.43        17.66 o                         
   0  -5   2         13.53         13.86         1.25 o                         
   1  -5   2        304.82        333.02         5.86 o                         
   2  -5   2         48.60         44.89         1.59 o                         
   3  -5   2         10.12          8.65         0.97 o                         
   4  -5   2         43.71         34.31         1.78 o                         
   5  -5   2        238.07        234.54         4.88 o                         
   6  -5   2         11.04          9.76         1.56 o                         
   7  -5   2          1.67          5.09         2.04 o                         
   8  -5   2          0.85         -3.42         5.90 o                         
   9  -5   2          0.04          4.76         4.56 o                         
  -8  -4   2          0.04          1.12         4.55 o                         
  -7  -4   2         34.58         40.69         3.00 o                         
  -6  -4   2          0.30          0.10         1.46 o                         
  -5  -4   2         21.90         21.19         2.29 o                         
  -4  -4   2        439.44        447.63         7.98 o                         
  -3  -4   2         42.79         38.34         2.22 o                         
  -2  -4   2        371.20        365.58         8.01 o                         
  -1  -4   2       2364.01       2475.47        54.68 o                         
   0  -4   2       1350.50       1281.26        46.21 o                         
   1  -4   2          0.18          1.26         0.71 o                         
   2  -4   2          0.06          1.68         0.68 o                         
   3  -4   2         94.30        111.54         2.55 o                         
   4  -4   2        126.99        122.29         2.88 o                         
   5  -4   2        226.16        231.95         4.76 o                         
   6  -4   2         18.21         19.11         1.66 o                         
   7  -4   2        496.19        496.73        11.57 o                         
   8  -4   2        194.78        191.28         6.60 o                         
   9  -4   2          6.51          3.28         4.10 o                         
  -9  -3   2        108.64        114.34         6.70 o                         
  -8  -3   2          2.57          1.50         2.27 o                         
  -7  -3   2         49.73         58.82         3.59 o                         
  -6  -3   2          1.41          0.42         1.59 o                         
  -5  -3   2         31.25         24.97         1.75 o                         
  -4  -3   2       1446.56       1496.29        24.39 o                         
  -3  -3   2        463.37        456.62         9.80 o                         
  -2  -3   2        208.83        236.79         5.69 o                         
  -1  -3   2          3.93         11.85         1.06 o                         
   0  -3   2        844.01        780.77        19.16 o                         
   1  -3   2        162.29        185.24        16.29 o                         
   2  -3   2         34.07         44.47         1.38 o                         
   3  -3   2        261.40        236.32         4.38 o                         
   4  -3   2        224.55        211.71         4.16 o                         
   5  -3   2        168.14        151.63         3.47 o                         
   6  -3   2         63.65         63.05         2.61 o                         
   7  -3   2        208.08        207.53         6.28 o                         
   8  -3   2        302.24        295.34        19.73 o                         
   9  -3   2          0.03         -0.79         5.52 o                         
  -9  -2   2         61.88         56.15         5.36 o                         
  -8  -2   2        137.77        145.99         4.74 o                         
  -7  -2   2          1.21         -0.67         1.66 o                         
  -6  -2   2          0.03          2.15         1.31 o                         
  -5  -2   2         63.83         68.51         2.35 o                         
  -4  -2   2        584.60        655.92        11.10 o                         
  -3  -2   2        233.23        243.52         4.46 o                         
  -2  -2   2         38.41         39.27         1.20 o                         
  -1  -2   2        850.82        743.92        23.69 o                         
   0  -2   2       2153.15       2031.86        36.24 o                         
   1  -2   2       1223.44       1159.49        18.57 o                         
   2  -2   2        501.91        483.71        11.06 o                         
   3  -2   2       1431.46       1357.00        72.16 o                         
   4  -2   2        440.71        422.75         7.41 o                         
   5  -2   2         39.82         34.17         1.84 o                         
   6  -2   2          5.11          5.30         1.34 o                         
   7  -2   2         38.75         36.16         3.46 o                         
   8  -2   2          5.22          5.89         2.57 o                         
   9  -2   2         15.57         10.80         4.40 o                         
  -9  -1   2          3.04         10.53         2.87 o                         
  -8  -1   2          6.60         12.79         1.85 o                         
  -7  -1   2        132.46        136.39         4.00 o                         
  -6  -1   2          0.13         -0.53         1.21 o                         
  -5  -1   2        384.42        378.53         6.93 o                         
  -4  -1   2       3458.15       3693.59        58.91 o                         
  -3  -1   2       1239.18       1329.79        21.49 o                         
  -2  -1   2       1386.41       1455.79        23.29 o                         
  -1  -1   2       3192.85       3168.47        50.15 o                         
   0  -1   2        409.29        362.82         8.47 o                         
   1  -1   2        163.08        147.95         4.84 o                         
   2  -1   2          5.47          8.73         0.92 o                         
   3  -1   2         42.78         32.14         2.13 o                         
   4  -1   2         71.44         78.44         1.82 o                         
   5  -1   2         65.58         69.65         3.67 o                         
   6  -1   2        201.42        208.16         6.58 o                         
   7  -1   2         42.62         44.47         3.68 o                         
   8  -1   2         83.60         90.88         5.13 o                         
   9  -1   2         18.00         17.81         7.42 o                         
  -9   0   2        126.83        126.57         4.80 o                         
  -8   0   2        207.61        222.98         4.78 o                         
  -7   0   2          0.80          2.46         1.34 o                         
  -6   0   2         63.06         73.17         3.13 o                         
  -5   0   2          3.52          4.70         1.04 o                         
  -4   0   2          0.29          0.16         0.76 o                         
  -3   0   2       1644.48       1638.95        44.61 o                         
  -2   0   2        559.38        632.83        11.21 o                         
  -1   0   2        690.64        619.73        30.96 o                         
   0   0   2        165.20        164.26         2.82 o                         
   1   0   2       1299.92       1131.61        31.76 o                         
   2   0   2       2515.22       2536.73        40.48 o                         
   3   0   2       1275.84       1227.14        41.10 o                         
   4   0   2        192.31        182.63         3.22 o                         
   5   0   2         42.99         42.08         2.53 o                         
   6   0   2          3.52          0.97         1.42 o                         
   7   0   2         35.41         38.03         2.60 o                         
   8   0   2         71.03         79.07         4.99 o                         
   9   0   2         15.08         21.20         3.60 o                         
 -10   1   2          8.66         12.94         4.72 o                         
  -9   1   2         68.49         68.76         6.78 o                         
  -8   1   2         14.90         18.47         1.79 o                         
  -7   1   2         62.09         61.88         2.38 o                         
  -6   1   2          1.57          2.19         0.99 o                         
  -5   1   2        210.42        213.67         5.37 o                         
  -4   1   2        470.47        487.38         9.63 o                         
  -3   1   2         48.06         52.34         2.02 o                         
  -2   1   2       1597.40       1635.38        32.09 o                         
  -1   1   2       1980.97       1890.48        36.91 o                         
   0   1   2       4157.97       4052.38        64.13 o                         
   1   1   2        243.33        245.94         5.73 o                         
   2   1   2          0.27          0.57         0.57 o                         
   3   1   2        328.15        359.50         8.93 o                         
   4   1   2         49.06         53.27         1.95 o                         
   5   1   2        109.94        121.22         3.27 o                         
   6   1   2        118.81        124.11         3.74 o                         
   7   1   2          6.12          5.36         1.91 o                         
   8   1   2          7.42          8.63         2.41 o                         
   9   1   2          5.81         14.32         3.74 o                         
 -10   2   2          0.69         -0.53         4.43 o                         
  -9   2   2         50.97         54.84         4.52 o                         
  -8   2   2        112.12        112.28         4.97 o                         
  -7   2   2         21.58         22.25         2.19 o                         
  -6   2   2         43.52         44.89         2.17 o                         
  -5   2   2        671.68        650.15        19.42 o                         
  -4   2   2        308.46        304.97         6.92 o                         
  -3   2   2        155.54        144.29         3.68 o                         
  -2   2   2         77.15         91.65         2.59 o                         
  -1   2   2         14.73         11.97         1.40 o                         
   0   2   2        903.64        876.34        14.17 o                         
   1   2   2        177.49        167.95         4.14 o                         
   2   2   2         93.09         89.78         2.68 o                         
   3   2   2         14.90         17.28         1.26 o                         
   4   2   2          0.59          0.88         0.98 o                         
   5   2   2         50.61         57.29         2.96 o                         
   6   2   2        146.34        169.60         5.01 o                         
   7   2   2        214.31        234.24         7.49 o                         
   8   2   2         20.53         26.62         2.84 o                         
 -10   3   2          7.13          8.02         4.70 o                         
  -9   3   2         13.77         12.02         3.24 o                         
  -8   3   2        252.43        262.01         7.60 o                         
  -7   3   2        325.45        347.21         8.71 o                         
  -6   3   2         38.23         36.21         3.91 o                         
  -5   3   2        595.08        613.66        13.15 o                         
  -4   3   2        337.37        317.51         7.22 o                         
  -3   3   2          5.27          2.77         1.03 o                         
  -2   3   2        609.00        629.14        12.90 o                         
  -1   3   2        200.66        162.16         3.89 o                         
   0   3   2         17.33         27.19         1.21 o                         
   1   3   2        200.08        200.97         3.77 o                         
   2   3   2        345.52        337.49         6.00 o                         
   3   3   2         81.13         81.55         2.33 o                         
   4   3   2        126.22        116.25         3.07 o                         
   5   3   2        213.59        227.43         6.32 o                         
   6   3   2          0.01         -1.68         2.48 o                         
   7   3   2         41.56         49.13         3.47 o                         
   8   3   2         16.67         16.86         2.93 o                         
  -9   4   2         60.68         54.85         5.53 o                         
  -8   4   2         38.73         40.75         7.12 o                         
  -7   4   2        291.11        297.16        10.21 o                         
  -6   4   2        352.95        368.36         8.88 o                         
  -5   4   2         94.73         93.68         3.57 o                         
  -4   4   2         50.28         44.70         2.41 o                         
  -3   4   2          0.02          0.52         1.04 o                         
  -2   4   2        412.20        461.19         9.83 o                         
  -1   4   2         42.45         49.43         1.65 o                         
   0   4   2          4.23         11.85         1.13 o                         
   1   4   2         47.99         50.97         1.68 o                         
   2   4   2          1.77          3.09         0.87 o                         
   3   4   2          9.01         11.16         1.22 o                         
   4   4   2         33.47         36.70         2.23 o                         
   5   4   2          0.11          0.24         1.56 o                         
   6   4   2        315.84        329.33        13.31 o                         
   7   4   2        218.77        197.37         7.15 o                         
   8   4   2          1.26          5.93         5.45 o                         
  -9   5   2         17.91         17.83         4.54 o                         
  -8   5   2        145.33        137.25         5.88 o                         
  -7   5   2         52.40         56.34         7.81 o                         
  -6   5   2         30.18         24.72         2.43 o                         
  -5   5   2        232.01        242.06         6.43 o                         
  -4   5   2        211.44        204.60         5.44 o                         
  -3   5   2        125.35        109.89         3.50 o                         
  -2   5   2          0.18          2.35         1.10 o                         
  -1   5   2        593.86        624.70        10.53 o                         
   0   5   2         68.92         71.26         2.06 o                         
   1   5   2         31.49         27.48         1.55 o                         
   2   5   2          0.09          0.65         1.40 o                         
   3   5   2        635.94        615.30        14.53 o                         
   4   5   2        194.74        193.33         4.50 o                         
   5   5   2          2.46          6.19         1.78 o                         
   6   5   2        111.20        118.28         5.45 o                         
   7   5   2        144.91        162.14         7.30 o                         
  -9   6   2          3.65          1.01         4.63 o                         
  -8   6   2         19.12         24.65         5.78 o                         
  -7   6   2         17.98         17.61         2.73 o                         
  -6   6   2        143.15        143.00         5.17 o                         
  -5   6   2         41.01         43.10         3.30 o                         
  -4   6   2          2.87          1.96         1.65 o                         
  -3   6   2        155.19        149.88         4.44 o                         
  -2   6   2        561.81        571.76        12.27 o                         
  -1   6   2        472.24        471.83         8.28 o                         
   0   6   2         72.16         60.34         3.16 o                         
   1   6   2         14.17         16.07         1.33 o                         
   2   6   2        318.95        312.12         7.34 o                         
   3   6   2        133.93        123.97         4.22 o                         
   4   6   2         95.98         94.93         4.23 o                         
   5   6   2         59.98         72.46         4.42 o                         
   6   6   2          0.19         -4.81         5.85 o                         
  -9   7   2          3.43          3.86         4.47 o                         
  -8   7   2         75.37         74.96         5.70 o                         
  -7   7   2          0.08         -0.46         2.73 o                         
  -6   7   2          6.81          7.01         3.26 o                         
  -5   7   2        207.20        211.01         6.33 o                         
  -4   7   2        216.16        200.36         5.89 o                         
  -3   7   2         89.91         71.37         6.95 o                         
  -2   7   2        454.93        426.92         9.74 o                         
  -1   7   2       1108.04       1090.22        22.06 o                         
   0   7   2         30.93         36.78         2.19 o                         
   1   7   2         13.95         16.65         1.79 o                         
   2   7   2          4.83          4.63         1.50 o                         
   3   7   2         88.51         85.08         5.63 o                         
   4   7   2         28.58         27.98         2.72 o                         
   5   7   2         50.81         53.02         6.28 o                         
   6   7   2          0.46         -5.36         5.36 o                         
  -9   8   2         10.31          0.04         5.51 o                         
  -8   8   2         32.19         26.40         4.16 o                         
  -7   8   2         19.32         21.28         4.36 o                         
  -6   8   2         30.15         37.64         5.88 o                         
  -5   8   2         69.42         78.73         4.44 o                         
  -4   8   2        114.75        112.97         4.75 o                         
  -3   8   2         50.54         51.60         3.65 o                         
  -2   8   2          1.00          1.24         4.25 o                         
  -1   8   2         11.63         15.09         1.58 o                         
   0   8   2        263.97        242.99         5.19 o                         
   1   8   2         16.93         19.24         1.83 o                         
   2   8   2        463.13        472.23         9.01 o                         
   3   8   2        282.81        281.35        15.74 o                         
   4   8   2          4.76          3.69         4.93 o                         
   5   8   2        168.79        165.59        10.72 o                         
   6   8   2         13.58         29.60         6.73 o                         
  -8   9   2          3.29          4.68         3.99 o                         
  -7   9   2         16.06         16.80         5.25 o                         
  -6   9   2          0.24         -0.28         2.94 o                         
  -5   9   2         83.58         92.65         6.72 o                         
  -4   9   2          0.83          1.96         2.49 o                         
  -3   9   2          1.52          7.04         2.35 o                         
  -2   9   2        178.57        173.25         7.04 o                         
  -1   9   2         63.70         71.91         3.60 o                         
   0   9   2         18.34         17.29         2.09 o                         
   1   9   2          1.54         -0.74         2.07 o                         
   2   9   2         31.45         40.25         4.80 o                         
   3   9   2        106.44        108.69         8.47 o                         
   4   9   2         74.55         77.86         7.04 o                         
   5   9   2          9.94         16.60         6.35 o                         
  -7  10   2          0.35         -3.91         3.91 o                         
  -6  10   2        261.27        240.12        10.05 o                         
  -5  10   2        371.51        396.82        27.60 o                         
  -4  10   2         23.08         23.29         3.95 o                         
  -3  10   2        188.43        205.36         6.87 o                         
  -2  10   2         71.04         74.38         4.61 o                         
  -1  10   2         24.41         27.22         3.43 o                         
   0  10   2          4.85          6.14         2.09 o                         
   1  10   2          6.14          7.94         4.47 o                         
   2  10   2         16.01         20.20         3.65 o                         
   3  10   2         23.12         22.13         6.36 o                         
   4  10   2         14.52         20.30         6.41 o                         
  -7  11   2         40.38         38.98         4.94 o                         
  -6  11   2         65.30         88.74         7.94 o                         
  -5  11   2         76.62         72.67         9.74 o                         
  -4  11   2         28.65         45.54        10.94 o                         
  -3  11   2          6.84          9.82         3.29 o                         
  -2  11   2         32.35         38.35         9.33 o                         
  -1  11   2          0.31          2.63         3.01 o                         
   0  11   2         38.72         39.23         3.87 o                         
   1  11   2          2.15          8.54         3.77 o                         
   2  11   2          0.23          4.53         5.71 o                         
   3  11   2         20.53          7.99         7.24 o                         
  -6  12   2         47.16         34.39         7.46 o                         
  -5  12   2         18.08         12.42         4.16 o                         
  -4  12   2          0.20          4.01         4.00 o                         
  -3  12   2         59.63         60.15         8.56 o                         
  -2  12   2         23.20         24.42         5.54 o                         
  -1  12   2        132.78        137.51        10.08 o                         
   0  12   2          6.47          2.05         6.05 o                         
   1  12   2          0.98          0.88         6.39 o                         
   2  12   2          8.48          5.30         4.42 o                         
  -4  13   2         34.87         25.19         7.16 o                         
  -3  13   2          2.70          9.67         6.50 o                         
  -2  13   2          8.50          9.32         6.33 o                         
  -1  13   2          8.08          4.26         6.24 o                         
   0  13   2         79.92         63.83         8.26 o                         
  -1 -14   3         38.15         40.89         5.13 o                         
   0 -14   3         12.80          4.97         5.04 o                         
   1 -14   3        117.18        117.89        11.11 o                         
   2 -14   3         46.47         52.34         7.69 o                         
   3 -14   3          1.89          6.36         6.34 o                         
   4 -14   3          6.00          3.67         6.64 o                         
  -3 -13   3         71.53         72.81         6.74 o                         
  -2 -13   3         60.42         57.26         8.44 o                         
  -1 -13   3         18.18         19.28         4.13 o                         
   0 -13   3          1.05          3.45         3.79 o                         
   1 -13   3        122.31        121.87         6.89 o                         
   2 -13   3         55.69         56.49         6.77 o                         
   3 -13   3         19.28         16.42         5.80 o                         
   4 -13   3         14.21         18.36         6.26 o                         
   5 -13   3         47.15         30.92         8.30 o                         
  -4 -12   3         18.89         20.38         4.92 o                         
  -3 -12   3          7.10         13.07         5.25 o                         
  -2 -12   3          9.49         12.95         4.12 o                         
  -1 -12   3         25.83         26.70         3.72 o                         
   0 -12   3         23.79         23.45         3.50 o                         
   1 -12   3         49.69         54.89         4.55 o                         
   2 -12   3          0.28         -1.07         3.00 o                         
   3 -12   3         25.56         28.65         5.45 o                         
   4 -12   3          8.52         11.24         3.34 o                         
   5 -12   3         21.26         21.99         3.95 o                         
   6 -12   3         14.46          7.58         3.69 o                         
  -5 -11   3         11.72          7.82         4.54 o                         
  -4 -11   3         40.34         42.77         6.23 o                         
  -3 -11   3        149.20        151.48         7.01 o                         
  -2 -11   3         30.12         33.57         4.25 o                         
  -1 -11   3         18.21         24.80         3.19 o                         
   0 -11   3          0.22          0.87         4.14 o                         
   1 -11   3         91.50         87.64         6.37 o                         
   2 -11   3        130.18        129.58         4.75 o                         
   3 -11   3          5.27          8.73         2.27 o                         
   4 -11   3          4.88          8.52         3.02 o                         
   5 -11   3         35.00         36.88         3.72 o                         
   6 -11   3          4.44          7.25         6.75 o                         
   7 -11   3         19.16         16.20         4.50 o                         
  -6 -10   3        172.34         80.30        10.40 o                         
  -5 -10   3          0.01         -1.36         3.91 o                         
  -4 -10   3         20.95         20.50         3.66 o                         
  -3 -10   3        224.00        235.41         7.73 o                         
  -2 -10   3        139.97        141.97         5.65 o                         
  -1 -10   3         27.40         31.30         2.99 o                         
   0 -10   3         28.43         28.29         5.54 o                         
   1 -10   3        193.11        188.65         5.74 o                         
   2 -10   3          1.56          0.19         1.65 o                         
   3 -10   3          2.30          2.39         2.23 o                         
   4 -10   3         95.65        100.67         3.96 o                         
   5 -10   3        194.30        188.70         6.74 o                         
   6 -10   3          3.25         -2.39         3.09 o                         
   7 -10   3         33.96         34.87         5.65 o                         
  -7  -9   3          8.63          3.76         4.37 o                         
  -6  -9   3         93.45        100.45         7.07 o                         
  -5  -9   3         95.12        102.32         6.03 o                         
  -4  -9   3         17.93         17.81         3.13 o                         
  -3  -9   3         20.88         18.60         2.88 o                         
  -2  -9   3          3.20          2.16         2.29 o                         
  -1  -9   3         52.36         56.62         3.68 o                         
   0  -9   3         15.03         19.97         5.30 o                         
   1  -9   3         10.70         16.05         3.12 o                         
   2  -9   3        272.19        264.00         5.52 o                         
   3  -9   3         17.99         23.50         1.96 o                         
   4  -9   3         19.50         21.42         3.64 o                         
   5  -9   3        127.93        128.83         4.74 o                         
   6  -9   3         90.18         94.91         5.25 o                         
   7  -9   3          1.96          5.86         4.10 o                         
   8  -9   3          7.41          8.29         5.32 o                         
  -7  -8   3         11.41         11.84         4.22 o                         
  -6  -8   3          0.15          3.75         3.36 o                         
  -5  -8   3         12.77         15.24         3.02 o                         
  -4  -8   3          2.53          2.03         2.50 o                         
  -3  -8   3        149.73        138.86         5.11 o                         
  -2  -8   3        250.12        241.04         6.62 o                         
  -1  -8   3          1.35          2.05         1.73 o                         
   0  -8   3        512.92        501.36        15.37 o                         
   1  -8   3        183.85        167.18         4.47 o                         
   2  -8   3         20.61         21.50         2.09 o                         
   3  -8   3        703.65        721.11        12.53 o                         
   4  -8   3        224.03        216.37         4.89 o                         
   5  -8   3          0.02         -0.42         1.90 o                         
   6  -8   3         18.69         17.95         2.78 o                         
   7  -8   3          4.17          1.65         4.74 o                         
   8  -8   3         11.08         15.43         4.89 o                         
  -8  -7   3         86.70         81.81        10.39 o                         
  -7  -7   3         49.84         45.95         4.47 o                         
  -6  -7   3         12.95         11.04         3.58 o                         
  -5  -7   3         46.83         53.21         4.06 o                         
  -4  -7   3        149.91        161.11         5.41 o                         
  -3  -7   3          9.02          8.65         1.95 o                         
  -2  -7   3         95.96        102.00         3.74 o                         
  -1  -7   3        337.86        336.79         8.58 o                         
   0  -7   3        268.05        252.99         6.20 o                         
   1  -7   3         11.19          7.34         1.06 o                         
   2  -7   3        221.41        214.52         4.40 o                         
   3  -7   3        631.34        623.28        10.85 o                         
   4  -7   3        336.39        328.95         6.39 o                         
   5  -7   3         32.34         31.44         2.39 o                         
   6  -7   3          6.53          8.17         1.88 o                         
   7  -7   3         19.97         24.29         4.20 o                         
   8  -7   3         41.99         47.21         5.72 o                         
  -8  -6   3          3.24         10.99         3.99 o                         
  -7  -6   3          3.77          5.46         3.23 o                         
  -6  -6   3          0.17          0.61         2.57 o                         
  -5  -6   3         17.82         20.40         2.69 o                         
  -4  -6   3        294.74        300.33         7.66 o                         
  -3  -6   3        376.82        354.98         8.42 o                         
  -2  -6   3          9.21          7.82         1.41 o                         
  -1  -6   3        410.61        452.31         9.89 o                         
   0  -6   3       1566.72       1576.37        31.43 o                         
   1  -6   3        132.65        113.72         2.64 o                         
   2  -6   3         46.36         41.42         1.75 o                         
   3  -6   3        128.89        129.38         3.09 o                         
   4  -6   3        100.91         99.11         2.97 o                         
   5  -6   3          7.56         10.51         1.43 o                         
   6  -6   3          3.75          4.68         1.62 o                         
   7  -6   3         21.09         22.20         2.83 o                         
   8  -6   3         78.30         63.73         7.39 o                         
   9  -6   3          1.93         -0.52         4.36 o                         
  -9  -5   3         19.56          6.63         5.61 o                         
  -8  -5   3         29.80         39.70         6.07 o                         
  -7  -5   3         85.87         87.91         5.35 o                         
  -6  -5   3          0.38         -0.10         2.36 o                         
  -5  -5   3         71.56         73.38         3.87 o                         
  -4  -5   3        318.81        306.67        10.68 o                         
  -3  -5   3        893.44        917.56        18.99 o                         
  -2  -5   3         64.16         53.18         2.41 o                         
  -1  -5   3          4.03         10.35         1.28 o                         
   0  -5   3          3.48          0.09         1.04 o                         
   1  -5   3        524.01        498.76         8.50 o                         
   2  -5   3        623.26        687.70        11.51 o                         
   3  -5   3         55.22         64.00         2.03 o                         
   4  -5   3         81.49         78.22         3.50 o                         
   5  -5   3        299.25        297.89         5.87 o                         
   6  -5   3         30.83         30.97         2.26 o                         
   7  -5   3         19.39         21.65         6.31 o                         
   8  -5   3        421.60        417.26        15.62 o                         
   9  -5   3         86.43         96.57         8.32 o                         
  -9  -4   3          3.43          6.18         5.10 o                         
  -8  -4   3          1.19         -2.62         5.33 o                         
  -7  -4   3        101.23        102.84         3.85 o                         
  -6  -4   3        579.95        625.67        11.22 o                         
  -5  -4   3          1.60          1.49         1.12 o                         
  -4  -4   3          2.20          3.70         0.91 o                         
  -3  -4   3        163.85        164.56         4.63 o                         
  -2  -4   3        564.74        537.14        11.30 o                         
  -1  -4   3         13.17         16.58         1.57 o                         
   0  -4   3        299.56        299.95         6.52 o                         
   1  -4   3          1.51         -0.01         0.66 o                         
   2  -4   3        177.75        185.33         3.59 o                         
   3  -4   3        642.58        666.52        11.20 o                         
   4  -4   3        452.51        418.27         7.46 o                         
   5  -4   3        794.12        787.47        13.43 o                         
   6  -4   3        235.69        228.10        11.16 o                         
   7  -4   3          2.54          4.74         2.22 o                         
   8  -4   3          0.10         -0.99         2.63 o                         
   9  -4   3        169.48        172.76        10.15 o                         
  -8  -3   3          7.57          8.51         3.18 o                         
  -7  -3   3        107.41        111.46         3.84 o                         
  -6  -3   3         34.12         36.22         2.39 o                         
  -5  -3   3       1166.82       1216.44        20.16 o                         
  -4  -3   3        308.56        302.32         5.62 o                         
  -3  -3   3        349.38        364.11         8.04 o                         
  -2  -3   3        110.72        135.38         3.52 o                         
  -1  -3   3        102.94         99.77         2.75 o                         
   0  -3   3         10.10         15.31         0.91 o                         
   1  -3   3       1761.00       1729.25        27.68 o                         
   2  -3   3          7.82          3.56         0.70 o                         
   3  -3   3         52.58         60.91         1.75 o                         
   4  -3   3         55.89         55.91         1.91 o                         
   5  -3   3         33.86         35.34         2.12 o                         
   6  -3   3        147.52        149.21         4.94 o                         
   7  -3   3        121.53        116.62         9.08 o                         
   8  -3   3         92.65         87.78         7.45 o                         
   9  -3   3          0.41         -2.18         3.28 o                         
  -9  -2   3          1.07         -0.60         2.55 o                         
  -8  -2   3         10.16         12.31         2.20 o                         
  -7  -2   3        196.07        210.20         5.08 o                         
  -6  -2   3       1351.32       1361.18        74.94 o                         
  -5  -2   3         36.05         37.28         1.93 o                         
  -4  -2   3        871.83        940.09        15.55 o                         
  -3  -2   3        436.24        410.99         7.16 o                         
  -2  -2   3        281.61        261.83         4.60 o                         
  -1  -2   3        583.44        595.86        12.21 o                         
   0  -2   3        761.83        684.88        31.62 o                         
   1  -2   3          3.56          4.27         0.82 o                         
   2  -2   3        356.41        350.12         7.50 o                         
   3  -2   3         40.89         40.87         1.96 o                         
   4  -2   3        385.29        379.60         8.53 o                         
   5  -2   3        399.17        378.62        12.81 o                         
   6  -2   3         12.60         10.68         1.96 o                         
   7  -2   3        242.56        238.92        11.66 o                         
   8  -2   3          0.47         -1.08         3.36 o                         
   9  -2   3         37.60         39.38         5.54 o                         
  -9  -1   3         13.22         12.24         2.30 o                         
  -8  -1   3          1.17          1.20         2.28 o                         
  -7  -1   3          2.59          2.73         1.57 o                         
  -6  -1   3        136.34        151.71         3.75 o                         
  -5  -1   3        555.18        586.09        10.15 o                         
  -4  -1   3       1353.02       1489.05        24.16 o                         
  -3  -1   3          5.08         11.76         0.86 o                         
  -2  -1   3        846.01        903.61        19.79 o                         
  -1  -1   3        262.01        269.89         6.52 o                         
   0  -1   3       7765.20       7913.83       124.97 o                         
   1  -1   3       2415.93       2373.25        46.33 o                         
   2  -1   3         90.73         93.35         2.69 o                         
   3  -1   3        461.28        462.21         9.88 o                         
   4  -1   3         65.33         68.95         2.74 o                         
   5  -1   3         72.29         82.27         3.42 o                         
   6  -1   3         52.25         60.21         3.56 o                         
   7  -1   3         50.02         53.82         5.25 o                         
   8  -1   3          5.04          3.39         3.12 o                         
   9  -1   3         70.03         68.39         5.51 o                         
 -10   0   3         19.59         22.57         4.84 o                         
  -9   0   3          0.21          0.02         2.76 o                         
  -8   0   3          8.64         11.85         1.77 o                         
  -7   0   3         30.25         28.89         2.47 o                         
  -6   0   3         19.74         26.23         1.88 o                         
  -5   0   3          6.70          7.12         1.06 o                         
  -4   0   3        150.35        163.90         3.33 o                         
  -3   0   3         46.29         29.57         1.28 o                         
  -2   0   3       4078.62       4195.37        66.46 o                         
  -1   0   3         29.38         35.75         1.09 o                         
   0   0   3       1217.24       1146.60        22.46 o                         
   1   0   3        134.44        110.48         2.30 o                         
   2   0   3        153.20        135.65         2.83 o                         
   3   0   3        994.42       1020.00        16.86 o                         
   4   0   3          6.27          5.29         1.08 o                         
   5   0   3        250.52        267.98         5.59 o                         
   6   0   3        101.69        111.96         4.37 o                         
   7   0   3         79.76         87.78         8.43 o                         
   8   0   3          0.10         -0.43         4.00 o                         
   9   0   3         89.01         78.31        10.22 o                         
 -10   1   3          1.24          8.34         4.44 o                         
  -9   1   3         11.90         18.57         2.94 o                         
  -8   1   3        105.20        108.42         3.35 o                         
  -7   1   3        107.39        116.13         2.95 o                         
  -6   1   3         53.08         41.16         3.49 o                         
  -5   1   3         35.04         38.83         1.77 o                         
  -4   1   3        453.82        468.37        10.01 o                         
  -3   1   3         27.65         16.94         1.48 o                         
  -2   1   3         46.46         40.71         1.68 o                         
  -1   1   3        981.77        962.51        26.93 o                         
   0   1   3       2375.21       2315.36        48.16 o                         
   1   1   3         30.32         31.83         1.00 o                         
   2   1   3          8.36          8.91         0.89 o                         
   3   1   3        656.42        662.73        11.30 o                         
   4   1   3        620.24        626.27        10.94 o                         
   5   1   3          1.13         -0.26         1.48 o                         
   6   1   3         15.69         15.98         1.97 o                         
   7   1   3         19.17         18.54         2.23 o                         
   8   1   3         15.27         11.33         3.55 o                         
 -10   2   3         61.53         60.67         7.81 o                         
  -9   2   3         12.87          9.12         3.01 o                         
  -8   2   3         41.89         41.59         3.93 o                         
  -7   2   3        329.89        329.80        10.19 o                         
  -6   2   3        158.90        157.79         5.13 o                         
  -5   2   3        197.48        191.19         5.10 o                         
  -4   2   3       1087.45       1177.36        23.74 o                         
  -3   2   3        168.32        201.59         4.83 o                         
  -2   2   3        761.66        793.24        16.00 o                         
  -1   2   3        367.71        353.57         7.47 o                         
   0   2   3        123.69        147.90         2.88 o                         
   1   2   3        107.28        119.40         2.57 o                         
   2   2   3        175.91        194.28         4.75 o                         
   3   2   3        399.55        392.15        12.34 o                         
   4   2   3         45.44         53.74         3.73 o                         
   5   2   3        143.99        149.86         4.03 o                         
   6   2   3         71.15         78.90         3.48 o                         
   7   2   3        114.43        124.42         4.59 o                         
   8   2   3         11.31         14.79         2.87 o                         
 -10   3   3         55.78         42.85         5.37 o                         
  -9   3   3         72.63         80.94         8.43 o                         
  -8   3   3        152.13        166.40         5.99 o                         
  -7   3   3        154.43        160.99         5.44 o                         
  -6   3   3         89.62         82.21         3.66 o                         
  -5   3   3        370.32        343.21         8.06 o                         
  -4   3   3        921.11        964.10        19.74 o                         
  -3   3   3         49.35         42.71         2.07 o                         
  -2   3   3       1143.26       1254.47        25.01 o                         
  -1   3   3       1030.91       1112.06        22.20 o                         
   0   3   3          4.17          3.48         0.73 o                         
   1   3   3          0.35          0.43         0.70 o                         
   2   3   3         68.72         75.57         2.13 o                         
   3   3   3         51.22         45.28         2.69 o                         
   4   3   3       1265.09       1303.60        26.69 o                         
   5   3   3         94.56         91.43         5.28 o                         
   6   3   3         59.21         64.15         3.35 o                         
   7   3   3        116.87        116.59         7.63 o                         
   8   3   3         85.95         91.43         6.83 o                         
 -10   4   3          9.83         11.53         4.84 o                         
  -9   4   3         14.31          7.93         3.28 o                         
  -8   4   3         59.11         67.13         4.87 o                         
  -7   4   3        117.88        126.56         5.29 o                         
  -6   4   3         80.06         76.73         4.21 o                         
  -5   4   3         15.70         18.25         2.32 o                         
  -4   4   3         44.58         51.67         2.58 o                         
  -3   4   3        788.02        847.76        17.47 o                         
  -2   4   3       1162.44       1143.22        23.00 o                         
  -1   4   3         17.43         15.12         1.16 o                         
   0   4   3        219.30        233.47         4.42 o                         
   1   4   3        257.76        259.30         4.89 o                         
   2   4   3          0.56          1.14         1.00 o                         
   3   4   3          9.29         11.24         1.87 o                         
   4   4   3        295.60        299.05         8.95 o                         
   5   4   3        220.33        228.70         6.67 o                         
   6   4   3          0.11          3.29         2.17 o                         
   7   4   3         26.15         25.96         2.99 o                         
  -9   5   3         15.11         14.55         3.61 o                         
  -8   5   3         11.62         15.91         3.00 o                         
  -7   5   3          6.39         12.49         2.46 o                         
  -6   5   3         39.26         39.55         3.92 o                         
  -5   5   3        336.96        328.68         8.07 o                         
  -4   5   3        238.14        238.73         6.42 o                         
  -3   5   3         15.34         13.75         1.59 o                         
  -2   5   3        289.07        328.84         7.52 o                         
  -1   5   3        294.58        306.35         5.64 o                         
   0   5   3        157.78        153.14         3.34 o                         
   1   5   3        450.54        423.68         7.60 o                         
   2   5   3        138.45        129.99         3.33 o                         
   3   5   3        262.74        276.89        17.80 o                         
   4   5   3          1.25         -0.15         1.54 o                         
   5   5   3         42.24         41.73         8.51 o                         
   6   5   3         31.01         25.43         3.52 o                         
   7   5   3          8.44          7.49         3.83 o                         
  -9   6   3        109.09         98.24        17.55 o                         
  -8   6   3          2.04          4.04         7.05 o                         
  -7   6   3          1.46          5.62         2.56 o                         
  -6   6   3          1.55          1.87         2.14 o                         
  -5   6   3         56.22         50.11         3.48 o                         
  -4   6   3        335.36        332.82         8.16 o                         
  -3   6   3        235.28        237.21         6.42 o                         
  -2   6   3         30.25         28.05         2.29 o                         
  -1   6   3         65.84         58.80         2.17 o                         
   0   6   3         25.51         23.86         1.85 o                         
   1   6   3          4.59          5.80         1.22 o                         
   2   6   3        576.97        576.19        12.82 o                         
   3   6   3         38.91         33.96         3.94 o                         
   4   6   3          7.64          7.43         1.91 o                         
   5   6   3         20.51         21.93         6.26 o                         
   7   6   3        103.49         98.47         7.38 o                         
  -9   7   3         29.59         22.47         7.51 o                         
  -8   7   3         31.40         33.95         4.18 o                         
  -7   7   3         83.03         80.04         5.50 o                         
  -6   7   3         83.52         82.38         9.78 o                         
  -5   7   3          1.69          2.91         4.01 o                         
  -4   7   3        211.13        224.38         6.36 o                         
  -3   7   3         11.79         14.77         2.77 o                         
  -2   7   3        327.53        305.37         7.58 o                         
  -1   7   3         44.08         45.90         2.28 o                         
   0   7   3        701.39        699.73        12.17 o                         
   1   7   3        179.16        177.78         4.39 o                         
   2   7   3         16.99         16.88         1.88 o                         
   3   7   3        644.45        647.25        14.45 o                         
   4   7   3         54.05         55.51         6.23 o                         
   5   7   3         67.03         69.56        10.22 o                         
  -8   8   3          1.14         -1.26         4.75 o                         
  -7   8   3         22.22         22.34         3.77 o                         
  -6   8   3         76.31         86.47         5.27 o                         
  -5   8   3         13.26         17.98         2.72 o                         
  -4   8   3         84.97         78.04         4.29 o                         
  -3   8   3          0.01         -2.11         2.11 o                         
  -2   8   3         10.88         12.19         2.48 o                         
  -1   8   3          0.58          0.72         2.29 o                         
   0   8   3        156.61        157.26         5.33 o                         
   1   8   3        124.03        112.29         3.74 o                         
   2   8   3        139.11        146.54         4.41 o                         
   3   8   3          1.81         -0.36         2.20 o                         
   4   8   3         53.35         52.98         7.78 o                         
   5   8   3          1.91          1.86         5.87 o                         
  -8   9   3        122.10        113.66        22.59 o                         
  -7   9   3        114.04        119.72        10.28 o                         
  -6   9   3          0.04          1.78         3.21 o                         
  -5   9   3         60.69         58.94         4.80 o                         
  -4   9   3        161.37        163.98         6.13 o                         
  -3   9   3        106.72        109.94         6.51 o                         
  -2   9   3         25.56         25.61         4.74 o                         
  -1   9   3          0.05          1.37         1.78 o                         
   0   9   3          0.38          0.45         1.83 o                         
   1   9   3         15.34         18.76         2.24 o                         
   2   9   3          7.91         12.46         3.78 o                         
   3   9   3        104.84        106.45         8.88 o                         
   4   9   3          9.35          8.95         5.64 o                         
   5   9   3          1.45         -6.47         6.47 o                         
  -7  10   3         37.09         45.50         4.74 o                         
  -6  10   3         43.15         44.53         4.49 o                         
  -5  10   3          0.01         -2.41         3.26 o                         
  -4  10   3         17.32         18.77         3.34 o                         
  -3  10   3        173.30        190.38         6.81 o                         
  -2  10   3        176.99        175.36         6.36 o                         
  -1  10   3         14.68         16.71         2.78 o                         
   0  10   3          6.07          7.06         2.27 o                         
   1  10   3          0.01         -2.23         3.29 o                         
   2  10   3          0.03          2.18         9.51 o                         
   3  10   3          5.13          7.49         4.38 o                         
   4  10   3          1.24          5.53         6.61 o                         
  -6  11   3         56.03         66.36         6.22 o                         
  -5  11   3         81.22         80.12        10.08 o                         
  -4  11   3          8.45         11.12         3.70 o                         
  -3  11   3         64.45         58.97         5.96 o                         
  -2  11   3         17.13         18.41         6.35 o                         
  -1  11   3         12.30          9.49         3.21 o                         
   0  11   3          6.04          4.93         4.90 o                         
   1  11   3          1.20          1.82         4.01 o                         
   2  11   3          1.85          8.39         7.12 o                         
   3  11   3         64.03         72.00        10.24 o                         
  -5  12   3          7.43          0.12         5.08 o                         
  -4  12   3         20.29         17.00         6.14 o                         
  -3  12   3         47.56         51.90         4.77 o                         
  -2  12   3        152.95        169.15        11.03 o                         
  -1  12   3          0.37         -5.25         5.25 o                         
   0  12   3          1.47         -6.21         6.21 o                         
   1  12   3          0.02         -0.90         6.10 o                         
  -3  13   3         10.51         -1.26         6.48 o                         
  -2  13   3         68.87         72.08        10.42 o                         
  -1  13   3         17.29         20.62         6.89 o                         
  -2 -14   4          2.35         10.69         7.64 o                         
  -1 -14   4         74.80         80.64         7.48 o                         
   0 -14   4        136.78        141.82         7.96 o                         
   1 -14   4         18.50         24.34         4.86 o                         
   2 -14   4         11.59         14.53         6.59 o                         
   4 -14   4         18.84         14.47         6.65 o                         
  -3 -13   4         39.13         47.47         5.39 o                         
  -2 -13   4          5.75          7.14         4.10 o                         
  -1 -13   4          6.70          8.75         4.41 o                         
   0 -13   4         22.99         30.42         4.55 o                         
   1 -13   4          0.56         -0.08         3.64 o                         
   2 -13   4          5.78         -0.99         3.85 o                         
   3 -13   4         15.31         11.61         5.71 o                         
   4 -13   4         85.46         75.56         9.57 o                         
   5 -13   4         93.83         38.85         6.71 o                         
  -5 -12   4          1.61          1.60         5.75 o                         
  -4 -12   4         28.44         28.26         4.88 o                         
  -3 -12   4          3.27          7.27         4.06 o                         
  -2 -12   4          0.81         -3.30         3.30 o                         
  -1 -12   4        112.94        121.60        12.73 o                         
   0 -12   4         57.56         67.20         7.31 o                         
   1 -12   4          0.00          1.23         3.68 o                         
   2 -12   4          4.61          3.80         3.12 o                         
   3 -12   4         11.74         18.49         3.53 o                         
   4 -12   4         26.46         23.42         3.59 o                         
   5 -12   4        161.31        154.97         8.47 o                         
   6 -12   4         70.47         21.23         3.98 o                         
  -6 -11   4          3.21          7.30         6.97 o                         
  -5 -11   4        214.73        219.73         8.96 o                         
  -4 -11   4        133.44        124.92         8.38 o                         
  -3 -11   4         39.79         37.77         4.02 o                         
  -2 -11   4         62.76         74.78         5.04 o                         
  -1 -11   4         55.67         67.67         4.71 o                         
   0 -11   4         37.33         49.31         7.69 o                         
   1 -11   4         27.80         28.01         3.79 o                         
   2 -11   4         27.88         30.76         4.38 o                         
   3 -11   4         39.90         45.82         3.22 o                         
   4 -11   4          5.38         10.07         2.70 o                         
   5 -11   4         23.93         27.18         3.62 o                         
   6 -11   4         47.37         49.46         6.78 o                         
   7 -11   4         32.12         16.54         5.35 o                         
  -6 -10   4         18.40         10.46         7.22 o                         
  -5 -10   4         38.76         44.90         4.50 o                         
  -4 -10   4        264.91        281.89         8.73 o                         
  -3 -10   4         85.21         88.00         5.16 o                         
  -2 -10   4         21.14         22.21         2.88 o                         
  -1 -10   4          6.60          9.88         2.42 o                         
   0 -10   4          8.93          4.84         2.30 o                         
   1 -10   4         23.04         35.67         2.45 o                         
   2 -10   4         20.55         22.69         1.97 o                         
   3 -10   4        124.73        117.09         3.96 o                         
   4 -10   4         28.77         32.95         3.17 o                         
   5 -10   4         27.97         31.62         3.30 o                         
   6 -10   4         39.46         47.44         4.39 o                         
   7 -10   4         21.51         23.59         5.50 o                         
  -7  -9   4         29.64         34.87         7.29 o                         
  -6  -9   4          6.12          5.02         3.90 o                         
  -5  -9   4         97.04         96.07        11.34 o                         
  -4  -9   4         11.13         11.88         2.96 o                         
  -3  -9   4         33.05         35.44         5.16 o                         
  -2  -9   4         37.68         48.35         3.69 o                         
  -1  -9   4         75.67         58.42         3.58 o                         
   0  -9   4        371.74        372.21        10.58 o                         
   1  -9   4        338.76        313.99         7.49 o                         
   2  -9   4         16.70         13.22         1.68 o                         
   3  -9   4        211.18        209.74         6.46 o                         
   4  -9   4        166.76        160.56         4.45 o                         
   5  -9   4          7.93         10.35         2.78 o                         
   6  -9   4         22.56         26.66         7.54 o                         
   7  -9   4         25.71         28.54         5.18 o                         
   8  -9   4         16.57         18.83         5.70 o                         
  -8  -8   4          0.99          6.22         6.61 o                         
  -7  -8   4          1.84          4.41         5.48 o                         
  -6  -8   4          3.40          2.02         3.36 o                         
  -5  -8   4          0.19          0.69         2.78 o                         
  -4  -8   4         57.71         73.56         4.37 o                         
  -3  -8   4         23.16         18.30         2.47 o                         
  -2  -8   4         35.58         27.41         2.62 o                         
  -1  -8   4         62.18         57.31         4.52 o                         
   0  -8   4         57.52         60.36         4.40 o                         
   1  -8   4       1576.62       1561.61        29.13 o                         
   2  -8   4        192.97        184.29         4.19 o                         
   3  -8   4         40.51         37.43         2.91 o                         
   4  -8   4         19.63         21.03         1.91 o                         
   5  -8   4         16.34         19.24         2.76 o                         
   6  -8   4         50.37         52.49         3.26 o                         
   7  -8   4         35.58         36.47         5.20 o                         
   8  -8   4         10.25          6.17         4.98 o                         
  -8  -7   4         18.86          8.11         4.44 o                         
  -7  -7   4          0.05          1.20         4.04 o                         
  -6  -7   4          3.32         10.38         2.98 o                         
  -5  -7   4          3.25          4.14         5.45 o                         
  -4  -7   4         30.54         27.17         2.68 o                         
  -3  -7   4        284.04        280.64         7.26 o                         
  -2  -7   4        261.41        240.28         8.59 o                         
  -1  -7   4          0.03         -1.28         1.28 o                         
   0  -7   4        562.10        528.41        11.48 o                         
   1  -7   4        109.16        112.76         2.79 o                         
   2  -7   4        222.61        216.88         4.46 o                         
   3  -7   4        319.53        328.51         6.32 o                         
   4  -7   4        173.48        172.09         4.10 o                         
   5  -7   4          3.60          1.55         2.15 o                         
   6  -7   4         23.86         23.78         2.45 o                         
   7  -7   4         41.04         48.13         4.63 o                         
   8  -7   4         43.50         38.70         5.54 o                         
  -8  -6   4         27.24         20.32         4.08 o                         
  -7  -6   4         13.53         16.40         3.35 o                         
  -6  -6   4         98.95        114.28        10.47 o                         
  -5  -6   4         79.85         79.83         4.31 o                         
  -4  -6   4         36.46         42.25         6.01 o                         
  -3  -6   4          5.42          7.96         1.67 o                         
  -2  -6   4        186.51        182.66         4.94 o                         
  -1  -6   4        139.74        134.18         4.56 o                         
   0  -6   4         26.39         38.83         2.21 o                         
   1  -6   4        330.68        309.30         5.64 o                         
   2  -6   4        101.36         89.33         2.44 o                         
   3  -6   4          0.09         -0.05         1.03 o                         
   4  -6   4         11.48         14.02         1.41 o                         
   5  -6   4         75.47         79.04         3.06 o                         
   6  -6   4        299.03        283.97         7.63 o                         
   7  -6   4         54.92         54.08         4.54 o                         
   8  -6   4          1.04          4.35         3.81 o                         
  -9  -5   4         13.37          7.73         5.51 o                         
  -8  -5   4         44.04         45.14         5.84 o                         
  -7  -5   4         12.71          8.15         3.00 o                         
  -6  -5   4          0.83          2.38         2.25 o                         
  -5  -5   4        666.92        706.21        15.44 o                         
  -4  -5   4       1037.74       1035.71        21.50 o                         
  -3  -5   4        156.50        150.80         4.37 o                         
  -2  -5   4        563.67        577.31        12.87 o                         
  -1  -5   4       1498.38       1598.07        31.79 o                         
   0  -5   4        188.50        192.65         7.03 o                         
   1  -5   4        721.43        790.00        13.08 o                         
   2  -5   4         51.77         47.57         1.74 o                         
   3  -5   4        155.20        159.93         3.46 o                         
   4  -5   4        776.26        790.48        13.48 o                         
   5  -5   4         55.82         52.77         2.43 o                         
   6  -5   4        218.26        219.35         6.34 o                         
   7  -5   4        544.34        534.80        12.65 o                         
   8  -5   4          2.60          6.34         2.91 o                         
  -9  -4   4          2.43         -1.20         3.75 o                         
  -8  -4   4        120.84        123.57         8.30 o                         
  -7  -4   4        402.38        402.14        18.50 o                         
  -6  -4   4        185.14        192.92         7.40 o                         
  -5  -4   4         16.50         15.96         3.80 o                         
  -4  -4   4        275.78        300.74         7.28 o                         
  -3  -4   4          2.84          7.14         1.30 o                         
  -2  -4   4        101.41         88.61         2.86 o                         
  -1  -4   4        739.79        711.73        14.57 o                         
   0  -4   4        720.68        750.29        15.59 o                         
   1  -4   4          6.97          6.38         0.77 o                         
   2  -4   4        119.97         98.30         2.31 o                         
   3  -4   4         63.55         56.25         1.86 o                         
   4  -4   4        351.41        331.51         6.27 o                         
   5  -4   4        241.96        250.92         5.15 o                         
   6  -4   4          2.64          2.87         1.89 o                         
   7  -4   4         99.09        104.02         4.89 o                         
   8  -4   4          1.49          1.81         2.79 o                         
   9  -4   4          3.35          3.40         6.51 o                         
  -9  -3   4         80.12         74.96         9.78 o                         
  -8  -3   4        117.25        109.44         4.59 o                         
  -7  -3   4        126.58        134.74         6.36 o                         
  -6  -3   4         43.58         48.05         3.29 o                         
  -5  -3   4        388.56        390.88         7.20 o                         
  -4  -3   4        251.76        263.19         5.00 o                         
  -3  -3   4         15.07         17.10         1.60 o                         
  -2  -3   4       1265.56       1298.87        25.86 o                         
  -1  -3   4       4574.59       4658.97       164.63 o                         
   0  -3   4        524.08        485.88         9.36 o                         
   1  -3   4        610.50        651.07        10.74 o                         
   2  -3   4        378.79        361.41        14.15 o                         
   3  -3   4         14.92         18.59         1.19 o                         
   4  -3   4          0.60         -0.85         1.25 o                         
   5  -3   4         77.37         78.21         3.55 o                         
   6  -3   4          0.78          2.80         1.90 o                         
   7  -3   4         73.16         65.67         9.52 o                         
   8  -3   4         13.20          8.81         3.13 o                         
   9  -3   4          4.30         -0.84         5.80 o                         
  -9  -2   4        111.68        107.22        10.90 o                         
  -8  -2   4        478.31        485.93         9.54 o                         
  -7  -2   4          5.88          8.69         1.74 o                         
  -6  -2   4       1070.16       1140.72        21.87 o                         
  -5  -2   4        101.39        101.04         2.78 o                         
  -4  -2   4         33.78         36.45         1.59 o                         
  -3  -2   4        229.40        278.43         5.00 o                         
  -2  -2   4        339.43        340.54         8.49 o                         
  -1  -2   4       1370.95       1360.05        22.07 o                         
   0  -2   4         16.88         15.82         1.26 o                         
   1  -2   4          3.79          0.67         0.82 o                         
   2  -2   4        661.50        656.08        13.51 o                         
   3  -2   4       1097.36       1138.77        23.02 o                         
   4  -2   4          0.54          1.61         1.41 o                         
   5  -2   4        288.40        313.77        11.87 o                         
   6  -2   4         60.15         67.12         3.84 o                         
   7  -2   4         22.82         25.82         3.75 o                         
   8  -2   4         73.53         76.54        12.76 o                         
   9  -2   4          0.54          5.52         5.82 o                         
 -10  -1   4          4.74          5.99         5.73 o                         
  -9  -1   4        119.90        133.45         5.95 o                         
  -8  -1   4         90.38         92.52         3.82 o                         
  -7  -1   4         50.55         58.17         2.93 o                         
  -6  -1   4        410.81        403.31         7.58 o                         
  -5  -1   4         67.56         73.63         2.30 o                         
  -4  -1   4        544.19        608.48        10.31 o                         
  -3  -1   4         14.90         17.31         1.10 o                         
  -2  -1   4         44.12         52.02         1.97 o                         
  -1  -1   4       1483.02       1366.55        26.93 o                         
   0  -1   4       6099.76       6155.66        97.35 o                         
   1  -1   4        742.39        778.92        15.72 o                         
   2  -1   4        316.45        298.74         6.67 o                         
   3  -1   4       1840.30       1900.29        37.76 o                         
   4  -1   4        586.80        611.01        13.20 o                         
   5  -1   4          8.55         10.06         1.93 o                         
   6  -1   4         42.07         48.04         3.82 o                         
   7  -1   4          8.84         10.30         2.51 o                         
   8  -1   4         80.92         95.05        10.74 o                         
 -10   0   4          0.18          5.70         4.38 o                         
  -9   0   4          0.08         -1.03         2.88 o                         
  -8   0   4          3.94          0.72         1.65 o                         
  -7   0   4          8.23          9.92         1.68 o                         
  -6   0   4        934.69        988.12        16.72 o                         
  -5   0   4          0.38          1.29         1.12 o                         
  -4   0   4        316.22        332.62         5.96 o                         
  -3   0   4        136.95        142.57         4.91 o                         
  -2   0   4        326.18        330.71        17.49 o                         
  -1   0   4          4.53          2.58         0.75 o                         
   0   0   4        249.89        243.68         4.64 o                         
   1   0   4       1021.18       1043.40        20.85 o                         
   2   0   4        129.21        128.04         2.83 o                         
   3   0   4          0.43          0.57         0.97 o                         
   4   0   4        302.27        303.48        10.34 o                         
   5   0   4        334.39        344.80         6.91 o                         
   6   0   4         23.15         26.87         2.62 o                         
   7   0   4          4.21          5.28         2.51 o                         
   8   0   4        101.66         88.36         5.93 o                         
 -10   1   4         69.45         59.90        15.80 o                         
  -9   1   4        178.94        174.67         6.94 o                         
  -8   1   4         49.93         54.32         7.78 o                         
  -7   1   4        102.61        108.20         4.40 o                         
  -6   1   4          2.80          1.77         1.67 o                         
  -5   1   4        304.51        321.39         7.50 o                         
  -4   1   4         25.64         19.40         2.01 o                         
  -3   1   4        890.99        892.77        18.06 o                         
  -2   1   4        277.89        316.15         9.79 o                         
  -1   1   4        958.22        965.04        35.19 o                         
   0   1   4         52.63         52.74         1.46 o                         
   1   1   4         71.25         77.47         1.60 o                         
   2   1   4        476.17        466.36         8.14 o                         
   3   1   4        314.77        303.09         5.78 o                         
   4   1   4        215.46        223.26         5.21 o                         
   5   1   4         16.02         12.21         1.63 o                         
   6   1   4          6.45          9.08         1.80 o                         
   7   1   4          1.46          0.37         2.58 o                         
   8   1   4        109.90        115.70         6.49 o                         
 -10   2   4          0.43          2.03         3.30 o                         
  -9   2   4         31.34         33.82         3.61 o                         
  -8   2   4         30.63         41.66         6.18 o                         
  -7   2   4          6.41          8.55         3.90 o                         
  -6   2   4        612.22        666.32        14.47 o                         
  -5   2   4         17.18         19.57         2.35 o                         
  -4   2   4         69.13         67.70         2.66 o                         
  -3   2   4        705.09        732.54        15.15 o                         
  -2   2   4       1188.72       1131.69        22.61 o                         
  -1   2   4         32.64         15.67         1.07 o                         
   0   2   4        297.56        290.28         4.44 o                         
   1   2   4        154.87        159.03         3.16 o                         
   2   2   4         91.11         87.05         5.10 o                         
   3   2   4         37.35         43.37         2.03 o                         
   4   2   4         19.19         18.16         1.59 o                         
   5   2   4         37.44         40.34         2.68 o                         
   6   2   4         30.77         29.88         2.33 o                         
   7   2   4         14.37         11.62         3.84 o                         
   8   2   4          4.72          6.62         3.58 o                         
 -10   3   4         40.93         18.79         5.76 o                         
  -9   3   4         23.53         26.38         5.34 o                         
  -8   3   4          0.22          2.97         2.39 o                         
  -7   3   4         74.06         75.91         9.12 o                         
  -6   3   4          0.42          0.95         1.83 o                         
  -5   3   4       1491.05       1534.47        45.02 o                         
  -4   3   4        292.74        269.72         6.48 o                         
  -3   3   4         36.49         43.78         2.20 o                         
  -2   3   4       1107.33       1122.38        22.55 o                         
  -1   3   4        173.72        150.44         3.21 o                         
   0   3   4         44.91         31.41         1.43 o                         
   1   3   4         20.06         21.18         1.36 o                         
   2   3   4        298.11        303.91         5.68 o                         
   3   3   4         12.48         12.83         1.72 o                         
   4   3   4         26.51         25.04         1.93 o                         
   5   3   4         11.48         12.73         1.79 o                         
   6   3   4        267.74        272.02         6.53 o                         
   7   3   4         77.36         91.31        10.78 o                         
 -10   4   4          0.72         -2.67         5.51 o                         
  -9   4   4         21.24         20.86         3.65 o                         
  -8   4   4         79.09         82.76         5.14 o                         
  -7   4   4         47.05         57.37         4.12 o                         
  -6   4   4          6.19         10.79         2.13 o                         
  -5   4   4        486.49        512.38        11.52 o                         
  -4   4   4        564.91        575.68        12.45 o                         
  -3   4   4         13.46         14.46         1.55 o                         
  -2   4   4        160.85        137.90         3.81 o                         
  -1   4   4        791.28        758.91        12.67 o                         
   0   4   4         23.45         21.76         1.50 o                         
   1   4   4         77.41         71.73         2.20 o                         
   2   4   4         88.91         86.59         2.65 o                         
   3   4   4        542.96        551.16        20.59 o                         
   4   4   4         17.25         14.36         2.63 o                         
   5   4   4         46.92         46.34         3.20 o                         
   6   4   4        159.26        148.65         5.13 o                         
   7   4   4          9.93          8.81         7.91 o                         
  -9   5   4          0.41         -0.79         3.57 o                         
  -8   5   4         57.10         66.50         5.06 o                         
  -7   5   4        179.83        183.62         6.36 o                         
  -6   5   4         82.60         88.12         4.24 o                         
  -5   5   4        110.80        119.65         4.46 o                         
  -4   5   4         14.36         18.82         2.51 o                         
  -3   5   4          3.68          0.11         1.36 o                         
  -2   5   4         11.43         13.12         1.54 o                         
  -1   5   4        227.00        201.47         4.13 o                         
   0   5   4        421.36        408.24         7.38 o                         
   1   5   4        155.58        151.41         3.55 o                         
   2   5   4          2.99          4.04         1.36 o                         
   3   5   4         24.96         25.90         1.94 o                         
   4   5   4        141.44        137.56         5.09 o                         
   5   5   4         91.56         97.97         4.19 o                         
   6   5   4         26.68         31.94         3.00 o                         
   7   5   4          1.50         -0.96         3.81 o                         
  -9   6   4        109.53        105.24         6.53 o                         
  -8   6   4         69.37         62.33         7.77 o                         
  -7   6   4        141.45        147.16        10.35 o                         
  -6   6   4        478.27        483.51        11.56 o                         
  -5   6   4         24.38         24.29         5.88 o                         
  -4   6   4         31.65         36.92         3.01 o                         
  -3   6   4         70.32         79.44         4.06 o                         
  -2   6   4         84.96         73.83         4.34 o                         
  -1   6   4        160.55        145.10         3.82 o                         
   0   6   4         11.18         13.48         1.61 o                         
   1   6   4        407.43        392.97         7.44 o                         
   2   6   4        132.82        130.65         5.56 o                         
   3   6   4        527.46        520.60        12.01 o                         
   4   6   4         18.65         19.77         2.74 o                         
   5   6   4        180.82        163.09         8.41 o                         
   6   6   4         85.91         86.75         6.69 o                         
  -9   7   4         73.20         44.08         7.11 o                         
  -8   7   4         39.26         46.54         5.16 o                         
  -7   7   4          1.21          0.36         4.06 o                         
  -6   7   4         17.09         17.60         3.86 o                         
  -5   7   4          0.02          1.97         2.30 o                         
  -4   7   4         76.23         71.50         6.51 o                         
  -3   7   4          0.36         -0.33         1.89 o                         
  -2   7   4        183.64        177.70         5.33 o                         
  -1   7   4        543.57        520.48        12.88 o                         
   0   7   4        201.71        208.32         4.78 o                         
   1   7   4        494.49        515.68         9.55 o                         
   2   7   4        330.89        332.17         6.96 o                         
   3   7   4          4.21          4.03         2.15 o                         
   4   7   4         34.70         35.04         5.16 o                         
   6   7   4          6.07          3.43         5.00 o                         
  -8   8   4         15.00         12.70         4.13 o                         
  -7   8   4         18.34         18.66         4.75 o                         
  -6   8   4        190.51        193.34         6.92 o                         
  -5   8   4         30.29         37.48         3.43 o                         
  -4   8   4          0.27          0.04         2.32 o                         
  -3   8   4          6.73         11.53         2.39 o                         
  -2   8   4        199.67        220.23        10.18 o                         
  -1   8   4        266.03        270.16         5.81 o                         
   0   8   4         59.13         56.74         3.13 o                         
   1   8   4         10.71          8.96         2.82 o                         
   2   8   4         70.60         74.00         3.91 o                         
   3   8   4         31.08         30.20         2.84 o                         
   4   8   4          2.56          0.08         5.35 o                         
  -8   9   4          6.38          7.42         8.08 o                         
  -7   9   4         43.59         45.43         4.56 o                         
  -6   9   4         65.74         59.90         5.52 o                         
  -5   9   4        174.71        183.13        10.02 o                         
  -4   9   4          1.38          3.84         2.82 o                         
  -3   9   4         15.97         21.75         2.95 o                         
  -2   9   4         10.81         10.34         2.67 o                         
  -1   9   4          5.25          7.86         2.03 o                         
   0   9   4          0.90          2.10         2.06 o                         
   1   9   4         32.73         31.36         3.19 o                         
   2   9   4         26.77         29.92         3.83 o                         
   3   9   4          3.86          6.72         5.97 o                         
   4   9   4         14.98          6.35         6.22 o                         
  -7  10   4          0.05          7.07         5.06 o                         
  -6  10   4          4.13          1.76         3.86 o                         
  -5  10   4         19.58         12.19         5.42 o                         
  -4  10   4         53.22         55.53         5.59 o                         
  -3  10   4         48.52         66.48         5.22 o                         
  -2  10   4         68.05         70.97         5.16 o                         
  -1  10   4          2.24          2.78         3.50 o                         
   0  10   4          0.07          3.69         2.51 o                         
   1  10   4         39.54         45.37         7.77 o                         
   2  10   4         41.41         34.78         4.46 o                         
   3  10   4         91.56         88.08        10.04 o                         
  -6  11   4         16.22         15.80         4.61 o                         
  -5  11   4        228.23        229.81         8.91 o                         
  -4  11   4          1.69          5.88         4.93 o                         
  -3  11   4        100.13        116.09         8.53 o                         
  -2  11   4          8.38         13.49         4.00 o                         
  -1  11   4          0.88         -1.32         4.72 o                         
   1  11   4         69.45         62.99         5.81 o                         
   2  11   4         21.22         21.43         9.80 o                         
  -5  12   4          7.78          3.42         4.23 o                         
  -4  12   4        105.70         45.57         6.67 o                         
  -3  12   4          7.62          5.66         4.18 o                         
  -2  12   4          4.03          3.96         5.78 o                         
  -1  12   4          1.56         10.93         5.89 o                         
   0  12   4          3.50         -3.24         6.07 o                         
  -2 -14   5         32.19         73.99        10.83 o                         
  -1 -14   5         11.62         15.99         4.56 o                         
   0 -14   5         18.05         22.47         4.60 o                         
   1 -14   5         95.93        106.08         8.38 o                         
   2 -14   5        148.33        169.65        12.04 o                         
   3 -14   5         10.03         11.36         6.66 o                         
  -4 -13   5         11.32         11.95        14.68 o                         
  -3 -13   5         81.99        103.66         7.87 o                         
  -2 -13   5          4.52          7.21         4.25 o                         
  -1 -13   5         20.24         24.41         4.42 o                         
   0 -13   5          0.39          1.68         3.59 o                         
   1 -13   5          2.88         -2.24         4.10 o                         
   2 -13   5         65.15         82.40         6.83 o                         
   4 -13   5          0.72          1.81         6.14 o                         
   5 -13   5         78.84         19.43         6.17 o                         
  -5 -12   5          8.51         12.95         4.89 o                         
  -4 -12   5        152.31        178.71         8.28 o                         
  -3 -12   5        144.03        159.28        10.42 o                         
  -2 -12   5         40.80         52.13         7.22 o                         
  -1 -12   5         43.88         49.60         4.61 o                         
   0 -12   5         12.83         15.81         3.21 o                         
   1 -12   5          0.25          1.39         3.00 o                         
   2 -12   5         15.80         16.49         3.31 o                         
   3 -12   5          7.73          7.30         3.43 o                         
   4 -12   5         51.69         54.27         4.89 o                         
   5 -12   5         57.13         47.49         5.07 o                         
   6 -12   5          6.36          0.72         4.56 o                         
  -6 -11   5        103.72         56.75         8.16 o                         
  -5 -11   5          6.30         14.54         4.34 o                         
  -4 -11   5         28.31         25.79         6.26 o                         
  -3 -11   5          1.69         -0.18         3.25 o                         
  -2 -11   5          0.72          0.23         2.82 o                         
  -1 -11   5        153.44        161.08         6.11 o                         
   0 -11   5         94.48        108.66         5.17 o                         
   1 -11   5         13.76          8.75         4.65 o                         
   2 -11   5          1.07          6.06         3.84 o                         
   3 -11   5         13.10         13.32         3.16 o                         
   4 -11   5          7.21          8.24         2.45 o                         
   5 -11   5         47.18         45.87         4.13 o                         
   6 -11   5          0.14          7.51         4.76 o                         
  -6 -10   5         11.89          6.91         4.35 o                         
  -5 -10   5         10.07          8.17         5.24 o                         
  -4 -10   5         34.40         39.97         3.88 o                         
  -3 -10   5          4.68          5.50         2.77 o                         
  -2 -10   5        121.61        113.38         5.98 o                         
  -1 -10   5          0.32          2.14         3.22 o                         
   0 -10   5        115.29        130.52         5.07 o                         
   1 -10   5        225.28        224.83         9.27 o                         
   2 -10   5         56.39         48.28         5.52 o                         
   3 -10   5         15.25         14.87         2.06 o                         
   4 -10   5          5.90          6.68         2.19 o                         
   5 -10   5          2.39          5.54         2.44 o                         
   6 -10   5         16.67         19.33         8.00 o                         
   7 -10   5         26.18         26.00         5.44 o                         
  -7  -9   5         47.71         44.65         7.74 o                         
  -6  -9   5          2.30          4.76         3.74 o                         
  -5  -9   5        105.78        102.18         5.86 o                         
  -4  -9   5         27.41         28.55         3.24 o                         
  -3  -9   5          9.03         11.31         2.45 o                         
  -2  -9   5          0.16          1.51         2.05 o                         
  -1  -9   5        556.96        543.90        12.41 o                         
   0  -9   5        252.80        250.51         6.83 o                         
   1  -9   5         84.40         87.24         2.98 o                         
   2  -9   5         55.14         49.43         2.72 o                         
   3  -9   5        191.90        193.99         4.71 o                         
   4  -9   5        261.15        263.29         6.17 o                         
   5  -9   5         29.46         34.83         2.61 o                         
   6  -9   5         13.51         12.56         4.03 o                         
   7  -9   5         72.41         67.99         8.31 o                         
  -8  -8   5         15.96          8.97         4.83 o                         
  -7  -8   5          0.02         -2.62         4.28 o                         
  -6  -8   5         92.35         87.71         6.08 o                         
  -5  -8   5         41.67         45.56         3.99 o                         
  -4  -8   5          6.46          9.89         3.48 o                         
  -3  -8   5         16.00         20.85         2.42 o                         
  -2  -8   5        225.12        211.90         6.00 o                         
  -1  -8   5          1.02          1.44         1.80 o                         
   0  -8   5        531.32        517.68        16.29 o                         
   1  -8   5        528.99        523.12         9.28 o                         
   2  -8   5          1.47          2.78         1.28 o                         
   3  -8   5         45.48         47.69         4.55 o                         
   4  -8   5        129.66        131.00         4.75 o                         
   5  -8   5        285.87        305.88         6.92 o                         
   6  -8   5         95.73        103.07         5.09 o                         
   7  -8   5          4.19          2.60         4.24 o                         
   8  -8   5         14.93         20.34         5.16 o                         
  -8  -7   5         28.34         24.69         4.46 o                         
  -7  -7   5         57.25         51.69         4.88 o                         
  -6  -7   5         22.44         24.78         4.40 o                         
  -5  -7   5        335.60        354.24         9.32 o                         
  -4  -7   5        117.16        113.08         4.63 o                         
  -3  -7   5         47.43         42.87         3.05 o                         
  -2  -7   5          0.23         -0.32         1.84 o                         
  -1  -7   5         32.25         24.87         2.38 o                         
   0  -7   5        254.64        245.67         6.16 o                         
   1  -7   5          2.50          3.78         1.05 o                         
   2  -7   5         17.23         19.29         1.50 o                         
   3  -7   5         39.40         37.75         2.21 o                         
   4  -7   5        378.07        372.04         7.19 o                         
   5  -7   5          0.11         -0.28         1.60 o                         
   6  -7   5         49.65         48.29         4.19 o                         
   7  -7   5         28.79         28.04         3.31 o                         
   8  -7   5         49.97         57.25         7.95 o                         
  -9  -6   5         15.12          3.45         3.99 o                         
  -8  -6   5         20.86         23.15         3.96 o                         
  -7  -6   5        136.37        137.41         6.27 o                         
  -6  -6   5        232.36        230.82         7.23 o                         
  -5  -6   5          2.36         -1.91         2.04 o                         
  -4  -6   5        128.25        136.55         4.72 o                         
  -3  -6   5        203.16        213.35         5.74 o                         
  -2  -6   5          0.18          0.38         2.94 o                         
  -1  -6   5         33.86         43.39         2.34 o                         
   0  -6   5          3.13          4.86         1.23 o                         
   1  -6   5         63.38         64.74         2.03 o                         
   2  -6   5        124.87        130.17         3.08 o                         
   3  -6   5        106.96        101.71         2.84 o                         
   4  -6   5        526.08        506.27        10.27 o                         
   5  -6   5        501.15        503.88         9.33 o                         
   6  -6   5         17.68         17.39         2.60 o                         
   7  -6   5         27.61         25.72         3.37 o                         
   8  -6   5          1.91          3.94         3.29 o                         
  -9  -5   5         41.24         17.39         3.99 o                         
  -8  -5   5          0.00          4.73         3.45 o                         
  -7  -5   5         12.69         18.76         5.81 o                         
  -6  -5   5          5.11          6.25         2.41 o                         
  -5  -5   5         61.05         69.10         5.42 o                         
  -4  -5   5        184.47        180.48         6.17 o                         
  -3  -5   5        123.49        117.68         3.79 o                         
  -2  -5   5        403.81        424.69         9.36 o                         
  -1  -5   5        538.89        515.55        10.98 o                         
   0  -5   5       1056.84        959.65        32.68 o                         
   1  -5   5        220.95        219.29         4.19 o                         
   2  -5   5        341.79        356.03         6.44 o                         
   3  -5   5        125.80        121.97         3.00 o                         
   4  -5   5        124.34        131.45         3.49 o                         
   5  -5   5         16.13         20.47         3.21 o                         
   6  -5   5         40.57         47.91         3.75 o                         
   7  -5   5          1.65          5.59         2.60 o                         
   8  -5   5        105.70         98.32        15.12 o                         
  -9  -4   5        129.67        100.02        10.35 o                         
  -8  -4   5         17.66         23.57         3.52 o                         
  -7  -4   5         46.11         53.23         4.68 o                         
  -6  -4   5         36.66         40.97         2.47 o                         
  -5  -4   5         68.24         69.54         4.94 o                         
  -4  -4   5       1338.94       1360.21        27.59 o                         
  -3  -4   5       1123.61       1120.34        22.76 o                         
  -2  -4   5          3.60          7.96         1.25 o                         
  -1  -4   5        284.54        309.69         6.90 o                         
   0  -4   5         13.00          8.05         0.76 o                         
   1  -4   5        121.07        108.04         2.44 o                         
   2  -4   5          4.87          6.82         1.18 o                         
   3  -4   5         78.98         76.00         2.20 o                         
   4  -4   5          6.77          7.99         1.59 o                         
   5  -4   5         78.59         75.38         3.64 o                         
   6  -4   5        107.83        112.33         4.67 o                         
   7  -4   5         29.16         28.96         3.80 o                         
   8  -4   5         19.68         24.61         4.78 o                         
  -9  -3   5         10.88         10.56         3.72 o                         
  -8  -3   5        489.41        502.01        11.78 o                         
  -7  -3   5        161.21        176.87         4.66 o                         
  -6  -3   5          0.08          0.75         1.33 o                         
  -5  -3   5        185.42        206.89         4.39 o                         
  -4  -3   5         69.26         63.44         3.22 o                         
  -3  -3   5         16.26         15.02         1.03 o                         
  -2  -3   5         14.22         18.94         1.69 o                         
  -1  -3   5          0.11          1.92         0.61 o                         
   0  -3   5       1472.42       1486.95        23.92 o                         
   1  -3   5        643.94        685.58        11.35 o                         
   2  -3   5          2.11          1.60         1.15 o                         
   3  -3   5        863.37        870.73        17.97 o                         
   4  -3   5        533.53        503.12        44.80 o                         
   5  -3   5         29.83         29.10         2.48 o                         
   6  -3   5          0.86          1.95         2.07 o                         
   7  -3   5         24.13         26.61         3.02 o                         
   8  -3   5         14.64         17.48         3.38 o                         
 -10  -2   5         59.51         25.16         8.42 o                         
  -9  -2   5         16.56         18.61         2.99 o                         
  -8  -2   5        210.64        217.60         5.57 o                         
  -7  -2   5        125.61        136.77         4.53 o                         
  -6  -2   5         23.18         20.51         1.62 o                         
  -5  -2   5          4.27          6.46         1.57 o                         
  -4  -2   5        136.89        137.66         3.03 o                         
  -3  -2   5        568.06        568.77         9.58 o                         
  -2  -2   5        431.86        441.20        11.71 o                         
  -1  -2   5         27.25         36.31         1.31 o                         
   0  -2   5        255.91        229.69         4.15 o                         
   1  -2   5       1270.90       1283.57        25.54 o                         
   2  -2   5         51.57         46.04         2.12 o                         
   3  -2   5         41.11         33.62         2.19 o                         
   4  -2   5        139.82        148.32         4.77 o                         
   5  -2   5         31.58         31.20         3.08 o                         
   6  -2   5        341.93        351.96         9.07 o                         
   7  -2   5         48.60         51.56         4.14 o                         
   8  -2   5          0.99         -2.83         3.11 o                         
 -10  -1   5          5.72         -2.66         4.92 o                         
  -9  -1   5         92.55        105.70         5.51 o                         
  -8  -1   5        307.67        331.66         7.13 o                         
  -7  -1   5          5.81          7.84         1.69 o                         
  -6  -1   5         12.95         19.41         1.87 o                         
  -5  -1   5         57.76         56.51         2.10 o                         
  -4  -1   5          1.70          2.26         1.06 o                         
  -3  -1   5         83.56         91.94         2.17 o                         
  -2  -1   5         88.13        103.57         2.24 o                         
  -1  -1   5         66.54         75.70         1.87 o                         
   0  -1   5        954.79       1036.08        16.79 o                         
   1  -1   5         85.99         89.35         2.72 o                         
   2  -1   5       1652.82       1681.82        35.31 o                         
   3  -1   5        992.56        987.65        20.30 o                         
   4  -1   5        156.19        159.42         4.78 o                         
   5  -1   5          1.21          0.92         1.72 o                         
   6  -1   5          0.72          1.92         2.08 o                         
   7  -1   5        211.45        207.75         7.15 o                         
   8  -1   5         25.73         30.88         3.89 o                         
 -10   0   5          0.82         -0.82         3.27 o                         
  -9   0   5         45.91         49.28         3.73 o                         
  -8   0   5         86.55         98.10         4.66 o                         
  -7   0   5          5.91          8.72         1.67 o                         
  -6   0   5         18.73         19.40         1.56 o                         
  -5   0   5        158.00        169.17         3.66 o                         
  -4   0   5         24.96         26.21         1.39 o                         
  -3   0   5          0.02          0.86         0.89 o                         
  -2   0   5        182.62        182.20         4.54 o                         
  -1   0   5        549.55        534.32         8.91 o                         
   0   0   5       2628.67       2672.82        42.60 o                         
   1   0   5        172.36        174.68         4.33 o                         
   2   0   5        568.42        555.00        11.79 o                         
   3   0   5         81.94         88.49         3.24 o                         
   4   0   5          2.76          4.12         1.54 o                         
   5   0   5         11.08         10.84         2.01 o                         
   6   0   5        141.58        137.43         5.33 o                         
   7   0   5          5.30          4.75         2.73 o                         
   8   0   5         43.14         44.79         4.33 o                         
 -10   1   5          5.58          4.18         3.71 o                         
  -9   1   5          0.63          1.56         2.82 o                         
  -8   1   5        123.33        122.23         5.17 o                         
  -7   1   5          7.30         10.01         3.92 o                         
  -6   1   5         28.78         29.59         2.56 o                         
  -5   1   5        648.70        660.73        14.08 o                         
  -4   1   5         53.16         52.50         2.39 o                         
  -3   1   5          0.77          3.12         2.35 o                         
  -2   1   5        113.79        121.00         3.28 o                         
  -1   1   5         26.61         26.47         1.21 o                         
   0   1   5         77.32         66.42         1.76 o                         
   1   1   5        357.00        345.77         6.05 o                         
   2   1   5         57.45         59.52         2.01 o                         
   3   1   5          3.04          4.40         1.10 o                         
   4   1   5         20.07         21.52         1.72 o                         
   5   1   5          0.13         -1.21         1.51 o                         
   6   1   5         22.05         32.89         7.92 o                         
   7   1   5        199.41        200.89        11.18 o                         
   8   1   5         16.30         16.27         5.85 o                         
 -10   2   5          5.40          6.24         3.43 o                         
  -9   2   5          0.47          4.13         2.89 o                         
  -8   2   5         89.51         77.52        10.72 o                         
  -7   2   5        156.73        171.65         5.72 o                         
  -6   2   5         62.91         68.13         3.50 o                         
  -5   2   5        153.26        157.11         5.05 o                         
  -4   2   5        449.90        458.57        10.06 o                         
  -3   2   5          2.01          7.55         2.87 o                         
  -2   2   5        579.91        508.34        15.21 o                         
  -1   2   5        216.14        224.02         4.89 o                         
   0   2   5        178.38        199.07         3.29 o                         
   1   2   5          9.86          8.71         0.79 o                         
   2   2   5         78.68         78.88         2.40 o                         
   3   2   5        205.44        224.84         8.35 o                         
   4   2   5        122.52        122.46         3.61 o                         
   5   2   5          2.93          5.67         1.72 o                         
   6   2   5         40.54         43.45         3.43 o                         
   7   2   5         43.17         43.97         4.66 o                         
 -10   3   5          5.60          2.19         3.47 o                         
  -9   3   5         21.40         28.33         5.17 o                         
  -8   3   5          9.55         12.22         2.69 o                         
  -7   3   5        463.82        463.12        11.26 o                         
  -6   3   5        159.18        171.03         5.37 o                         
  -5   3   5        131.33        119.60         4.12 o                         
  -4   3   5         60.87         57.48         2.81 o                         
  -3   3   5          6.09          3.36         1.18 o                         
  -2   3   5        183.51        166.31         6.22 o                         
  -1   3   5        121.01        112.08         2.55 o                         
   0   3   5         55.48         60.96         1.61 o                         
   1   3   5        206.45        213.69         3.69 o                         
   2   3   5         15.12         17.65         1.33 o                         
   3   3   5        475.83        476.22         8.81 o                         
   4   3   5        314.59        326.99         6.78 o                         
   5   3   5          1.65         -0.07         2.73 o                         
   6   3   5         15.39         15.65         2.45 o                         
   7   3   5         45.31         40.43         6.02 o                         
 -10   4   5         39.47         12.73         5.65 o                         
  -9   4   5         99.03        106.77         7.29 o                         
  -8   4   5         87.87         89.61         5.34 o                         
  -7   4   5          0.33         -2.18         2.31 o                         
  -6   4   5        323.95        330.74         8.43 o                         
  -5   4   5        137.36        139.90         4.64 o                         
  -4   4   5        325.12        315.75         8.93 o                         
  -3   4   5          0.37          1.12         1.23 o                         
  -2   4   5          2.42          6.28         1.29 o                         
  -1   4   5        336.47        314.61         4.97 o                         
   0   4   5         41.43         38.67         1.73 o                         
   1   4   5         62.69         71.20         2.73 o                         
   2   4   5         45.67         45.77         4.08 o                         
   3   4   5        107.52        109.82         3.51 o                         
   4   4   5         21.12         20.21         2.04 o                         
   5   4   5          1.38         -0.59         2.05 o                         
   6   4   5         14.94         17.45         2.68 o                         
   7   4   5         18.45         20.54         3.28 o                         
  -9   5   5         98.80         93.88         6.44 o                         
  -8   5   5        167.53        159.72         6.70 o                         
  -7   5   5         63.05         55.85         4.37 o                         
  -6   5   5         31.80         33.01         3.35 o                         
  -5   5   5         51.85         55.00         6.24 o                         
  -4   5   5         17.44         14.32         1.97 o                         
  -3   5   5         12.38         14.14         2.04 o                         
  -2   5   5         36.37         41.07         2.56 o                         
  -1   5   5        116.65        109.25         2.45 o                         
   0   5   5         47.97         43.49         2.14 o                         
   1   5   5        202.14        197.04         6.84 o                         
   2   5   5        160.89        159.04         5.18 o                         
   3   5   5        412.36        420.41        13.88 o                         
   4   5   5        228.05        237.63         5.86 o                         
   5   5   5         26.79         30.23         2.80 o                         
   6   5   5         25.85         24.36         3.25 o                         
  -9   6   5         17.88         16.93         8.36 o                         
  -8   6   5         40.82         43.27         4.69 o                         
  -7   6   5         10.46         12.22         5.13 o                         
  -6   6   5         21.43         13.53         2.64 o                         
  -5   6   5         57.78         55.70         4.19 o                         
  -4   6   5        239.74        223.89         6.41 o                         
  -3   6   5        387.61        355.27         8.64 o                         
  -2   6   5         21.77         19.31         3.77 o                         
   0   6   5        315.29        308.64         6.18 o                         
   1   6   5         34.07         41.06         2.57 o                         
   2   6   5          4.94          6.36         1.79 o                         
   3   6   5         16.78         16.66         3.23 o                         
   4   6   5         64.09         65.08         4.03 o                         
   5   6   5         22.63         19.23         3.13 o                         
   6   6   5          3.65          0.65         4.06 o                         
  -9   7   5         42.56         23.36         6.60 o                         
  -8   7   5          0.05         -0.71         7.09 o                         
  -7   7   5         43.85         52.27         6.25 o                         
  -6   7   5          5.02          5.91         2.87 o                         
  -5   7   5          1.74          1.90         2.40 o                         
  -4   7   5         99.94         96.81         4.54 o                         
  -3   7   5        390.66        374.51         9.28 o                         
  -2   7   5         26.40         21.34         3.53 o                         
  -1   7   5          3.14         -0.87         1.58 o                         
   0   7   5         38.18         42.06         3.66 o                         
   1   7   5          3.06          8.09         1.84 o                         
   2   7   5        247.11        251.60         5.97 o                         
   3   7   5         35.28         33.08         4.12 o                         
   4   7   5          7.01          9.08         4.08 o                         
   5   7   5         63.68         61.02         5.24 o                         
  -8   8   5         57.82         66.63        13.22 o                         
  -7   8   5         12.70         15.56         3.84 o                         
  -6   8   5         12.36         10.99         3.27 o                         
  -5   8   5          1.51          1.33         2.76 o                         
  -4   8   5          0.31          2.82         2.50 o                         
  -3   8   5          0.02         -1.96         4.78 o                         
  -2   8   5         39.11         43.93         3.82 o                         
  -1   8   5        221.93        226.65         5.95 o                         
   0   8   5         23.16         25.28         2.42 o                         
   1   8   5         50.05         48.90         3.52 o                         
   2   8   5         40.68         43.81         3.29 o                         
   3   8   5         55.08         73.05         7.11 o                         
   4   8   5          4.64          4.38         4.40 o                         
  -8   9   5          0.22          5.19         6.51 o                         
  -7   9   5         11.91         12.15         4.18 o                         
  -6   9   5        148.35        151.39         9.50 o                         
  -5   9   5         89.23        102.36         6.02 o                         
  -4   9   5          2.97          0.29         2.95 o                         
  -3   9   5         40.26         47.64         4.15 o                         
  -2   9   5          6.81          6.14         2.78 o                         
  -1   9   5          0.11          0.05         3.69 o                         
   0   9   5         54.13         50.25         3.46 o                         
   1   9   5          6.08          2.60         2.27 o                         
   2   9   5         19.14         14.57         3.29 o                         
   4   9   5          0.07         -2.89         4.45 o                         
  -7  10   5         84.99         83.48         7.29 o                         
  -6  10   5         63.60         72.01         5.83 o                         
  -5  10   5        110.17        121.25         6.87 o                         
  -4  10   5          6.56          8.81         4.04 o                         
  -3  10   5          2.70          4.11         3.38 o                         
  -2  10   5         13.45         13.06         3.28 o                         
  -1  10   5         30.93         26.14         5.10 o                         
   0  10   5         16.56          8.96         4.25 o                         
   1  10   5         94.92         92.16         6.15 o                         
   3  10   5         32.97          8.95         4.45 o                         
  -6  11   5         99.91         79.55         6.64 o                         
  -5  11   5          0.13          8.22         4.34 o                         
  -4  11   5         11.55         17.67         5.22 o                         
  -3  11   5         81.80         80.21         6.94 o                         
  -2  11   5         31.44         35.18         4.28 o                         
  -1  11   5         34.31         27.29         4.02 o                         
   0  11   5         35.06         37.39         6.27 o                         
   1  11   5          2.91          3.81         6.16 o                         
  -4  12   5          1.16         -1.44         6.54 o                         
  -3  12   5          1.36         -2.84         4.19 o                         
  -2  12   5          4.14          8.08         6.15 o                         
  -1  12   5          1.84          7.18         6.36 o                         
  -2 -14   6          2.22          3.45         4.85 o                         
  -1 -14   6         11.60          8.67         4.51 o                         
   0 -14   6         38.13         40.32         4.86 o                         
   1 -14   6         13.68         23.92        16.88 o                         
   2 -14   6         37.35         40.83         6.10 o                         
   3 -14   6        147.79        143.45        12.09 o                         
  -4 -13   6         36.74         34.97         5.35 o                         
  -3 -13   6          0.93          7.28         4.45 o                         
  -2 -13   6          1.66          0.70         4.48 o                         
  -1 -13   6         60.09         47.01         6.30 o                         
   0 -13   6        127.85        146.32         7.19 o                         
   1 -13   6          8.76          8.02         5.28 o                         
   2 -13   6         11.85         12.45         5.35 o                         
   3 -13   6         39.72         43.55         7.23 o                         
   4 -13   6         26.69         30.90         6.52 o                         
  -5 -12   6          1.16         -4.25         5.89 o                         
  -4 -12   6         59.05         56.94         9.74 o                         
  -3 -12   6         76.28         75.20        10.40 o                         
  -2 -12   6          0.11          1.54         3.45 o                         
  -1 -12   6          2.83          4.32         3.19 o                         
   0 -12   6         55.75         58.97         5.14 o                         
   1 -12   6         92.90         99.13         5.67 o                         
   2 -12   6         29.58         34.16         3.72 o                         
   3 -12   6         28.71         34.76         3.85 o                         
   4 -12   6         53.95         52.68         8.93 o                         
   5 -12   6          4.39          5.97         4.87 o                         
  -6 -11   6          0.92          1.84         5.78 o                         
  -5 -11   6         33.44         35.86         5.20 o                         
  -4 -11   6          5.96          7.12         4.80 o                         
  -3 -11   6         65.05         73.60         7.15 o                         
  -2 -11   6         29.19         35.85         6.89 o                         
  -1 -11   6         97.28        104.65         5.12 o                         
   0 -11   6         77.06         68.24         4.65 o                         
   1 -11   6          2.07         -0.29         2.68 o                         
   2 -11   6          0.34          7.00         2.85 o                         
   3 -11   6          2.82          4.76         2.71 o                         
   4 -11   6        117.98        124.68         4.82 o                         
   5 -11   6         34.22         34.12         5.00 o                         
   6 -11   6          0.41         11.65         4.85 o                         
  -7 -10   6         60.29         33.86         9.49 o                         
  -6 -10   6         50.71         50.68         5.06 o                         
  -5 -10   6          8.67          9.07         4.24 o                         
  -4 -10   6         15.73         18.21         4.98 o                         
  -3 -10   6        174.61        163.67         6.29 o                         
  -2 -10   6          7.15         13.43         2.69 o                         
  -1 -10   6          3.61          6.21         2.40 o                         
   0 -10   6         96.65         94.49         4.46 o                         
   1 -10   6        117.69        118.09         5.69 o                         
   2 -10   6         31.71         35.25         2.72 o                         
   3 -10   6         17.08         26.77         3.47 o                         
   4 -10   6         80.31         90.86         4.10 o                         
   5 -10   6        221.28        235.90         6.20 o                         
   6 -10   6         68.41         74.78         8.15 o                         
   7 -10   6          0.13         -0.69         4.85 o                         
  -7  -9   6          9.84          4.64         4.37 o                         
  -6  -9   6         34.95         39.57         5.05 o                         
  -5  -9   6        143.20        135.73         6.28 o                         
  -4  -9   6         23.54         20.54         3.02 o                         
  -3  -9   6        196.94        185.64         6.17 o                         
  -2  -9   6        126.15        112.52         4.86 o                         
  -1  -9   6         14.00         16.16         2.33 o                         
   0  -9   6         12.50         16.59         2.27 o                         
   1  -9   6          0.19          1.26         1.72 o                         
   2  -9   6         85.87         83.77         3.33 o                         
   3  -9   6        280.80        313.52         6.56 o                         
   4  -9   6        234.38        265.58         6.05 o                         
   5  -9   6         27.43         35.32         3.22 o                         
   6  -9   6        128.43        126.87         5.98 o                         
   7  -9   6         13.06         17.87         4.96 o                         
  -8  -8   6        120.14         39.89         7.06 o                         
  -7  -8   6         88.95         91.90         8.79 o                         
  -6  -8   6          7.18          8.08         3.34 o                         
  -5  -8   6          0.68          0.71         3.18 o                         
  -4  -8   6          0.11          2.37         2.30 o                         
  -3  -8   6         45.47         43.64         5.23 o                         
  -2  -8   6        266.55        289.29         7.53 o                         
  -1  -8   6          0.03          0.79         2.01 o                         
   0  -8   6         44.17         36.80         4.40 o                         
   1  -8   6        174.90        165.01         5.86 o                         
   2  -8   6          0.42          1.57         1.37 o                         
   3  -8   6        444.66        446.30         8.42 o                         
   4  -8   6         86.03         91.67         3.42 o                         
   5  -8   6         21.35         20.90         2.75 o                         
   6  -8   6         17.07         19.34         3.96 o                         
   7  -8   6          3.11         -2.35         3.12 o                         
  -8  -7   6          1.85         -3.23         4.04 o                         
  -7  -7   6          5.37          5.67         3.39 o                         
  -6  -7   6          7.01          2.78         3.45 o                         
  -5  -7   6        119.39        118.71         5.06 o                         
  -4  -7   6          7.36          7.49         5.59 o                         
  -3  -7   6          9.79          7.18         3.13 o                         
  -1  -7   6        176.08        174.13         4.91 o                         
   0  -7   6        141.60        140.11         4.94 o                         
   1  -7   6        206.70        199.37         4.20 o                         
   2  -7   6        401.22        379.50         7.07 o                         
   3  -7   6         22.98         27.06         3.06 o                         
   4  -7   6         38.79         36.95         2.47 o                         
   5  -7   6          2.83          4.33         2.16 o                         
   6  -7   6         52.17         59.01         4.39 o                         
   7  -7   6         29.01         28.75         3.48 o                         
   8  -7   6          1.36          1.63         4.78 o                         
  -9  -6   6         35.72          6.55         3.83 o                         
  -8  -6   6         54.53         46.51         8.06 o                         
  -7  -6   6          0.39          0.05         5.09 o                         
  -6  -6   6          9.27         12.60         2.81 o                         
  -5  -6   6         25.88         27.83         3.87 o                         
  -4  -6   6        219.32        221.95         6.35 o                         
  -3  -6   6         12.85         15.49         2.08 o                         
  -2  -6   6        384.33        362.32         8.40 o                         
  -1  -6   6        498.05        513.20        11.17 o                         
   0  -6   6        191.80        189.82         4.37 o                         
   1  -6   6        277.87        287.65         5.42 o                         
   2  -6   6        533.22        553.95         9.67 o                         
   3  -6   6        423.42        385.98        12.65 o                         
   4  -6   6        156.63        165.89         4.08 o                         
   5  -6   6         72.33         65.22         3.89 o                         
   6  -6   6          8.70          7.96         2.55 o                         
   7  -6   6          2.69          6.93         6.44 o                         
   8  -6   6         22.35         20.95         3.99 o                         
  -9  -5   6          0.49          0.63         3.65 o                         
  -8  -5   6          4.50          4.36         5.28 o                         
  -7  -5   6         67.19         80.29         5.09 o                         
  -6  -5   6         61.47         61.89         4.16 o                         
  -5  -5   6        130.87        141.25         5.01 o                         
  -4  -5   6          2.02          0.35         2.13 o                         
  -3  -5   6        104.15        110.26         3.72 o                         
  -2  -5   6        179.25        165.24         4.50 o                         
  -1  -5   6       1391.05       1377.82        27.64 o                         
   0  -5   6        140.88        132.86         3.12 o                         
   1  -5   6         80.29         75.90         2.12 o                         
   2  -5   6        176.99        170.91         3.64 o                         
   3  -5   6         54.06         58.84         2.87 o                         
   4  -5   6        264.68        261.00         6.85 o                         
   5  -5   6         58.64         58.15         3.66 o                         
   6  -5   6         11.35         13.71         3.49 o                         
   7  -5   6         93.69         98.85         5.52 o                         
   8  -5   6         11.69         16.04         4.72 o                         
  -9  -4   6         12.83         12.34         5.96 o                         
  -8  -4   6         28.60         33.65         4.15 o                         
  -7  -4   6         41.42         46.82         4.27 o                         
  -6  -4   6        274.08        280.86         5.84 o                         
  -5  -4   6        480.19        504.63        11.52 o                         
  -4  -4   6        592.57        599.40        17.84 o                         
  -3  -4   6        114.04        130.61         5.21 o                         
  -2  -4   6        136.82        133.89         3.81 o                         
  -1  -4   6         39.10         41.45         2.05 o                         
   0  -4   6         16.81         19.46         1.25 o                         
   1  -4   6        461.11        456.55         7.89 o                         
   2  -4   6         13.32         18.19         1.72 o                         
   3  -4   6         27.10         27.35         2.35 o                         
   4  -4   6         48.65         50.51         3.13 o                         
   5  -4   6         16.80         18.21         2.32 o                         
   6  -4   6          7.80          9.14         2.36 o                         
   7  -4   6        168.96        159.46         8.89 o                         
   8  -4   6         92.37        102.41         6.41 o                         
  -9  -3   6         75.64         70.93        10.81 o                         
  -8  -3   6         10.16         13.31         3.04 o                         
  -7  -3   6         37.62         46.43         2.91 o                         
  -6  -3   6          4.98          6.59         1.50 o                         
  -5  -3   6          0.41          2.24         2.12 o                         
  -4  -3   6          5.19          7.11         0.97 o                         
  -3  -3   6         81.09         77.85         2.82 o                         
  -2  -3   6         17.90         13.34         1.38 o                         
  -1  -3   6        444.70        445.60         7.63 o                         
   0  -3   6          4.58          3.89         0.76 o                         
   1  -3   6        252.90        244.81         4.53 o                         
   2  -3   6        445.32        422.07         9.28 o                         
   3  -3   6          9.65         10.00         1.52 o                         
   4  -3   6        930.58        951.61        19.96 o                         
   5  -3   6         12.90         14.86         4.41 o                         
   6  -3   6          7.87          7.60         2.31 o                         
   7  -3   6         30.22         38.78         9.44 o                         
   8  -3   6         29.23         30.92         3.94 o                         
 -10  -2   6          0.00         -0.64         5.00 o                         
  -9  -2   6        127.43        101.45         9.24 o                         
  -8  -2   6         44.35         43.64         3.17 o                         
  -7  -2   6          1.59          2.95         2.32 o                         
  -6  -2   6        129.55        136.97         3.57 o                         
  -5  -2   6        104.52        111.05         3.41 o                         
  -4  -2   6          7.81          7.33         0.96 o                         
  -3  -2   6         41.75         50.24         1.67 o                         
  -2  -2   6        179.47        173.98         3.42 o                         
  -1  -2   6        959.11        987.00        16.11 o                         
   0  -2   6       1432.79       1515.02        24.45 o                         
   1  -2   6        502.06        496.19        10.51 o                         
   2  -2   6         88.92         85.79         2.95 o                         
   3  -2   6         16.77         16.40         1.68 o                         
   4  -2   6         25.86         19.01         2.05 o                         
   5  -2   6        490.03        497.76        11.62 o                         
   6  -2   6         10.54          8.70         2.36 o                         
   7  -2   6         18.31         17.78         3.84 o                         
   8  -2   6          1.53          0.44         5.71 o                         
 -10  -1   6         92.95         23.02         5.61 o                         
  -9  -1   6         33.87         35.41         3.71 o                         
  -8  -1   6          2.82          4.01         2.82 o                         
  -7  -1   6          0.56          0.29         1.56 o                         
  -6  -1   6        180.34        202.52         4.53 o                         
  -5  -1   6         24.56         23.18         1.67 o                         
  -4  -1   6         49.37         48.91         1.77 o                         
  -3  -1   6        322.46        310.57         5.57 o                         
  -2  -1   6       1273.76       1295.12        20.99 o                         
  -1  -1   6        346.55        334.81         5.87 o                         
   0  -1   6        746.65        740.13        12.25 o                         
   1  -1   6         63.14         68.55         2.51 o                         
   2  -1   6        197.67        197.34         5.05 o                         
   3  -1   6         28.29         29.84         2.59 o                         
   4  -1   6        144.67        151.66         4.86 o                         
   5  -1   6        289.36        294.27         7.84 o                         
   6  -1   6        199.31        202.84         6.67 o                         
   7  -1   6          4.93         10.69         3.34 o                         
   8  -1   6          0.37         -0.68         3.39 o                         
 -10   0   6          0.28         -0.27         3.12 o                         
  -9   0   6        256.47        261.24        10.22 o                         
  -8   0   6         30.03         42.67         7.69 o                         
  -7   0   6          0.28          2.14         1.97 o                         
  -6   0   6        107.37        114.37         6.31 o                         
  -5   0   6         74.55         82.70         5.72 o                         
  -4   0   6         71.34         83.23         2.95 o                         
  -3   0   6        142.61        153.51         4.02 o                         
  -2   0   6        343.02        317.69         7.62 o                         
  -1   0   6       1241.22       1262.71        20.47 o                         
   0   0   6        348.26        361.14        15.02 o                         
   1   0   6         46.17         45.93         2.31 o                         
   2   0   6        269.31        259.38         6.29 o                         
   3   0   6        501.08        531.54        11.75 o                         
   4   0   6          9.47          7.92         1.76 o                         
   5   0   6         68.97         71.83         5.59 o                         
   6   0   6         77.39         73.23         4.62 o                         
   7   0   6          7.62          7.33         3.09 o                         
   8   0   6          0.81          1.67         6.17 o                         
 -10   1   6         20.26         19.94        11.08 o                         
  -9   1   6         11.19          9.18         2.99 o                         
  -8   1   6        168.70        182.32         6.29 o                         
  -7   1   6        135.73        143.89         5.23 o                         
  -6   1   6        150.12        168.52         5.19 o                         
  -5   1   6         33.50         26.23         2.97 o                         
  -4   1   6         97.08         95.20         3.22 o                         
  -3   1   6          6.89          7.76         1.19 o                         
  -2   1   6        282.84        297.89         6.81 o                         
  -1   1   6        696.66        662.60        11.06 o                         
   0   1   6        330.84        338.37         6.01 o                         
   1   1   6          0.38          0.65         1.02 o                         
   2   1   6          4.97          5.68         1.47 o                         
   3   1   6         70.62         70.03         3.58 o                         
   4   1   6         73.32         79.76         5.94 o                         
   5   1   6        103.76        104.09         4.65 o                         
   6   1   6        101.76        102.79        12.75 o                         
   7   1   6          0.41         -0.20         3.48 o                         
 -10   2   6          5.23          3.72         3.53 o                         
  -9   2   6        215.02        205.67         7.28 o                         
  -8   2   6         81.05         93.29        10.21 o                         
  -7   2   6          9.81         15.21         2.49 o                         
  -6   2   6         98.02         92.13         4.03 o                         
  -5   2   6        233.55        243.14        13.18 o                         
  -4   2   6        489.88        479.66        10.58 o                         
  -3   2   6         11.95         17.17         1.68 o                         
  -2   2   6          3.17          1.39         1.07 o                         
  -1   2   6         72.36         69.01         3.13 o                         
   0   2   6        480.34        490.70         8.48 o                         
   1   2   6        479.12        472.78         8.27 o                         
   2   2   6        155.80        147.11         3.59 o                         
   3   2   6         42.71         42.43         2.38 o                         
   4   2   6         16.45         16.57         1.83 o                         
   5   2   6          7.78          6.01         2.35 o                         
   6   2   6          7.22          7.08         3.83 o                         
   7   2   6          2.93          4.20         5.22 o                         
 -10   3   6          0.38          0.38         4.24 o                         
  -9   3   6          6.99          4.30         3.64 o                         
  -8   3   6        208.28        213.29         9.43 o                         
  -7   3   6         74.76         74.62         5.92 o                         
  -6   3   6         66.49         65.71         3.78 o                         
  -5   3   6         20.44         19.74         2.06 o                         
  -4   3   6         26.56         27.25         2.67 o                         
  -3   3   6       1031.14       1011.40        20.76 o                         
  -2   3   6        462.39        458.75        10.01 o                         
  -1   3   6        303.88        288.84         5.38 o                         
   0   3   6         63.15         68.54         1.85 o                         
   1   3   6        393.58        394.44         6.23 o                         
   2   3   6         57.37         57.16         2.26 o                         
   3   3   6          0.03         -0.16         1.44 o                         
   4   3   6          0.09          1.12         1.79 o                         
   5   3   6          2.63          2.10         2.03 o                         
   6   3   6         93.08         89.23         6.86 o                         
   7   3   6         39.26         38.26         6.70 o                         
  -9   4   6          2.79          1.63         3.48 o                         
  -8   4   6          6.63          5.99         2.98 o                         
  -7   4   6          0.33         -0.93         2.88 o                         
  -6   4   6         24.35         21.79         2.50 o                         
  -5   4   6        224.54        221.42         6.22 o                         
  -4   4   6        196.81        197.31         5.54 o                         
  -3   4   6        147.96        164.58         6.84 o                         
  -2   4   6        580.44        557.87        17.08 o                         
  -1   4   6         21.83         17.10         1.62 o                         
   0   4   6        212.18        215.36         3.87 o                         
   1   4   6        268.97        260.59         4.58 o                         
   2   4   6         21.40         24.11         1.57 o                         
   3   4   6         20.44         20.19         2.12 o                         
   4   4   6          1.31          0.32         2.94 o                         
   5   4   6          0.12          1.72         2.28 o                         
   6   4   6         41.26         38.26         3.55 o                         
  -9   5   6         29.93         42.93         4.52 o                         
  -8   5   6         77.06         62.89         6.01 o                         
  -7   5   6        124.50        118.28        10.20 o                         
  -6   5   6         18.69         16.71         3.07 o                         
  -5   5   6         13.09         20.73         3.08 o                         
  -4   5   6          2.44          1.96         1.78 o                         
  -3   5   6        631.89        630.89        13.77 o                         
  -2   5   6        152.67        147.08         6.48 o                         
  -1   5   6        290.82        281.23         5.32 o                         
   0   5   6         16.38         17.58         1.37 o                         
   1   5   6        510.63        525.43         8.25 o                         
   2   5   6        419.91        437.80        10.25 o                         
   3   5   6          0.04          0.84         2.88 o                         
   4   5   6         25.67         32.19         5.10 o                         
   5   5   6          7.49          7.92         2.65 o                         
   6   5   6          4.25          1.62         3.06 o                         
  -9   6   6         91.78         83.33        14.01 o                         
  -8   6   6          5.60          3.99         3.45 o                         
  -7   6   6          7.94          5.41         2.97 o                         
  -6   6   6        109.85        112.23         5.31 o                         
  -5   6   6        152.59        141.21         8.26 o                         
  -4   6   6          6.63          8.08         3.50 o                         
  -3   6   6         30.50         32.80         3.10 o                         
  -2   6   6        198.78        194.15         5.68 o                         
  -1   6   6          9.41          8.15         1.92 o                         
   0   6   6        278.17        302.60         5.37 o                         
   1   6   6          0.66          3.54         1.82 o                         
   2   6   6        151.36        154.82         5.68 o                         
   3   6   6        141.73        161.82         7.42 o                         
   4   6   6          4.50          8.27         2.71 o                         
   5   6   6         48.22         44.66         4.73 o                         
  -8   7   6         45.48         46.47         4.73 o                         
  -7   7   6        141.26        111.01        14.56 o                         
  -6   7   6         97.69        107.16         5.76 o                         
  -5   7   6         16.03         17.06         2.93 o                         
  -4   7   6          5.91          8.08         2.54 o                         
  -3   7   6         31.77         33.29         3.24 o                         
  -2   7   6          4.14          8.37         2.20 o                         
  -1   7   6         26.52         27.27         1.86 o                         
   0   7   6          0.83          2.74         1.84 o                         
   1   7   6        100.00        103.78         4.58 o                         
   2   7   6         85.10         91.03         4.27 o                         
   3   7   6          2.46          0.55         4.07 o                         
   4   7   6         26.71         31.30         3.30 o                         
   5   7   6          9.01          4.97         7.31 o                         
  -8   8   6         28.61         34.11         4.82 o                         
  -7   8   6          4.04          5.76         3.75 o                         
  -6   8   6          0.43          0.95         3.71 o                         
  -5   8   6          5.86          9.91         3.08 o                         
  -4   8   6         33.68         33.05         3.33 o                         
  -3   8   6          6.95          7.83         2.72 o                         
  -2   8   6         51.25         57.04         4.38 o                         
  -1   8   6          5.72          7.12         2.52 o                         
   0   8   6          1.54          0.96         2.36 o                         
   1   8   6         22.30         19.12         3.89 o                         
   2   8   6         52.81         60.88         4.21 o                         
   3   8   6         84.46         82.72         5.19 o                         
   4   8   6          1.28          4.07         4.54 o                         
  -7   9   6         44.67         50.30         5.12 o                         
  -6   9   6         23.08         22.02         4.11 o                         
  -5   9   6         14.56         15.76         7.27 o                         
  -4   9   6          0.01          1.06         3.21 o                         
  -3   9   6         37.15         32.04         3.62 o                         
  -2   9   6        167.24        172.12         6.60 o                         
  -1   9   6        181.16        198.80         7.38 o                         
   0   9   6          0.47          1.77         3.38 o                         
   1   9   6          2.77          7.25         3.19 o                         
   2   9   6          9.04          3.34         8.09 o                         
   3   9   6          0.76          2.34         4.17 o                         
  -6  10   6         37.23         43.44         7.87 o                         
  -5  10   6         60.31         64.64         5.59 o                         
  -4  10   6         29.95         37.03         4.73 o                         
  -3  10   6         21.42         29.23         4.14 o                         
  -2  10   6          2.92          1.95         3.95 o                         
  -1  10   6         91.53         92.16         7.45 o                         
   0  10   6        108.36        116.45        11.91 o                         
   1  10   6          1.87         -5.91         8.72 o                         
   2  10   6         17.95         -0.45         4.21 o                         
  -5  11   6          3.12          3.73         4.48 o                         
  -4  11   6          7.82         10.81         4.40 o                         
  -3  11   6         66.00         51.92        16.11 o                         
  -2  11   6        167.82        166.98        10.98 o                         
  -1  11   6         10.97         15.23         4.26 o                         
   0  11   6         56.13         67.45        10.18 o                         
  -2 -14   7         70.17         82.59         7.90 o                         
  -1 -14   7          6.96         17.82         4.62 o                         
   0 -14   7         22.94         33.50         6.58 o                         
   1 -14   7        208.23        221.76         8.85 o                         
   2 -14   7          2.32          3.23         5.94 o                         
   3 -14   7          0.01         -0.69         6.87 o                         
  -4 -13   7         11.23         14.78         5.04 o                         
  -3 -13   7          2.31         -0.18         4.57 o                         
  -2 -13   7         12.83         17.51         4.17 o                         
  -1 -13   7         63.74         63.88         8.29 o                         
   0 -13   7        106.68        100.36         6.47 o                         
   1 -13   7          6.61          7.48         5.21 o                         
   2 -13   7         99.62        116.82         9.53 o                         
   3 -13   7          0.02          2.02         4.19 o                         
   4 -13   7         25.51         32.36         7.06 o                         
  -5 -12   7         21.07         18.39         4.96 o                         
  -4 -12   7         41.07         44.38         7.88 o                         
  -3 -12   7        115.58        117.11        21.40 o                         
  -2 -12   7          8.12          4.63         4.16 o                         
  -1 -12   7        131.41        141.54         6.34 o                         
   0 -12   7          6.82          3.60         3.93 o                         
   1 -12   7         18.44         20.27         3.37 o                         
   2 -12   7          4.37          4.25         3.28 o                         
   3 -12   7          0.40          0.36         4.89 o                         
   4 -12   7          4.68          7.64         3.97 o                         
   5 -12   7         30.58         29.59         5.72 o                         
  -6 -11   7         54.71         56.09         5.79 o                         
  -5 -11   7          5.28          1.29         3.95 o                         
  -4 -11   7        208.44        182.96        10.51 o                         
  -3 -11   7         88.64         93.42         5.79 o                         
  -2 -11   7          6.44          6.27         2.93 o                         
  -1 -11   7         36.07         40.53         3.47 o                         
   0 -11   7          2.38          6.29         2.71 o                         
   1 -11   7         12.06         13.18         2.82 o                         
   2 -11   7        162.04        208.10         7.07 o                         
   3 -11   7         52.39         58.33         3.93 o                         
   4 -11   7         55.36         61.88         4.36 o                         
   5 -11   7          9.99         11.27         5.41 o                         
   6 -11   7          0.01          0.14         4.45 o                         
  -7 -10   7         10.65         12.10         4.78 o                         
  -6 -10   7          0.01         -1.17         4.12 o                         
  -5 -10   7        183.91        183.39         8.12 o                         
  -4 -10   7          0.04          0.47         3.05 o                         
  -3 -10   7         15.00         17.61         3.00 o                         
  -2 -10   7         52.14         61.16         7.71 o                         
  -1 -10   7         38.10         39.74         3.76 o                         
   0 -10   7         31.45         39.02         4.50 o                         
   1 -10   7        123.71        141.27         5.44 o                         
   2 -10   7          1.33          2.63         1.87 o                         
   3 -10   7        264.05        306.77         6.79 o                         
   4 -10   7        103.05        113.04         4.43 o                         
   5 -10   7         37.56         34.39         3.62 o                         
   6 -10   7          0.34          1.63         3.55 o                         
  -7  -9   7          3.02          0.12         4.51 o                         
  -6  -9   7          3.77          8.29         5.73 o                         
  -5  -9   7         27.64         31.98         3.60 o                         
  -4  -9   7        152.66        151.47         5.96 o                         
  -3  -9   7         37.96         38.15         3.85 o                         
  -2  -9   7         27.81         19.68         2.55 o                         
  -1  -9   7         13.42         14.72         4.00 o                         
   0  -9   7        241.14        243.82         6.82 o                         
   1  -9   7        298.47        290.93         5.98 o                         
   2  -9   7         80.04         99.66         3.46 o                         
   3  -9   7          1.94          4.34         2.43 o                         
   4  -9   7          1.69          1.96         2.07 o                         
   5  -9   7          1.39          1.40         3.13 o                         
   6  -9   7          5.67         -2.67         3.07 o                         
   7  -9   7         34.95         37.48         5.75 o                         
  -8  -8   7         85.53         59.55        14.92 o                         
  -7  -8   7          0.18          2.82         3.84 o                         
  -6  -8   7        202.10        213.32         7.69 o                         
  -5  -8   7          1.35          0.15         2.69 o                         
  -4  -8   7         33.82         29.39         2.92 o                         
  -3  -8   7         12.22          7.93         2.16 o                         
  -2  -8   7         10.26         10.30         2.05 o                         
  -1  -8   7        220.18        225.43         6.24 o                         
   0  -8   7        171.60        158.60         7.14 o                         
   1  -8   7         16.65         21.10         1.60 o                         
   2  -8   7         53.18         48.81         3.05 o                         
   3  -8   7        345.41        397.60         7.74 o                         
   4  -8   7        112.98        114.23         3.83 o                         
   5  -8   7          0.05         -2.59         2.59 o                         
   6  -8   7         20.99         22.21         6.63 o                         
   7  -8   7         39.71         51.35         7.69 o                         
  -8  -7   7         82.26         88.70         9.49 o                         
  -7  -7   7         57.08         55.43         4.48 o                         
  -6  -7   7          4.84          4.66         4.64 o                         
  -5  -7   7         75.29         75.40         4.48 o                         
  -4  -7   7        144.34        147.71         5.19 o                         
  -3  -7   7          9.65          8.01         2.75 o                         
  -2  -7   7        204.55        209.34         5.86 o                         
  -1  -7   7        274.15        274.30         9.69 o                         
   0  -7   7       1563.83       1456.82        24.28 o                         
   1  -7   7        429.79        397.41         7.52 o                         
   2  -7   7        347.66        333.35         6.44 o                         
   3  -7   7        372.75        379.05         7.28 o                         
   4  -7   7        110.50        123.41         7.91 o                         
   5  -7   7          0.48         -2.69         2.69 o                         
   6  -7   7          5.65          7.70         2.81 o                         
   7  -7   7         18.72         20.12         5.05 o                         
  -9  -6   7          0.52          3.82         3.65 o                         
  -8  -6   7          8.88          8.31         4.45 o                         
  -7  -6   7          7.61          6.62         3.13 o                         
  -6  -6   7         80.03         77.97         4.80 o                         
  -5  -6   7         43.80         46.40         3.81 o                         
  -4  -6   7        537.31        535.36        12.17 o                         
  -3  -6   7        814.36        856.10        25.89 o                         
  -2  -6   7         23.62         25.39         2.40 o                         
  -1  -6   7        196.31        199.19         5.30 o                         
   0  -6   7        659.90        619.83        10.61 o                         
   1  -6   7        206.43        202.89         4.23 o                         
   2  -6   7         93.99        100.93         3.31 o                         
   3  -6   7        185.94        183.52         7.12 o                         
   4  -6   7        103.67        101.30         5.50 o                         
   5  -6   7         61.69         63.44         6.84 o                         
   6  -6   7          8.18          6.95         2.72 o                         
   7  -6   7        138.26        130.85        17.96 o                         
  -9  -5   7         18.99         14.40         3.93 o                         
  -8  -5   7         62.98         67.54        10.52 o                         
  -7  -5   7        407.17        411.79        10.71 o                         
  -6  -5   7        143.48        147.37         5.49 o                         
  -5  -5   7        332.00        348.93         8.75 o                         
  -4  -5   7         26.61         28.42         2.69 o                         
  -3  -5   7        157.07        152.32         4.56 o                         
  -2  -5   7          9.47          6.56         1.43 o                         
  -1  -5   7         36.11         32.16         1.54 o                         
   0  -5   7         45.06         40.20         1.67 o                         
   1  -5   7        159.87        158.11         3.42 o                         
   2  -5   7        293.47        278.33         6.74 o                         
   3  -5   7          9.86         11.13         1.76 o                         
   4  -5   7         67.55         74.74         3.78 o                         
   5  -5   7        248.95        244.96         7.12 o                         
   6  -5   7          3.74          2.61         2.57 o                         
   7  -5   7          5.25         13.02         4.08 o                         
   8  -5   7          9.61         24.12         6.22 o                         
  -9  -4   7          6.90          3.11         3.83 o                         
  -8  -4   7          2.54          3.58         3.15 o                         
  -7  -4   7          1.32          0.48         2.50 o                         
  -6  -4   7         20.05         16.14         2.68 o                         
  -5  -4   7         45.06         40.16         3.86 o                         
  -4  -4   7        250.10        248.14         8.02 o                         
  -3  -4   7        556.51        577.14        12.41 o                         
  -2  -4   7       1682.93       1643.84        33.92 o                         
  -1  -4   7       1755.08       1769.88        28.58 o                         
   0  -4   7        306.20        300.04         5.48 o                         
   1  -4   7          4.32          4.46         0.87 o                         
   2  -4   7         11.17         10.37         2.58 o                         
   3  -4   7        154.45        150.58         6.68 o                         
   4  -4   7         39.32         45.76         3.25 o                         
   5  -4   7          7.92          8.29         2.18 o                         
   6  -4   7         17.03         17.78         2.83 o                         
   7  -4   7         60.37         70.86        15.74 o                         
   8  -4   7         26.74         28.42         6.55 o                         
  -9  -3   7         31.03         25.53         5.86 o                         
  -8  -3   7         18.98         23.69         5.15 o                         
  -7  -3   7         68.48         66.42         3.09 o                         
  -6  -3   7         11.66         10.05         2.00 o                         
  -5  -3   7        285.61        282.64         5.60 o                         
  -4  -3   7        241.36        255.08         4.95 o                         
  -3  -3   7        368.10        371.89         6.65 o                         
  -2  -3   7        102.26        102.67         3.48 o                         
  -1  -3   7        174.50        185.93         3.71 o                         
   0  -3   7        100.52        108.11         2.53 o                         
   1  -3   7          0.37          0.04         0.78 o                         
   2  -3   7        602.91        563.43        12.15 o                         
   3  -3   7        207.59        222.00         5.92 o                         
   4  -3   7         67.84         65.21         3.51 o                         
   5  -3   7          3.43          0.81         1.99 o                         
   6  -3   7         94.29         88.35         4.91 o                         
   7  -3   7         30.34         32.80         3.64 o                         
   8  -3   7         27.11         27.68         6.38 o                         
 -10  -2   7          0.88          0.53         4.82 o                         
  -8  -2   7        263.44        273.26         6.97 o                         
  -7  -2   7         22.68         28.04         2.09 o                         
  -6  -2   7         95.43         93.70         3.05 o                         
  -5  -2   7          1.65         -0.06         1.10 o                         
  -4  -2   7          0.43          1.71         1.39 o                         
  -3  -2   7          0.19          0.95         1.04 o                         
  -2  -2   7        474.18        478.76         8.26 o                         
  -1  -2   7        547.56        566.51         9.60 o                         
   0  -2   7        506.40        516.93         8.82 o                         
   1  -2   7         86.75         84.37         2.92 o                         
   2  -2   7         14.38         14.66         1.64 o                         
   3  -2   7       1762.21       1850.41        37.24 o                         
   4  -2   7         37.40         47.33         4.34 o                         
   5  -2   7         33.35         35.57         3.17 o                         
   6  -2   7          8.85          7.82         2.60 o                         
   7  -2   7          0.01         -1.57         3.11 o                         
 -10  -1   7         12.83          4.57         5.14 o                         
  -9  -1   7          3.05          2.91         3.09 o                         
  -8  -1   7        119.06        128.07         5.28 o                         
  -7  -1   7        179.06        180.93         5.37 o                         
  -6  -1   7         70.85         79.48         2.84 o                         
  -5  -1   7         26.01         24.43         1.84 o                         
  -4  -1   7         87.18         87.42         2.37 o                         
  -3  -1   7          2.81          4.82         0.89 o                         
  -2  -1   7        197.96        209.35         4.06 o                         
  -1  -1   7         19.51         18.23         1.31 o                         
   0  -1   7        192.58        199.33         3.88 o                         
   1  -1   7         32.58         42.69         2.23 o                         
   2  -1   7        157.88        159.48         4.56 o                         
   3  -1   7         28.04         31.37         2.96 o                         
   4  -1   7        599.80        612.86        13.75 o                         
   5  -1   7         32.06         33.65         4.85 o                         
   6  -1   7         29.08         34.37         3.85 o                         
   7  -1   7         13.95         17.08         3.36 o                         
 -10   0   7         75.42         27.95         5.94 o                         
  -9   0   7        106.02         92.10         5.90 o                         
  -8   0   7        196.45        201.44         6.56 o                         
  -7   0   7        114.06        114.94         4.66 o                         
  -6   0   7        167.04        170.90         8.35 o                         
  -5   0   7          1.44          1.69         1.51 o                         
  -4   0   7          0.86          3.67         1.30 o                         
  -3   0   7        246.45        234.00         4.49 o                         
  -2   0   7          9.08         10.82         0.99 o                         
  -1   0   7          1.10          1.32         0.81 o                         
   0   0   7          2.97          2.65         0.80 o                         
   1   0   7         89.41         76.78         2.93 o                         
   2   0   7        164.04        177.28         7.25 o                         
   3   0   7        947.65        986.08        20.67 o                         
   4   0   7         25.76         26.84         2.45 o                         
   5   0   7         64.19         72.00         4.31 o                         
   6   0   7          0.08          0.91         3.64 o                         
   7   0   7         24.93         20.31         4.50 o                         
  -9   1   7         14.71         24.22         4.20 o                         
  -8   1   7         48.00         45.82         4.28 o                         
  -7   1   7         67.56         71.78         4.28 o                         
  -6   1   7         68.16         70.02         3.75 o                         
  -5   1   7         37.48         35.47         3.20 o                         
  -4   1   7        135.08        147.57         4.34 o                         
  -3   1   7        368.80        361.72         8.20 o                         
  -2   1   7        941.57        951.43        15.73 o                         
  -1   1   7        357.47        348.92         6.27 o                         
   0   1   7        134.06        129.32         2.93 o                         
   1   1   7        158.85        146.38         4.27 o                         
   2   1   7        317.70        328.83         7.90 o                         
   3   1   7          5.55          6.82         3.14 o                         
   4   1   7         78.30         75.99         3.99 o                         
   5   1   7         40.13         42.17         4.05 o                         
   6   1   7          3.33          2.84         4.20 o                         
   7   1   7         25.59         22.69         4.08 o                         
 -10   2   7         74.98         36.28         6.29 o                         
  -9   2   7         10.69         10.12         3.86 o                         
  -8   2   7         45.87         56.00         4.60 o                         
  -7   2   7         21.60         20.38         2.67 o                         
  -6   2   7         25.72         23.59         2.42 o                         
  -5   2   7        592.10        617.08        13.55 o                         
  -4   2   7        427.56        405.72        11.88 o                         
  -3   2   7        190.87        190.58         5.06 o                         
  -2   2   7       1329.43       1339.59        26.97 o                         
  -1   2   7       1349.02       1358.93        22.20 o                         
   0   2   7        459.49        449.27         7.96 o                         
   1   2   7          0.07          1.22         1.19 o                         
   2   2   7        495.56        528.66        14.86 o                         
   3   2   7         15.74         16.59         2.59 o                         
   4   2   7        284.53        291.05         7.98 o                         
   5   2   7         32.11         37.12         4.85 o                         
   6   2   7         36.42         31.81         3.62 o                         
 -10   3   7         73.07         29.16         6.29 o                         
  -9   3   7          0.12          4.83         3.98 o                         
  -8   3   7          0.32          1.58         3.24 o                         
  -7   3   7        123.41        120.51         5.11 o                         
  -6   3   7          2.36          1.41         3.44 o                         
  -5   3   7        516.91        519.93        11.80 o                         
  -4   3   7        155.16        148.03         4.62 o                         
  -3   3   7         41.46         47.34         3.84 o                         
  -2   3   7        544.83        536.60        11.65 o                         
  -1   3   7          9.95          9.12         1.14 o                         
   0   3   7         33.57         32.66         2.06 o                         
   1   3   7        124.24        121.13         3.20 o                         
   2   3   7          7.80          5.51         2.34 o                         
   3   3   7          6.99          8.41         1.74 o                         
   4   3   7        177.84        173.12         6.21 o                         
   5   3   7         10.51         12.64         3.17 o                         
   6   3   7         77.74         85.89         6.26 o                         
  -9   4   7         83.42         80.46         9.06 o                         
  -8   4   7          0.10          0.13         3.06 o                         
  -7   4   7          2.03          2.82         2.58 o                         
  -6   4   7         19.65         22.54         2.62 o                         
  -5   4   7        112.18        104.84         4.37 o                         
  -4   4   7          5.26          4.74         1.78 o                         
  -3   4   7        320.05        327.47        10.45 o                         
  -2   4   7        320.67        317.08         7.65 o                         
  -1   4   7        962.96        923.26        20.90 o                         
   0   4   7        142.74        145.78         3.90 o                         
   1   4   7         33.72         33.65         2.03 o                         
   2   4   7        211.78        212.09         5.07 o                         
   3   4   7         98.12        102.08         3.83 o                         
   4   4   7          1.02          1.22         2.15 o                         
   5   4   7         52.60         46.53         7.94 o                         
   6   4   7         19.21         14.89         3.99 o                         
  -9   5   7          3.96          5.95         3.91 o                         
  -8   5   7         15.39         16.46         4.99 o                         
  -7   5   7          2.50          2.48         2.84 o                         
  -6   5   7        122.37        124.25         5.21 o                         
  -5   5   7        365.64        355.72         9.08 o                         
  -4   5   7         67.97         61.41         3.66 o                         
  -3   5   7         62.97         70.70         3.61 o                         
  -2   5   7         73.48         84.69         3.81 o                         
  -1   5   7        130.55        120.78         5.66 o                         
   0   5   7         42.78         47.41         2.20 o                         
   1   5   7         35.85         44.08         2.40 o                         
   2   5   7         70.92         81.69         3.63 o                         
   3   5   7         74.04         77.14         3.89 o                         
   4   5   7          0.97          3.56         2.58 o                         
   5   5   7         55.88         49.39         8.82 o                         
  -9   6   7        113.02        116.24         7.88 o                         
  -8   6   7         87.20         92.25        18.05 o                         
  -7   6   7          2.37          6.27         3.14 o                         
  -6   6   7         24.95         30.87         3.69 o                         
  -5   6   7         17.72         16.16         2.60 o                         
  -4   6   7        141.62        160.67         5.72 o                         
  -3   6   7         62.83         63.31         7.19 o                         
  -2   6   7          2.45          1.61         1.99 o                         
  -1   6   7        245.25        251.88        12.73 o                         
   0   6   7         16.14         19.15         2.42 o                         
   1   6   7         41.30         56.61         2.88 o                         
   2   6   7        158.41        172.26         5.12 o                         
   3   6   7         95.05        101.57         4.64 o                         
   4   6   7         10.23         15.53         5.32 o                         
   5   6   7          0.77         -0.29         3.34 o                         
  -8   7   7          0.11         -3.62         4.02 o                         
  -7   7   7         16.45         19.29         3.83 o                         
  -6   7   7         34.33         41.28         3.83 o                         
  -5   7   7         18.55         22.32         3.13 o                         
  -4   7   7          3.49          0.52         7.71 o                         
  -3   7   7        156.01        163.16         5.78 o                         
  -2   7   7          7.36          5.76         2.38 o                         
  -1   7   7        216.60        229.85         6.90 o                         
   0   7   7         33.29         36.29         3.92 o                         
   1   7   7          0.55          1.83         1.93 o                         
   2   7   7          0.28          2.51         2.59 o                         
   3   7   7         23.65         26.36         3.57 o                         
   4   7   7         41.62         33.08         3.58 o                         
  -8   8   7          7.50         15.38         4.56 o                         
  -7   8   7         14.07         14.61         4.22 o                         
  -6   8   7         32.97         35.54         4.24 o                         
  -5   8   7         10.32         10.20         5.95 o                         
  -4   8   7        155.76        151.48        13.47 o                         
  -3   8   7         65.84         71.54         5.10 o                         
  -2   8   7         15.02         15.49         4.09 o                         
  -1   8   7          1.34          5.02         3.70 o                         
   0   8   7         58.56         60.63         4.10 o                         
   1   8   7         30.92         27.20         2.73 o                         
   2   8   7         15.72         16.57         4.01 o                         
   3   8   7          0.33          0.80         3.23 o                         
  -7   9   7          0.23         -2.53         4.33 o                         
  -6   9   7          4.99          0.00         6.48 o                         
  -5   9   7         44.32         49.44         5.94 o                         
  -4   9   7          0.10          1.63        10.49 o                         
  -3   9   7        438.47        462.05        17.29 o                         
  -2   9   7        153.56        152.11         6.86 o                         
  -1   9   7          0.00          3.41         3.34 o                         
   0   9   7         41.28         48.44         4.65 o                         
   1   9   7         38.92         25.57         4.76 o                         
   2   9   7         37.05         10.15         4.34 o                         
  -6  10   7         26.06         34.85         7.49 o                         
  -5  10   7        101.73         98.21        12.00 o                         
  -4  10   7         41.04         47.99         6.43 o                         
  -3  10   7         32.69         30.30         5.59 o                         
  -2  10   7        155.84        165.64         7.81 o                         
  -1  10   7          4.98          8.18         3.95 o                         
   0  10   7          1.42          6.76         4.00 o                         
  -4  11   7         15.11         24.77         7.23 o                         
  -3  11   7          9.75          6.65         4.27 o                         
  -2  11   7          0.02          4.31         7.01 o                         
  -2 -14   8          5.84          6.63         4.90 o                         
  -1 -14   8         16.74         21.46         4.81 o                         
   0 -14   8         73.91         87.12         7.22 o                         
   1 -14   8          1.71          3.32         4.33 o                         
   2 -14   8         13.00          7.22         4.58 o                         
   3 -14   8         11.18         18.46         5.07 o                         
  -4 -13   8         46.39         45.33         5.33 o                         
  -3 -13   8        104.46        106.87         7.77 o                         
  -2 -13   8          6.84          7.01         3.98 o                         
  -1 -13   8          0.38         -3.74         3.74 o                         
   0 -13   8         20.11         29.68         5.57 o                         
   1 -13   8          9.25          1.43         5.50 o                         
   2 -13   8         12.14          6.31         5.65 o                         
   3 -13   8          2.69          4.97         6.03 o                         
   4 -13   8          3.19         11.57         5.19 o                         
  -5 -12   8         44.85         41.82         5.20 o                         
  -4 -12   8          0.45         -0.37         5.63 o                         
  -3 -12   8          2.32          5.94         3.79 o                         
  -2 -12   8          8.09          9.24         3.50 o                         
  -1 -12   8         79.03         86.97         5.73 o                         
   0 -12   8        148.17        173.82        10.84 o                         
   1 -12   8          3.80          7.81         3.78 o                         
   2 -12   8          1.50         -0.58         3.32 o                         
   3 -12   8         31.53         43.41         6.29 o                         
   4 -12   8          4.01          7.33         4.29 o                         
   5 -12   8         42.36         26.15         5.65 o                         
  -6 -11   8          0.65          6.17         5.75 o                         
  -5 -11   8         30.81         33.67         5.02 o                         
  -3 -11   8         36.42         33.27         3.84 o                         
  -2 -11   8          0.00         -1.31         2.86 o                         
  -1 -11   8         28.53         26.09         3.25 o                         
   0 -11   8        158.88        174.87         6.22 o                         
   1 -11   8        179.31        208.78         7.16 o                         
   2 -11   8         39.06         42.52         5.35 o                         
   3 -11   8          0.18         -0.73         2.44 o                         
   4 -11   8         25.41         31.15         3.65 o                         
   5 -11   8          0.30         -2.05         4.55 o                         
  -7 -10   8         35.32         40.56         5.42 o                         
  -6 -10   8          4.40         -3.50         4.55 o                         
  -5 -10   8        104.47         92.28         8.44 o                         
  -4 -10   8         26.77         31.07         3.55 o                         
  -3 -10   8         16.73         18.07         3.03 o                         
  -2 -10   8         22.78         27.26         3.09 o                         
  -1 -10   8        156.71        153.29         5.73 o                         
   0 -10   8         69.51         74.78         7.10 o                         
   1 -10   8         14.45         24.57         4.01 o                         
   2 -10   8         34.77         37.49         2.94 o                         
   3 -10   8         93.86         92.56         4.14 o                         
   4 -10   8          7.01          8.85         2.94 o                         
   5 -10   8          2.66          9.12         3.29 o                         
   6 -10   8          4.75          8.54         6.21 o                         
  -7  -9   8          2.09          0.69         4.23 o                         
  -5  -9   8          1.99         -0.59         4.48 o                         
  -4  -9   8          1.07         -0.49         4.44 o                         
  -3  -9   8          0.92         -0.24         3.08 o                         
  -2  -9   8         27.43         20.93         2.69 o                         
  -1  -9   8          3.03          2.13         2.15 o                         
   0  -9   8        227.09        229.72         6.62 o                         
   1  -9   8        167.75        184.72         4.50 o                         
   2  -9   8          7.09          3.72         2.26 o                         
   3  -9   8          1.99         -0.42         1.92 o                         
   4  -9   8         96.61        107.43         5.24 o                         
   5  -9   8         93.11         95.33         5.53 o                         
   6  -9   8        119.39        119.02         9.46 o                         
  -8  -8   8          0.47         -0.95         4.28 o                         
  -7  -8   8         18.96         14.51         3.97 o                         
  -6  -8   8         48.15         59.98         5.26 o                         
  -5  -8   8        114.92        123.77         6.75 o                         
  -4  -8   8         33.74         33.33         3.37 o                         
  -3  -8   8         92.87         79.79         4.19 o                         
  -2  -8   8        217.41        199.60         6.04 o                         
  -1  -8   8         81.51         78.34         3.88 o                         
   0  -8   8        179.07        157.31         5.15 o                         
   1  -8   8        119.55        122.73         3.41 o                         
   2  -8   8         31.76         38.49         2.50 o                         
   3  -8   8        132.80        139.29         3.99 o                         
   4  -8   8         45.12         46.44         4.50 o                         
   5  -8   8         54.87         60.64         7.35 o                         
   6  -8   8         86.34         87.34        15.48 o                         
   7  -8   8          5.09          5.04         3.78 o                         
  -8  -7   8         47.26         39.80         4.66 o                         
  -7  -7   8          0.04         -1.47         3.34 o                         
  -6  -7   8         82.39         80.63         5.10 o                         
  -5  -7   8         77.87         78.23         5.20 o                         
  -4  -7   8         15.31         16.42         2.47 o                         
  -3  -7   8        161.36        160.98         5.21 o                         
  -2  -7   8        786.61        816.57        17.43 o                         
  -1  -7   8         58.77         56.15         4.61 o                         
   0  -7   8        154.88        156.58         7.56 o                         
   1  -7   8        304.59        265.63         5.34 o                         
   2  -7   8          3.88          7.62         1.64 o                         
   3  -7   8          0.03          0.16         1.45 o                         
   4  -7   8        109.75        111.02         4.86 o                         
   5  -7   8         83.01         82.75         4.87 o                         
   6  -7   8         27.65         30.98         3.62 o                         
   7  -7   8          7.32         16.02         7.65 o                         
  -9  -6   8         15.91          6.32         3.84 o                         
  -8  -6   8          2.21          0.64         3.71 o                         
  -7  -6   8         17.05         18.75         3.46 o                         
  -6  -6   8          6.12          3.77         3.64 o                         
  -5  -6   8        346.31        347.20         8.97 o                         
  -4  -6   8         84.99         74.22         3.81 o                         
  -3  -6   8         37.65         39.71         3.06 o                         
  -2  -6   8        894.04        866.98        58.33 o                         
  -1  -6   8        903.76        888.88        18.51 o                         
   0  -6   8        172.69        141.85         3.39 o                         
   1  -6   8         58.15         50.97         2.16 o                         
   2  -6   8          3.43          2.25         1.24 o                         
   3  -6   8         25.22         25.48         2.31 o                         
   4  -6   8         10.12         10.15         2.51 o                         
   5  -6   8          7.60          6.62         2.42 o                         
   6  -6   8         12.20          9.33         4.60 o                         
   7  -6   8         41.40         44.85         4.22 o                         
  -9  -5   8         27.22         19.14         5.61 o                         
  -8  -5   8          1.05          3.81         3.59 o                         
  -7  -5   8          2.73          2.05         3.02 o                         
  -6  -5   8        119.92        124.57         5.15 o                         
  -5  -5   8          1.24          6.89         2.20 o                         
  -4  -5   8        666.92        713.75        15.81 o                         
  -3  -5   8        441.59        437.43         9.97 o                         
  -2  -5   8        295.59        296.11         7.16 o                         
  -1  -5   8        118.97        108.26         2.71 o                         
   0  -5   8        235.31        242.15         4.75 o                         
   1  -5   8        439.95        408.23         8.54 o                         
   2  -5   8          2.36          0.75         1.05 o                         
   3  -5   8          5.75          8.40         1.85 o                         
   4  -5   8          9.38         11.84         2.13 o                         
   5  -5   8         71.73         76.41         4.46 o                         
   6  -5   8         14.28         17.01         3.32 o                         
   7  -5   8        128.06        132.43         8.06 o                         
  -9  -4   8          9.75         -2.59         5.28 o                         
  -8  -4   8          0.41         -3.07         3.07 o                         
  -7  -4   8         40.59         43.34         3.95 o                         
  -6  -4   8         37.50         39.75         2.62 o                         
  -5  -4   8        179.24        167.73         4.72 o                         
  -4  -4   8         80.06         78.96         3.60 o                         
  -3  -4   8        146.19        151.87         5.21 o                         
  -2  -4   8        497.74        489.67         8.57 o                         
  -1  -4   8        467.13        435.95         8.14 o                         
   0  -4   8        240.71        228.78         4.48 o                         
   1  -4   8          5.57          5.00         1.02 o                         
   2  -4   8        164.61        156.70         4.69 o                         
   3  -4   8        125.08        125.03         4.37 o                         
   4  -4   8        133.17        123.73         6.70 o                         
   5  -4   8         11.95         14.12         2.56 o                         
   6  -4   8          0.59          0.18         2.84 o                         
   7  -4   8          5.95          5.72         3.36 o                         
  -9  -3   8          9.87         11.10         5.33 o                         
  -8  -3   8         10.27         14.14         3.06 o                         
  -7  -3   8        116.05        114.99         5.10 o                         
  -6  -3   8        148.30        149.09         4.76 o                         
  -5  -3   8        205.81        205.14         4.44 o                         
  -4  -3   8        312.34        301.26        10.85 o                         
  -3  -3   8         67.08         65.81         2.16 o                         
  -2  -3   8         39.38         41.14         1.71 o                         
  -1  -3   8          3.46          3.12         0.92 o                         
   0  -3   8         49.02         49.13         1.82 o                         
   1  -3   8        756.60        721.56        15.16 o                         
   2  -3   8          7.21          5.58         2.26 o                         
   3  -3   8         32.40         27.30         4.78 o                         
   4  -3   8         74.57         75.03         4.19 o                         
   5  -3   8          2.38          2.28         2.24 o                         
   6  -3   8         79.26         80.56         5.77 o                         
   7  -3   8         69.57         64.03         5.74 o                         
 -10  -2   8        115.54         38.18         6.35 o                         
  -9  -2   8         86.45         68.62         8.94 o                         
  -8  -2   8        106.40        118.27         5.33 o                         
  -7  -2   8          0.33         -0.02         2.58 o                         
  -6  -2   8         66.49         57.21         2.66 o                         
  -5  -2   8         92.08         94.81         2.77 o                         
  -4  -2   8        138.16        139.18         3.28 o                         
  -3  -2   8          2.39          1.90         0.95 o                         
  -2  -2   8        327.06        321.25         5.91 o                         
  -1  -2   8         20.99         19.93         1.48 o                         
   0  -2   8        424.82        418.73         7.40 o                         
   1  -2   8          4.56          2.51         1.22 o                         
   2  -2   8        873.63        896.10        18.74 o                         
   3  -2   8        219.01        242.00         6.55 o                         
   4  -2   8         98.89         98.06         4.39 o                         
   5  -2   8          0.63          0.20         3.98 o                         
   6  -2   8          7.13         11.71         6.17 o                         
   7  -2   8         88.83         88.85         6.25 o                         
 -10  -1   8          1.72          0.44         5.67 o                         
  -9  -1   8        196.56        194.88         8.48 o                         
  -8  -1   8         24.87         29.44         3.17 o                         
  -7  -1   8          8.31         10.11         2.36 o                         
  -6  -1   8         32.22         33.25         2.36 o                         
  -5  -1   8         53.04         58.13         3.44 o                         
  -4  -1   8          7.09          9.73         1.14 o                         
  -3  -1   8        131.12        128.11         3.74 o                         
  -2  -1   8          7.24          8.76         1.51 o                         
  -1  -1   8        167.27        168.71         3.55 o                         
   0  -1   8        575.37        570.87         9.89 o                         
   1  -1   8        258.12        241.70         6.06 o                         
   2  -1   8        322.14        318.33         7.81 o                         
   3  -1   8         30.40         28.43         2.60 o                         
   4  -1   8          0.23          1.02         1.93 o                         
   5  -1   8         73.30         67.19         4.41 o                         
   6  -1   8        143.30        143.57         6.37 o                         
   7  -1   8          0.18          0.58         3.48 o                         
 -10   0   8         47.20         55.02         5.98 o                         
  -9   0   8          3.14          5.62         5.67 o                         
  -8   0   8         15.25         21.23         3.09 o                         
  -7   0   8         13.34         15.93         2.76 o                         
  -6   0   8         13.50         13.57         2.21 o                         
  -5   0   8        246.83        258.84         6.72 o                         
  -4   0   8        234.79        242.34         6.10 o                         
  -3   0   8        107.94        110.38         3.34 o                         
  -2   0   8        122.61        121.26         2.89 o                         
  -1   0   8        486.76        485.23         8.47 o                         
   0   0   8        345.48        326.32         8.49 o                         
   1   0   8         78.59         75.46         4.83 o                         
   2   0   8         41.13         44.84         2.91 o                         
   3   0   8         31.53         30.49         5.01 o                         
   4   0   8         20.64         20.00         2.48 o                         
   5   0   8         27.88         26.53         3.11 o                         
   6   0   8          6.88          4.45         3.13 o                         
   7   0   8         61.87         67.16         7.06 o                         
 -10   1   8          3.17          5.33         3.65 o                         
  -9   1   8         40.49         47.51         4.01 o                         
  -8   1   8          2.36          6.19         2.67 o                         
  -7   1   8         21.73         29.41         2.89 o                         
  -6   1   8          9.39          7.68         2.06 o                         
  -5   1   8          7.87          5.80         1.88 o                         
  -4   1   8        334.67        353.24         8.71 o                         
  -3   1   8       1011.69       1024.77        29.92 o                         
  -2   1   8       1053.24       1027.20        17.03 o                         
  -1   1   8          1.01         -0.07         0.96 o                         
   0   1   8        548.60        501.20        10.42 o                         
   1   1   8        142.35        150.31         4.61 o                         
   2   1   8          3.15          3.05         1.76 o                         
   3   1   8         28.65         28.21         2.52 o                         
   4   1   8          0.03         -2.68         2.68 o                         
   5   1   8         58.78         56.60         4.71 o                         
   6   1   8          1.43          5.38         3.16 o                         
 -10   2   8          0.21          1.48         5.46 o                         
  -9   2   8          3.53          0.70         3.22 o                         
  -8   2   8         20.02         22.06         4.19 o                         
  -7   2   8         90.74         92.49         4.74 o                         
  -6   2   8         89.27         82.43         4.07 o                         
  -5   2   8        274.14        271.00         7.14 o                         
  -4   2   8        145.88        154.72         4.77 o                         
  -3   2   8        186.68        202.63         5.77 o                         
  -2   2   8        862.83        800.02        13.69 o                         
  -1   2   8        153.53        143.92         3.66 o                         
   0   2   8        146.51        139.42         3.37 o                         
   1   2   8         28.81         24.54         1.78 o                         
   2   2   8         85.12         82.40         3.82 o                         
   3   2   8         52.66         53.27         3.71 o                         
   4   2   8         55.52         53.99         4.21 o                         
   5   2   8         96.00         98.01        10.91 o                         
   6   2   8         11.28         10.21         5.84 o                         
  -9   3   8         68.13         62.44         5.72 o                         
  -8   3   8          0.15         -1.36         2.93 o                         
  -7   3   8          6.19          9.31         2.71 o                         
  -6   3   8         82.98         74.51         5.55 o                         
  -5   3   8         10.52          6.18         2.14 o                         
  -4   3   8        312.52        310.51         7.75 o                         
  -3   3   8         57.70         57.92         4.20 o                         
  -2   3   8         24.05         26.14         3.25 o                         
  -1   3   8        108.31         97.18         2.89 o                         
   0   3   8        226.36        221.55         4.73 o                         
   1   3   8         61.43         64.65         2.62 o                         
   2   3   8         50.86         56.44         6.85 o                         
   3   3   8         59.69         56.26         4.15 o                         
   4   3   8          0.02         -0.53         2.56 o                         
   5   3   8          9.84         10.26         3.37 o                         
   6   3   8         85.33         94.77         7.17 o                         
  -9   4   8          3.29         -0.39         8.41 o                         
  -8   4   8        132.31        111.68        10.07 o                         
  -7   4   8        162.13        163.86        11.43 o                         
  -6   4   8         12.53         13.21         2.58 o                         
  -5   4   8          3.47          4.68         2.12 o                         
  -4   4   8          5.54          3.80         1.87 o                         
  -3   4   8        432.91        436.51        10.19 o                         
  -2   4   8        113.56        116.96         7.29 o                         
  -1   4   8          1.64          3.04         1.90 o                         
   0   4   8         93.98         92.12         3.11 o                         
   1   4   8          0.19          0.83         2.46 o                         
   2   4   8          0.02          4.24         2.29 o                         
   3   4   8        192.93        197.96         6.81 o                         
   4   4   8        113.66        116.58        13.60 o                         
   5   4   8          0.00         -0.93         3.51 o                         
  -9   5   8         56.00         55.20         5.07 o                         
  -8   5   8         18.97         25.53         3.93 o                         
  -7   5   8        215.07        219.65         7.55 o                         
  -6   5   8        162.25        165.11         6.17 o                         
  -5   5   8         69.79         70.26         4.31 o                         
  -4   5   8          0.16          2.53         2.11 o                         
  -3   5   8         17.12         16.57         2.33 o                         
  -2   5   8         75.45         91.45         5.84 o                         
  -1   5   8         83.19         98.41         3.52 o                         
   0   5   8         66.51         68.79         3.55 o                         
   1   5   8         14.29         14.57         3.97 o                         
   2   5   8         19.64         22.70         3.30 o                         
   3   5   8          1.11          2.58         2.93 o                         
   4   5   8         27.88         23.80         3.99 o                         
   5   5   8         12.05         14.46         4.25 o                         
  -8   6   8          0.37         -1.81         3.66 o                         
  -7   6   8         50.94         49.68         6.52 o                         
  -6   6   8         32.80         37.39         4.40 o                         
  -5   6   8         21.22         20.61         2.94 o                         
  -4   6   8          0.68          1.56         2.39 o                         
  -3   6   8        241.96        237.26         7.02 o                         
  -2   6   8          6.49          2.99         2.28 o                         
  -1   6   8          0.41          0.21         3.59 o                         
   0   6   8          0.04          0.93         2.01 o                         
   1   6   8          7.56          7.01         2.72 o                         
   2   6   8        138.76        136.47         6.10 o                         
   3   6   8         24.01         17.37        12.35 o                         
   4   6   8          5.91         14.15        10.53 o                         
  -8   7   8          0.02          1.23         4.30 o                         
  -7   7   8          2.63          8.34         3.89 o                         
  -6   7   8         56.04         64.26        11.00 o                         
  -5   7   8          4.62          4.65         3.07 o                         
  -4   7   8         15.56         15.66         3.51 o                         
  -3   7   8         14.70         19.87         4.20 o                         
  -2   7   8        108.46        117.64         5.40 o                         
  -1   7   8         72.58         84.47         6.84 o                         
   0   7   8         44.29         47.00         4.40 o                         
   1   7   8         65.45         50.77         5.94 o                         
   2   7   8         99.10        101.25         7.37 o                         
   3   7   8         26.85         23.39        11.91 o                         
  -7   8   8          0.66         -4.08         4.08 o                         
  -6   8   8         98.05        115.69         7.01 o                         
  -5   8   8        244.32        247.87        20.80 o                         
  -4   8   8          0.10          0.24         3.27 o                         
  -3   8   8          1.35          0.55         3.01 o                         
  -2   8   8        108.75        130.79         6.07 o                         
  -1   8   8         50.07         58.84         5.23 o                         
   0   8   8         16.83         16.97         4.85 o                         
   1   8   8          1.94         -2.43         4.03 o                         
   2   8   8          0.03         -1.80         3.80 o                         
  -6   9   8          0.09         -2.62         7.37 o                         
  -5   9   8        121.22        134.27        11.86 o                         
  -4   9   8         78.49         93.42         6.66 o                         
  -3   9   8          0.09         -0.88         3.78 o                         
  -2   9   8          3.34          1.78         6.17 o                         
  -1   9   8         28.61         31.37         4.24 o                         
   0   9   8         27.70         23.11         5.88 o                         
  -5  10   8         28.78         37.82         8.36 o                         
  -4  10   8         66.93         64.46         9.34 o                         
  -3  10   8        120.57        109.23        16.76 o                         
  -2  10   8         37.49         15.91         5.78 o                         
  -1  10   8          1.01         -3.94         3.94 o                         
  -2 -14   9         51.39         55.85         5.63 o                         
  -1 -14   9         36.73         38.01         4.91 o                         
   0 -14   9         25.65         29.72         6.84 o                         
   1 -14   9          1.43          9.49        12.27 o                         
   2 -14   9          7.68          6.69         4.67 o                         
  -4 -13   9         36.92         35.22         5.29 o                         
  -3 -13   9         65.74         91.99         7.42 o                         
  -2 -13   9         31.37         33.84         4.55 o                         
  -1 -13   9         99.12         88.56         6.55 o                         
   0 -13   9         39.84         43.02         8.67 o                         
   1 -13   9         66.87         74.33         6.30 o                         
   2 -13   9          8.83         14.35         4.82 o                         
   3 -13   9          2.41          2.03         4.38 o                         
   4 -13   9          3.77         -5.68         6.90 o                         
  -5 -12   9          0.11         -0.74         4.58 o                         
  -4 -12   9         17.22         21.21         4.38 o                         
  -3 -12   9          3.54          1.79         7.39 o                         
  -2 -12   9         98.51         98.79         7.65 o                         
  -1 -12   9        211.55        212.80         7.84 o                         
   0 -12   9         20.84         26.85         4.28 o                         
   1 -12   9         28.38         34.53         3.80 o                         
   2 -12   9         77.57         98.28         6.33 o                         
   3 -12   9         19.51         16.37         4.17 o                         
   4 -12   9          1.47         12.89         5.96 o                         
  -6 -11   9          9.46          8.98         4.83 o                         
  -5 -11   9          5.76         10.52         5.04 o                         
  -4 -11   9         20.64         20.74         3.95 o                         
  -3 -11   9         21.10         26.40         3.57 o                         
  -2 -11   9          0.14          1.28         2.94 o                         
  -1 -11   9        199.23        222.75         7.46 o                         
   0 -11   9        100.40        101.16         5.39 o                         
   1 -11   9         10.38         10.86         3.00 o                         
   2 -11   9         12.14         16.84         5.28 o                         
   3 -11   9          1.88         -3.26         3.26 o                         
   4 -11   9         60.66         71.19         7.58 o                         
   5 -11   9          3.76          4.32         3.68 o                         
  -7 -10   9          4.52         -1.56         4.79 o                         
  -6 -10   9         66.92         73.77         8.31 o                         
  -5 -10   9         55.73         66.28         8.60 o                         
  -4 -10   9         47.44         49.48         5.00 o                         
  -3 -10   9         31.59         27.65         3.24 o                         
  -2 -10   9          0.64         -2.08         2.56 o                         
  -1 -10   9          2.50          4.41         2.42 o                         
   0 -10   9          1.97         -2.23         2.56 o                         
   1 -10   9         10.77          9.02         2.67 o                         
   2 -10   9          6.03          6.20         2.06 o                         
   3 -10   9        150.42        150.97         8.18 o                         
   4 -10   9        186.46        200.18         7.07 o                         
   5 -10   9          7.77          9.13         4.04 o                         
   6 -10   9          0.11          4.12         3.70 o                         
  -7  -9   9         76.97         86.26         7.27 o                         
  -6  -9   9         26.34         28.08        11.00 o                         
  -5  -9   9          9.01         10.35         3.31 o                         
  -4  -9   9         21.39         22.16         4.27 o                         
  -3  -9   9         18.14         19.62         2.73 o                         
  -2  -9   9         68.76         73.41         4.29 o                         
  -1  -9   9          4.55          0.65         3.09 o                         
   0  -9   9         61.86         56.46         3.91 o                         
   1  -9   9        146.28        145.80         4.04 o                         
   2  -9   9         22.49         21.59         2.18 o                         
   3  -9   9        227.52        238.23         7.80 o                         
   4  -9   9        246.53        264.29         8.00 o                         
   5  -9   9          1.24          5.32         3.16 o                         
   6  -9   9          0.48          1.80         3.48 o                         
  -8  -8   9         12.30         11.87         4.29 o                         
  -7  -8   9         31.39         34.66         4.66 o                         
  -6  -8   9          0.48         -3.09         3.16 o                         
  -5  -8   9        159.51        157.32         6.15 o                         
  -4  -8   9        322.58        319.17         8.67 o                         
  -3  -8   9         19.46         15.76         2.53 o                         
  -2  -8   9        390.91        394.71         9.69 o                         
  -1  -8   9        489.62        494.22        15.08 o                         
   0  -8   9         71.05         84.14         5.02 o                         
   1  -8   9         15.34         13.86         1.78 o                         
   2  -8   9          0.27         -1.28         1.55 o                         
   3  -8   9          0.06          2.14         2.20 o                         
   4  -8   9         69.45         80.73        13.99 o                         
   5  -8   9         17.35         21.54         3.18 o                         
   6  -8   9          3.43          2.15         3.41 o                         
  -8  -7   9          2.48          1.31         3.90 o                         
  -7  -7   9        107.45         81.83         8.40 o                         
  -6  -7   9          1.55         -1.87         2.88 o                         
  -5  -7   9         56.60         54.17         4.37 o                         
  -4  -7   9        420.39        415.36        10.23 o                         
  -3  -7   9        165.83        166.66         5.54 o                         
  -2  -7   9         23.24         22.67         2.39 o                         
  -1  -7   9        257.66        224.32        20.84 o                         
   0  -7   9          3.10          3.70         1.26 o                         
   1  -7   9         39.83         36.53         2.27 o                         
   2  -7   9         89.86         82.33         3.88 o                         
   3  -7   9        110.69        115.22         4.88 o                         
   4  -7   9         24.40         25.41         2.91 o                         
   5  -7   9          0.00         -2.09         2.74 o                         
   6  -7   9         37.47         40.60         4.02 o                         
   7  -7   9          0.07          7.27         6.11 o                         
  -9  -6   9         55.74         35.24        17.25 o                         
  -8  -6   9          0.04         10.50         3.83 o                         
  -7  -6   9          4.96          0.69         3.26 o                         
  -6  -6   9         20.40         17.16         2.95 o                         
  -5  -6   9         27.01         25.30         2.69 o                         
  -4  -6   9         44.75         48.64         3.58 o                         
  -3  -6   9          7.28          8.26         1.99 o                         
  -2  -6   9        376.50        362.63        37.67 o                         
  -1  -6   9        971.55        951.92        20.61 o                         
   0  -6   9          5.29         10.06         1.23 o                         
   1  -6   9          0.25         -0.90         1.12 o                         
   2  -6   9         46.99         43.11         2.33 o                         
   3  -6   9        147.11        141.74         5.08 o                         
   4  -6   9         29.66         35.77         3.76 o                         
   5  -6   9         24.35         28.45         5.64 o                         
   6  -6   9          0.58          2.98         3.14 o                         
   7  -6   9          3.08         -0.42         3.66 o                         
  -9  -5   9          9.67          8.61         4.65 o                         
  -8  -5   9          3.76         10.79         3.57 o                         
  -7  -5   9         30.22         28.56         3.44 o                         
  -6  -5   9        100.08         99.56         4.89 o                         
  -5  -5   9        422.96        437.86        10.51 o                         
  -4  -5   9        768.82        774.02        16.72 o                         
  -3  -5   9          7.93          7.19         2.82 o                         
  -2  -5   9         18.95         17.07         1.44 o                         
  -1  -5   9        341.08        314.56         5.97 o                         
   0  -5   9         73.27         67.80         2.40 o                         
   1  -5   9          1.67          3.60         1.14 o                         
   2  -5   9        103.08        101.81         3.92 o                         
   3  -5   9          0.77          2.17         5.32 o                         
   4  -5   9         62.00         57.89         4.02 o                         
   5  -5   9          6.44          5.38         2.60 o                         
   6  -5   9         76.86         73.35         5.55 o                         
   7  -5   9         26.81         29.35         4.21 o                         
  -9  -4   9         49.81         42.87         6.64 o                         
  -8  -4   9        169.12        168.83         7.05 o                         
  -7  -4   9        117.26        107.30         5.35 o                         
  -6  -4   9          1.28          4.84         3.62 o                         
  -5  -4   9        275.59        278.46         8.06 o                         
  -4  -4   9         76.70         75.63         2.73 o                         
  -3  -4   9          9.75          8.39         1.16 o                         
  -2  -4   9          0.04          0.15         1.01 o                         
  -1  -4   9        539.95        515.88         9.07 o                         
   0  -4   9        369.68        312.60         6.48 o                         
   1  -4   9        196.27        186.43         4.00 o                         
   2  -4   9         59.11         57.91         3.62 o                         
   3  -4   9         61.68         60.38         3.53 o                         
   4  -4   9        166.37        169.22         6.84 o                         
   5  -4   9         30.03         27.76         3.21 o                         
   6  -4   9         12.56         14.76         3.23 o                         
   7  -4   9         69.30         62.56         8.19 o                         
  -9  -3   9          3.45          7.48         5.43 o                         
  -8  -3   9          4.63          9.55         4.71 o                         
  -7  -3   9        114.09        127.26         4.12 o                         
  -6  -3   9        207.27        193.03         6.01 o                         
  -5  -3   9          3.28          3.24         1.30 o                         
  -4  -3   9         16.57         16.70         1.39 o                         
  -3  -3   9         97.98         97.40         3.54 o                         
  -2  -3   9         29.31         25.29         1.74 o                         
  -1  -3   9        295.68        283.05         5.44 o                         
   0  -3   9        310.50        322.72         6.04 o                         
   1  -3   9        127.26         98.18         3.56 o                         
   2  -3   9         16.47         15.89         1.97 o                         
   3  -3   9         30.16         27.68         2.80 o                         
   4  -3   9         17.15         23.91         2.74 o                         
   5  -3   9        138.48        133.36         5.67 o                         
   6  -3   9         57.03         51.55         4.12 o                         
   7  -3   9          6.34          8.74         4.17 o                         
  -9  -2   9         11.39         12.01         5.49 o                         
  -8  -2   9         68.79         72.91         9.45 o                         
  -7  -2   9          1.85          7.08         2.39 o                         
  -6  -2   9        281.88        282.76         6.72 o                         
  -5  -2   9         97.71         93.30         2.91 o                         
  -4  -2   9         38.82         38.47         2.05 o                         
  -3  -2   9         62.71         67.19         2.94 o                         
  -2  -2   9          2.03          1.75         1.02 o                         
  -1  -2   9          3.87          2.38         1.03 o                         
   0  -2   9        473.42        432.85         8.08 o                         
   1  -2   9          2.20          4.50         1.60 o                         
   2  -2   9          0.22          3.41         2.32 o                         
   3  -2   9        289.55        292.37         7.73 o                         
   4  -2   9        212.91        215.29         6.63 o                         
   5  -2   9        123.88        119.72         7.75 o                         
   6  -2   9        193.65        186.47         7.28 o                         
   7  -2   9         79.13         69.31         9.83 o                         
  -9  -1   9         60.99         65.36        10.65 o                         
  -8  -1   9          0.35         -1.20         3.80 o                         
  -7  -1   9          3.76         13.21         2.57 o                         
  -6  -1   9          2.78          5.52         1.98 o                         
  -5  -1   9         30.01         29.88         3.20 o                         
  -4  -1   9         25.61         29.70         1.95 o                         
  -3  -1   9        222.21        221.14         4.53 o                         
  -2  -1   9        278.96        290.89         5.57 o                         
  -1  -1   9        101.00        103.84         2.75 o                         
   0  -1   9        294.09        277.92         5.33 o                         
   1  -1   9         94.99         84.76         4.39 o                         
   2  -1   9        111.79        113.05         4.73 o                         
   3  -1   9        183.62        192.31         6.25 o                         
   4  -1   9         20.05         18.15         3.00 o                         
   5  -1   9          5.46          5.40         2.81 o                         
   6  -1   9         64.28         65.52         5.23 o                         
  -9   0   9          5.67          7.74         4.24 o                         
  -8   0   9          9.22         17.35         3.06 o                         
  -7   0   9          2.12          6.32         4.51 o                         
  -6   0   9        378.06        402.16         9.75 o                         
  -5   0   9        278.07        279.29         7.23 o                         
  -4   0   9         24.64         25.18         2.54 o                         
  -3   0   9          5.12          1.51         1.36 o                         
  -2   0   9        462.89        449.47         8.07 o                         
  -1   0   9        251.05        267.99         5.23 o                         
   0   0   9         43.60         40.38         1.95 o                         
   1   0   9         52.95         49.07         3.08 o                         
   2   0   9        105.85         95.56         4.07 o                         
   3   0   9          0.07          1.77         1.98 o                         
   4   0   9          1.79          3.57         2.69 o                         
   5   0   9         78.25         74.11         8.04 o                         
   6   0   9         69.56         64.12         6.00 o                         
  -9   1   9         76.50         67.57         8.84 o                         
  -8   1   9         11.63         15.36         3.09 o                         
  -7   1   9         21.66         24.05         3.36 o                         
  -6   1   9         41.06         35.02         3.54 o                         
  -5   1   9        745.26        813.63        17.49 o                         
  -4   1   9        359.90        358.05         8.59 o                         
  -3   1   9         28.61         26.23         3.75 o                         
  -2   1   9        185.63        177.96         3.98 o                         
  -1   1   9         98.56         87.69         3.85 o                         
   0   1   9         78.83         70.99         2.82 o                         
   1   1   9         24.94         26.45         2.58 o                         
   2   1   9        159.56        165.88         5.45 o                         
   3   1   9        250.74        263.68         9.64 o                         
   4   1   9          2.84          4.80         3.00 o                         
   5   1   9          4.43          2.31         3.06 o                         
   6   1   9        151.23        168.45        12.04 o                         
  -9   2   9          9.87          6.72         3.61 o                         
  -8   2   9        119.02        116.08         5.98 o                         
  -7   2   9          3.08          4.79         2.58 o                         
  -6   2   9        139.78        143.09         5.18 o                         
  -5   2   9         15.41         15.05         2.25 o                         
  -4   2   9         19.91         21.81         2.24 o                         
  -3   2   9        184.72        191.81         8.26 o                         
  -2   2   9        279.80        263.86         8.88 o                         
  -1   2   9         81.97         87.29         2.80 o                         
   0   2   9          1.46         -1.25         1.26 o                         
   1   2   9          8.38          7.32         2.03 o                         
   2   2   9        124.83        113.44         4.69 o                         
   3   2   9        167.86        174.23        10.76 o                         
   4   2   9         33.82         38.28         5.78 o                         
   5   2   9          9.92         12.55         4.19 o                         
  -9   3   9         34.83         34.12         5.52 o                         
  -8   3   9          5.00          0.14         3.21 o                         
  -7   3   9          4.40          5.92         4.51 o                         
  -6   3   9         29.89         28.30         2.91 o                         
  -5   3   9        971.77        987.88        30.02 o                         
  -4   3   9        185.13        188.70         5.70 o                         
  -3   3   9        491.79        485.63        13.68 o                         
  -2   3   9        800.77        790.11        17.23 o                         
  -1   3   9         66.86         70.39         3.00 o                         
   0   3   9          0.43          0.17         1.44 o                         
   1   3   9         47.82         51.72         3.72 o                         
   2   3   9         21.38         23.78         2.77 o                         
   3   3   9          0.79         -0.69         2.52 o                         
   4   3   9         18.53         21.60         4.04 o                         
   5   3   9          0.52         -1.03         3.69 o                         
  -9   4   9         77.78         72.75         6.66 o                         
  -8   4   9         38.57         43.90         5.53 o                         
  -7   4   9         90.19         89.43         5.40 o                         
  -6   4   9         20.51         22.14         3.56 o                         
  -5   4   9        142.26        134.34         5.20 o                         
  -4   4   9        114.36        113.29         5.43 o                         
  -3   4   9          8.94         11.57         2.17 o                         
  -2   4   9          0.01         -1.80         1.81 o                         
  -1   4   9         54.47         47.17         3.33 o                         
   0   4   9          0.08          0.42         1.63 o                         
   1   4   9         78.33         80.88         4.48 o                         
   2   4   9         84.74         71.70         5.02 o                         
   3   4   9         12.52         13.89         3.10 o                         
   4   4   9          1.26          5.35         5.54 o                         
   5   4   9         12.46         21.56         6.73 o                         
  -9   5   9        105.17         76.32        10.64 o                         
  -8   5   9          5.23          5.64         3.66 o                         
  -7   5   9          0.03          3.04         5.26 o                         
  -6   5   9         10.19         16.79         2.99 o                         
  -5   5   9         71.33         73.94         5.04 o                         
  -4   5   9         17.40         17.88         2.62 o                         
  -3   5   9         18.73         21.31         2.62 o                         
  -2   5   9         64.17         62.12         5.74 o                         
  -1   5   9         45.03         43.76         2.99 o                         
   0   5   9         86.54         86.78         3.95 o                         
   1   5   9         19.18         27.56         3.40 o                         
   2   5   9         42.48         52.53         7.81 o                         
   3   5   9          3.81          7.47         4.30 o                         
   4   5   9         27.70         16.87         3.95 o                         
  -8   6   9          0.25          6.18         4.01 o                         
  -7   6   9        192.84        196.95         7.82 o                         
  -6   6   9         95.99         91.69         6.74 o                         
  -5   6   9          1.85          2.27         3.00 o                         
  -4   6   9          0.13          4.02         5.77 o                         
  -3   6   9          4.62         -0.80         4.30 o                         
  -2   6   9          0.60          0.63         2.51 o                         
  -1   6   9         19.12         22.63         2.81 o                         
   0   6   9         27.45         23.72         2.59 o                         
   1   6   9         54.74         53.55         5.11 o                         
   2   6   9          8.79          2.72         4.02 o                         
   3   6   9         12.83          5.31         3.78 o                         
  -7   7   9          7.65         11.68         4.11 o                         
  -6   7   9         43.36         42.75         4.44 o                         
  -5   7   9          3.62          0.89         4.90 o                         
  -4   7   9         82.28         85.16         5.73 o                         
  -3   7   9         12.19         18.09         3.24 o                         
  -2   7   9          7.27         13.88         5.00 o                         
  -1   7   9         11.89         15.46         4.64 o                         
   0   7   9          0.02          3.61         4.17 o                         
   1   7   9         62.88         28.61         6.13 o                         
   2   7   9         53.14         38.26        17.48 o                         
  -7   8   9        140.72        134.81         8.07 o                         
  -6   8   9        104.47        106.63         7.38 o                         
  -5   8   9          1.68         -3.16         6.22 o                         
  -4   8   9         50.19         61.49         5.90 o                         
  -3   8   9        140.25        138.41         6.90 o                         
  -2   8   9         55.10         68.23         6.26 o                         
  -1   8   9         15.16         12.29         5.88 o                         
   1   8   9          1.48          4.72         5.31 o                         
  -5   9   9         76.28         85.73        15.73 o                         
  -4   9   9          8.95          9.75         4.36 o                         
  -3   9   9         20.50         26.92         4.38 o                         
  -2   9   9          9.75          3.74         4.08 o                         
  -1   9   9         12.49         12.65         4.12 o                         
   0   9   9          0.87          3.34         5.33 o                         
  -2 -14  10          0.96          6.34         6.82 o                         
  -1 -14  10         93.73        102.37         7.85 o                         
   0 -14  10         12.09         17.05         4.80 o                         
   1 -14  10          3.29         -3.83         4.75 o                         
  -4 -13  10        106.84        124.25         8.19 o                         
  -3 -13  10         45.51         46.83         5.65 o                         
  -2 -13  10          0.65          6.57         4.10 o                         
  -1 -13  10         93.46        104.58         7.01 o                         
   0 -13  10        136.85        163.05         7.75 o                         
   1 -13  10          4.08          4.94         4.46 o                         
   2 -13  10          0.79          1.08         5.08 o                         
   3 -13  10          0.28         20.95         6.83 o                         
  -5 -12  10          2.23          6.34         4.77 o                         
  -4 -12  10         93.93        100.78         7.05 o                         
  -3 -12  10        238.70        254.97         9.04 o                         
  -2 -12  10          8.52          6.31         5.12 o                         
  -1 -12  10          6.12          4.25         3.80 o                         
   0 -12  10         17.28         26.05         6.23 o                         
   1 -12  10         12.75         15.05         3.82 o                         
   2 -12  10         23.70         27.29         4.63 o                         
   3 -12  10          3.62         -2.35         5.62 o                         
   4 -12  10         44.01         39.79         6.91 o                         
  -6 -11  10         43.00         38.84         5.38 o                         
  -5 -11  10          4.45          9.64         4.16 o                         
  -4 -11  10          0.00          2.95         3.49 o                         
  -3 -11  10         47.50         49.75         5.55 o                         
  -2 -11  10         63.59         70.02         5.37 o                         
  -1 -11  10          2.24          2.69         3.91 o                         
   0 -11  10          4.35          6.41         2.99 o                         
   1 -11  10          1.40          2.84         3.07 o                         
   2 -11  10          0.62          6.04         3.39 o                         
   3 -11  10          0.04         -1.96         5.02 o                         
   4 -11  10          8.11          8.06         3.70 o                         
  -7 -10  10         36.48         32.79         5.30 o                         
  -6 -10  10         12.50         15.55         4.52 o                         
  -5 -10  10        113.69        113.16         6.49 o                         
  -4 -10  10         25.89         25.98         3.66 o                         
  -3 -10  10          1.13          3.52         2.87 o                         
  -2 -10  10         32.44         42.30         3.86 o                         
  -1 -10  10          9.60         10.34         2.76 o                         
   0 -10  10         47.91         41.69         4.99 o                         
   1 -10  10        127.39        126.02         5.58 o                         
   2 -10  10         69.35         63.12         5.49 o                         
   3 -10  10          4.68          9.88         3.07 o                         
   4 -10  10         43.55         46.17         5.65 o                         
   5 -10  10          2.85          1.80         3.47 o                         
  -7  -9  10         21.44         22.34         8.95 o                         
  -6  -9  10         25.22         19.14         4.02 o                         
  -5  -9  10         53.82         55.48         5.22 o                         
  -4  -9  10        161.87        157.98         6.21 o                         
  -3  -9  10         71.55         64.15         4.44 o                         
  -2  -9  10         65.24         70.32         4.36 o                         
  -1  -9  10          2.34          3.42         2.39 o                         
   0  -9  10          3.30          5.91         2.45 o                         
   1  -9  10          0.15          4.00         1.74 o                         
   2  -9  10         12.11         13.15         2.11 o                         
   3  -9  10         75.01         79.02         4.83 o                         
   4  -9  10          0.75         -1.08         3.09 o                         
   5  -9  10        114.04        107.82         6.34 o                         
   6  -9  10         25.04         27.82         6.26 o                         
  -8  -8  10         67.72         23.72         6.16 o                         
  -7  -8  10          4.64          7.05         7.77 o                         
  -6  -8  10        128.18        124.28         6.38 o                         
  -5  -8  10         31.21         31.95         3.53 o                         
  -4  -8  10        134.94        136.78         5.51 o                         
  -3  -8  10        240.09        245.92         7.41 o                         
  -2  -8  10         26.18         24.13         2.68 o                         
  -1  -8  10          0.69          0.11         2.07 o                         
   0  -8  10        150.91        146.10         7.00 o                         
   1  -8  10        174.92        177.77         4.46 o                         
   2  -8  10          0.46          1.88         2.12 o                         
   3  -8  10        197.56        199.85        16.52 o                         
   4  -8  10         31.31         30.70         4.05 o                         
   5  -8  10          1.99          7.75         6.37 o                         
   6  -8  10        112.95         97.43         6.86 o                         
  -8  -7  10          0.83          0.12         4.14 o                         
  -7  -7  10         57.47         60.20         5.81 o                         
  -6  -7  10         35.51         35.16         6.19 o                         
  -5  -7  10        128.55        131.73         5.50 o                         
  -4  -7  10        103.56        102.66         4.72 o                         
  -3  -7  10          3.06          1.26         2.08 o                         
  -2  -7  10         11.28         12.08         3.25 o                         
  -1  -7  10         22.52         18.22         1.84 o                         
   0  -7  10        138.66        125.16         4.03 o                         
   1  -7  10        116.53        112.77         3.40 o                         
   2  -7  10         33.13         36.84         3.39 o                         
   3  -7  10         21.45         30.66         4.32 o                         
   4  -7  10         51.93         58.60         4.68 o                         
   5  -7  10          1.26         10.01         9.68 o                         
   6  -7  10         48.46         54.19         5.18 o                         
  -8  -6  10        116.78        106.79        12.60 o                         
  -7  -6  10         93.45        103.85        10.29 o                         
  -6  -6  10         79.63         80.33         4.98 o                         
  -5  -6  10          7.67          6.12         2.43 o                         
  -4  -6  10        116.64        116.64         4.76 o                         
  -3  -6  10        274.24        286.86         7.57 o                         
  -2  -6  10          4.04          5.91         1.28 o                         
  -1  -6  10         65.64         63.94         2.49 o                         
   0  -6  10          4.30          3.75         1.35 o                         
   1  -6  10        148.04        132.64         4.34 o                         
   2  -6  10         96.71         95.88         4.23 o                         
   3  -6  10        169.97        173.06         5.78 o                         
   4  -6  10        151.59        164.56         6.09 o                         
   5  -6  10          7.53          4.34         4.01 o                         
   6  -6  10          0.10          0.49         3.97 o                         
  -9  -5  10         27.01         32.08         6.96 o                         
  -8  -5  10          0.62         -2.44         3.77 o                         
  -7  -5  10        249.74        262.63         8.27 o                         
  -6  -5  10         27.07         27.46         3.00 o                         
  -5  -5  10         43.86         47.75         3.66 o                         
  -4  -5  10        196.41        189.42         5.85 o                         
  -3  -5  10          1.52         -0.07         1.24 o                         
  -2  -5  10       1323.95       1302.26        34.17 o                         
  -1  -5  10        268.55        276.78         5.73 o                         
   0  -5  10        114.79        107.46         2.99 o                         
   1  -5  10         21.38         17.63         1.77 o                         
   2  -5  10          2.81          2.32         1.85 o                         
   3  -5  10          0.18          3.42         2.09 o                         
   4  -5  10         93.89         90.48         4.81 o                         
   5  -5  10          3.20          1.40         4.94 o                         
   6  -5  10          7.63          4.52         3.31 o                         
  -9  -4  10         13.94         23.82         6.19 o                         
  -8  -4  10         43.39         39.33         4.27 o                         
  -7  -4  10          0.10          1.63         4.18 o                         
  -6  -4  10         19.47         25.90         2.83 o                         
  -5  -4  10         73.62         73.08         3.56 o                         
  -4  -4  10        206.41        221.07         9.13 o                         
  -3  -4  10        445.08        458.82        10.64 o                         
  -2  -4  10        219.95        201.64         6.37 o                         
  -1  -4  10        448.01        422.61         9.36 o                         
   0  -4  10          7.68          7.30         1.29 o                         
   1  -4  10         25.88         28.56         4.11 o                         
   2  -4  10         16.02         18.43         2.16 o                         
   3  -4  10         78.05         77.52         4.10 o                         
   4  -4  10         73.23         76.56         4.53 o                         
   5  -4  10         17.16         21.53         4.75 o                         
   6  -4  10         29.37         24.66         3.88 o                         
  -9  -3  10         86.10         79.94         9.99 o                         
  -7  -3  10          5.33          6.85         2.38 o                         
  -6  -3  10         71.91         69.78         4.52 o                         
  -5  -3  10         13.27         13.41         1.60 o                         
  -4  -3  10          0.25          1.62         1.25 o                         
  -3  -3  10         17.76         16.51         1.49 o                         
  -2  -3  10        970.61        964.33        16.23 o                         
  -1  -3  10         21.49         15.65         1.41 o                         
   0  -3  10         71.93         79.97         2.57 o                         
   1  -3  10        117.42        116.33         4.15 o                         
   2  -3  10         11.65         11.32         2.03 o                         
   3  -3  10        198.41        197.67         7.18 o                         
   4  -3  10        182.58        166.29         6.17 o                         
   5  -3  10         53.31         51.11         7.09 o                         
   6  -3  10         32.51         35.39         4.03 o                         
  -9  -2  10          0.18          2.06         5.34 o                         
  -8  -2  10         57.85         60.88         7.27 o                         
  -7  -2  10         60.71         61.29         6.37 o                         
  -6  -2  10        154.19        163.40         4.20 o                         
  -5  -2  10         99.80         98.05         3.07 o                         
  -4  -2  10          2.60          4.72         1.31 o                         
  -3  -2  10         24.15         29.73         2.03 o                         
  -2  -2  10          0.64          1.49         1.16 o                         
  -1  -2  10        249.94        247.05         5.02 o                         
   0  -2  10         27.05         20.13         1.62 o                         
   1  -2  10        190.98        199.69         5.67 o                         
   2  -2  10         55.74         58.45         3.54 o                         
   3  -2  10          3.55          1.70         2.09 o                         
   4  -2  10        151.42        146.34         5.84 o                         
   5  -2  10        158.71        153.80         6.47 o                         
   6  -2  10         66.63         69.64         6.03 o                         
  -9  -1  10        171.69        178.63         7.63 o                         
  -8  -1  10        156.19        154.44         9.00 o                         
  -7  -1  10         38.06         38.49         3.18 o                         
  -6  -1  10        192.19        196.61         6.07 o                         
  -5  -1  10        199.49        204.84         7.49 o                         
  -4  -1  10         93.13         91.32         3.58 o                         
  -3  -1  10         20.36         18.93         1.54 o                         
  -2  -1  10         38.29         33.70         2.04 o                         
  -1  -1  10        179.33        166.03         3.85 o                         
   0  -1  10          1.48          1.05         1.16 o                         
   1  -1  10         22.58         20.16         2.22 o                         
   2  -1  10        256.34        257.54         7.09 o                         
   3  -1  10        315.95        309.53         8.37 o                         
   4  -1  10          0.03          0.76         4.77 o                         
   5  -1  10          6.84          4.44         3.33 o                         
   6  -1  10         11.45          8.36         6.42 o                         
  -9   0  10          0.05          2.82         3.67 o                         
  -8   0  10        176.91        179.82         6.98 o                         
  -7   0  10        222.56        213.90         6.80 o                         
  -6   0  10         85.29         84.28         9.31 o                         
  -5   0  10          1.99          4.43         1.98 o                         
  -4   0  10        456.96        482.89        11.00 o                         
  -3   0  10        175.49        164.12         6.67 o                         
  -2   0  10         74.13         73.48         2.60 o                         
  -1   0  10         65.95         67.93         2.46 o                         
   0   0  10          0.33          1.07         1.22 o                         
   1   0  10         87.90         89.44         4.03 o                         
   2   0  10         15.92         14.79         2.36 o                         
   3   0  10        124.10        133.06        10.86 o                         
   4   0  10        141.01        142.60         6.19 o                         
   5   0  10          0.12         -1.37         6.53 o                         
   6   0  10         17.23         29.76         7.17 o                         
  -9   1  10          5.70          2.99         3.57 o                         
  -8   1  10         79.88         72.78         5.79 o                         
  -7   1  10         60.20         66.91         4.54 o                         
  -6   1  10         92.77         88.37         4.47 o                         
  -5   1  10        161.88        172.60         6.34 o                         
  -4   1  10         44.17         49.46         3.35 o                         
  -3   1  10        102.26        100.66         3.61 o                         
  -2   1  10          3.87          7.30         1.55 o                         
  -1   1  10         94.46         92.31         2.94 o                         
   0   1  10        535.27        538.14         9.65 o                         
   1   1  10         95.59         94.09         4.28 o                         
   2   1  10          1.01          2.47         2.13 o                         
   3   1  10         26.03         27.47         2.98 o                         
   4   1  10         19.92         21.64         5.81 o                         
   5   1  10          1.13          2.74         3.58 o                         
  -9   2  10         59.43         60.93         7.96 o                         
  -8   2  10         13.15         12.40         5.11 o                         
  -7   2  10        290.34        278.82         8.18 o                         
  -6   2  10          0.49          2.21         2.38 o                         
  -5   2  10        187.84        190.72         6.12 o                         
  -4   2  10        403.23        402.96         9.71 o                         
  -3   2  10        205.45        223.51         8.85 o                         
  -2   2  10         31.83         29.78         2.12 o                         
  -1   2  10         92.44         81.51         2.94 o                         
   0   2  10        195.45        190.41         4.47 o                         
   1   2  10        242.25        236.66        16.52 o                         
   2   2  10          8.16         13.34         2.57 o                         
   3   2  10          4.62          2.57         2.86 o                         
   4   2  10         31.62         26.44         3.69 o                         
   5   2  10         28.04         22.91         4.16 o                         
  -9   3  10         38.93         41.66         6.12 o                         
  -8   3  10          0.29          0.85         6.13 o                         
  -7   3  10        225.81        234.53         7.58 o                         
  -6   3  10         32.24         32.23         3.16 o                         
  -5   3  10         10.02         11.82         2.52 o                         
  -4   3  10          0.02          2.70         2.45 o                         
  -3   3  10         22.21         28.32         2.65 o                         
  -2   3  10        145.13        163.26         6.72 o                         
  -1   3  10         87.66         87.17         3.19 o                         
   0   3  10         78.23         70.18         4.13 o                         
   1   3  10         28.10         25.95         2.81 o                         
   2   3  10         52.88         49.62         4.52 o                         
   3   3  10         41.33         42.10         3.99 o                         
   4   3  10         14.81         18.47         4.75 o                         
  -9   4  10         15.94         18.91         6.56 o                         
  -8   4  10         67.15         76.89         5.95 o                         
  -7   4  10          0.37          3.24         5.22 o                         
  -6   4  10        175.96        172.74         8.85 o                         
  -5   4  10         12.73         12.15         4.80 o                         
  -4   4  10          4.17          6.06         2.38 o                         
  -3   4  10          5.56          4.81         2.34 o                         
  -2   4  10          0.54          0.22         2.17 o                         
  -1   4  10          8.14          9.59         2.31 o                         
   0   4  10          7.08          8.63         5.05 o                         
   1   4  10         47.87         41.20         3.87 o                         
   2   4  10         50.70         52.39         7.25 o                         
   3   4  10         27.46         25.53         3.78 o                         
   4   4  10          4.61          8.49         4.04 o                         
  -8   5  10          3.08         -0.56         3.94 o                         
  -7   5  10          4.27         11.20         3.50 o                         
  -6   5  10          8.73         10.22         3.33 o                         
  -5   5  10         77.61         88.92         5.35 o                         
  -4   5  10          3.28          7.60         2.66 o                         
  -3   5  10          0.92          0.29         4.40 o                         
  -2   5  10         11.18         17.27         3.81 o                         
  -1   5  10          8.28          4.81         2.56 o                         
   0   5  10         14.48         15.22         2.92 o                         
   1   5  10          0.21          0.81         2.96 o                         
   2   5  10        118.83        122.73         9.97 o                         
   3   5  10        157.75        159.16        10.01 o                         
  -8   6  10         74.20         76.63        10.19 o                         
  -7   6  10         16.37         13.53         3.98 o                         
  -6   6  10        153.68        167.62         7.30 o                         
  -5   6  10          3.46          7.56         5.10 o                         
  -4   6  10         51.48         52.08         4.49 o                         
  -3   6  10         54.02         68.57        10.21 o                         
  -2   6  10         31.68         34.28         3.48 o                         
  -1   6  10        104.95        117.26         5.61 o                         
   0   6  10          3.61         13.47         4.40 o                         
   1   6  10          0.00          2.24         3.49 o                         
   2   6  10         30.69         24.74         9.41 o                         
  -7   7  10         69.32         80.18         8.35 o                         
  -6   7  10         67.98         75.77         6.44 o                         
  -5   7  10        100.47         86.40         6.57 o                         
  -4   7  10          8.84         10.64         3.85 o                         
  -3   7  10          2.94          8.04         3.84 o                         
  -2   7  10         22.68         29.23         4.09 o                         
  -1   7  10          5.48         15.21         5.50 o                         
   0   7  10          8.10         19.09         4.92 o                         
   1   7  10          3.79          9.29         5.25 o                         
  -6   8  10          1.33         -1.65         6.76 o                         
  -5   8  10          2.19          5.90         4.32 o                         
  -4   8  10         31.27         33.46         6.20 o                         
  -3   8  10         78.04         94.36        15.98 o                         
  -2   8  10          5.86         -3.01         4.86 o                         
  -1   8  10         23.52         25.63         6.33 o                         
  -4   9  10          1.77         12.96         6.91 o                         
  -3   9  10          7.44          7.01         4.65 o                         
  -2   9  10          8.89         13.41         6.70 o                         
  -1 -14  11          0.12         -2.83         4.68 o                         
   0 -14  11          2.21         -4.62         4.62 o                         
  -3 -13  11          0.30         -1.43         4.37 o                         
  -2 -13  11         83.26         90.49         7.06 o                         
  -1 -13  11         32.79         34.97         4.64 o                         
   0 -13  11         19.66         19.72         4.34 o                         
   1 -13  11         16.96         26.75         6.40 o                         
   2 -13  11          1.10          9.07         6.66 o                         
  -5 -12  11         86.53         97.79         9.24 o                         
  -4 -12  11         74.40         83.24        16.31 o                         
  -3 -12  11         10.83         16.98         8.28 o                         
  -2 -12  11         36.15         36.02         4.20 o                         
  -1 -12  11        170.51        162.86         7.32 o                         
   0 -12  11          8.18          3.81         3.72 o                         
   1 -12  11          1.39         -1.10         3.69 o                         
   2 -12  11          4.16         11.68         5.73 o                         
   3 -12  11        109.01        135.41        10.86 o                         
  -6 -11  11          4.16          2.60         8.59 o                         
  -5 -11  11         27.24         30.04         4.50 o                         
  -4 -11  11         81.34         86.12         6.38 o                         
  -3 -11  11          0.04          2.70         4.58 o                         
  -2 -11  11         36.93         44.04         6.92 o                         
  -1 -11  11         32.37         34.58         3.70 o                         
   0 -11  11         26.74         24.41         4.36 o                         
   1 -11  11          2.95         -2.29         5.59 o                         
   3 -11  11        127.58        132.29         9.73 o                         
   4 -11  11        106.03        129.43        10.45 o                         
  -6 -10  11         27.10         29.96         4.62 o                         
  -5 -10  11         17.69         22.04         4.04 o                         
  -4 -10  11          0.04          0.60         3.33 o                         
  -3 -10  11          8.80         16.04         3.25 o                         
  -2 -10  11          8.34         11.16         3.82 o                         
  -1 -10  11        149.00        153.67         7.38 o                         
   0 -10  11         51.59         43.98         4.04 o                         
   1 -10  11          8.04          8.18         3.00 o                         
   2 -10  11          8.70         -2.30         4.34 o                         
   3 -10  11         10.62         17.42         4.41 o                         
   4 -10  11         91.04        100.23        20.48 o                         
   5 -10  11         44.48         49.69         7.01 o                         
  -7  -9  11         16.13          9.10         4.43 o                         
  -6  -9  11        401.31        368.61        17.07 o                         
  -5  -9  11        329.26        330.83         9.88 o                         
  -4  -9  11          2.21          1.09         2.88 o                         
  -3  -9  11         89.61         92.99         5.11 o                         
  -2  -9  11          4.84          2.73         3.91 o                         
  -1  -9  11         22.10         20.90         2.90 o                         
   0  -9  11          0.72          0.58         3.50 o                         
   1  -9  11          2.44          3.80         1.97 o                         
   2  -9  11          5.18          9.81         2.66 o                         
   3  -9  11        211.36        218.02        12.58 o                         
   4  -9  11         96.74         98.94         6.12 o                         
   5  -9  11        133.84        104.51        17.92 o                         
  -7  -8  11         54.17         65.31         6.60 o                         
  -6  -8  11         83.37         82.48         6.40 o                         
  -5  -8  11         70.39         73.76         7.02 o                         
  -4  -8  11          5.64          6.34         2.76 o                         
  -3  -8  11         15.25         10.43         2.58 o                         
  -2  -8  11          7.27         10.00         2.56 o                         
  -1  -8  11        109.46        115.65         6.75 o                         
   0  -8  11         34.87         36.45         2.53 o                         
   1  -8  11          0.07          0.13         1.88 o                         
   2  -8  11        116.80        125.73         5.14 o                         
   3  -8  11         76.08         81.50         4.83 o                         
   4  -8  11        224.02        250.16        11.09 o                         
   5  -8  11          0.42          1.63         3.44 o                         
  -8  -7  11         32.88         17.37         4.38 o                         
  -7  -7  11         18.69         26.52         7.10 o                         
  -6  -7  11         72.43         65.55         5.30 o                         
  -5  -7  11        128.61        128.13         5.58 o                         
  -4  -7  11         20.54         17.91         2.95 o                         
  -3  -7  11          0.08          1.26         2.24 o                         
  -2  -7  11        166.93        158.73         5.42 o                         
  -1  -7  11        230.77        216.19         4.88 o                         
   0  -7  11        197.82        189.46         4.49 o                         
   1  -7  11         35.45         39.46         3.01 o                         
   2  -7  11          6.54          7.01         2.30 o                         
   3  -7  11         16.70         22.90         2.95 o                         
   4  -7  11          0.04         -1.39         2.77 o                         
   5  -7  11         56.63         59.95         5.12 o                         
   6  -7  11          0.03          3.27         6.41 o                         
  -8  -6  11          0.02          0.13         7.63 o                         
  -7  -6  11         29.96         24.53         4.42 o                         
  -6  -6  11          0.14         -1.80         2.89 o                         
  -5  -6  11         60.13         53.90         4.32 o                         
  -4  -6  11        357.40        362.87        15.30 o                         
  -3  -6  11         91.17         98.74        16.34 o                         
  -2  -6  11         11.27         15.51         2.32 o                         
  -1  -6  11         35.40         29.44         2.14 o                         
   0  -6  11         59.58         57.43         2.69 o                         
   1  -6  11        265.03        266.33         7.09 o                         
   2  -6  11        144.58        157.96         5.47 o                         
   3  -6  11         33.29         42.59         3.99 o                         
   4  -6  11          0.72          5.95         2.79 o                         
   5  -6  11          0.32          2.87         3.32 o                         
   6  -6  11          4.34          1.57         3.80 o                         
  -9  -5  11         76.61         82.19        11.10 o                         
  -8  -5  11         17.19         15.59         6.90 o                         
  -7  -5  11          0.66         -1.79         3.13 o                         
  -6  -5  11         63.62         50.57         4.50 o                         
  -5  -5  11         61.18         58.10         4.10 o                         
  -4  -5  11        101.86        101.01         4.48 o                         
  -3  -5  11        143.85        142.49         8.79 o                         
  -2  -5  11        320.64        339.99         8.09 o                         
  -1  -5  11        204.95        207.13         4.58 o                         
   0  -5  11         10.14         10.78         1.60 o                         
   1  -5  11          4.48          7.13         1.91 o                         
   2  -5  11         85.35         86.33         4.28 o                         
   3  -5  11         73.93         81.74         4.59 o                         
   4  -5  11          2.20          4.55         2.74 o                         
   5  -5  11         25.52         28.26         3.92 o                         
   6  -5  11          5.71         13.19         3.91 o                         
  -9  -4  11          2.20          3.51         6.26 o                         
  -8  -4  11        104.83         92.68         9.17 o                         
  -7  -4  11          1.02         -1.58         7.77 o                         
  -6  -4  11         59.42         60.54         4.66 o                         
  -5  -4  11        204.15        202.41         4.79 o                         
  -4  -4  11        210.52        224.62         5.78 o                         
  -3  -4  11        162.77        156.19         3.96 o                         
  -2  -4  11          0.16          1.39         1.29 o                         
  -1  -4  11          3.79          9.38         1.41 o                         
   0  -4  11          1.38          0.65         1.29 o                         
   1  -4  11        194.21        196.14         6.28 o                         
   2  -4  11        150.96        139.12         5.09 o                         
   3  -4  11         15.69         16.72         2.53 o                         
   4  -4  11         75.60         70.53         4.94 o                         
   5  -4  11         51.93         47.17         4.19 o                         
   6  -4  11         99.18         93.97         6.92 o                         
  -9  -3  11        143.53        140.51        11.63 o                         
  -8  -3  11         34.64         37.72         6.08 o                         
  -7  -3  11         10.24          5.79         4.43 o                         
  -6  -3  11         30.04         31.72         2.45 o                         
  -5  -3  11        101.57        110.00         4.24 o                         
  -4  -3  11        200.59        200.41         5.68 o                         
  -3  -3  11         10.81         12.85         1.55 o                         
  -2  -3  11        139.47        127.12         4.14 o                         
  -1  -3  11        141.25        147.77         4.50 o                         
   0  -3  11         63.51         65.18         2.55 o                         
   1  -3  11          0.74          1.82         5.45 o                         
   2  -3  11        587.74        579.64        13.30 o                         
   3  -3  11        419.57        407.06        10.30 o                         
   4  -3  11         11.71         10.60         2.92 o                         
   5  -3  11         41.55         43.93         4.14 o                         
   6  -3  11         97.75         91.63        10.43 o                         
  -9  -2  11         29.77         31.66         6.54 o                         
  -8  -2  11        206.07        207.48        11.46 o                         
  -7  -2  11         99.17         94.78         4.94 o                         
  -6  -2  11         65.45         65.70         4.54 o                         
  -5  -2  11          0.47         -1.20         2.51 o                         
  -4  -2  11         81.33         87.05         3.12 o                         
  -3  -2  11        463.40        468.03        17.25 o                         
  -2  -2  11         79.75         74.85         2.79 o                         
  -1  -2  11         14.93         21.53         1.66 o                         
   0  -2  11        151.97        147.64         3.64 o                         
   1  -2  11         20.44         23.66         2.42 o                         
   2  -2  11         48.57         48.17         3.73 o                         
   3  -2  11         52.03         49.12         4.24 o                         
   4  -2  11         19.87         20.13         3.46 o                         
   5  -2  11         30.04         34.49         4.85 o                         
  -9  -1  11         79.25         69.98         9.60 o                         
  -8  -1  11         44.40         50.96         4.45 o                         
  -7  -1  11        153.58        163.59         6.92 o                         
  -6  -1  11        447.80        445.46        10.78 o                         
  -5  -1  11         75.15         81.61         4.09 o                         
  -4  -1  11         32.36         38.41         3.34 o                         
  -3  -1  11         80.46         82.69         2.97 o                         
  -2  -1  11        176.34        170.20         4.09 o                         
  -1  -1  11         19.44         18.41         1.64 o                         
   0  -1  11         75.14         82.07         3.85 o                         
   1  -1  11          4.66          3.90         2.01 o                         
   2  -1  11        121.49        127.45         5.17 o                         
   3  -1  11         91.35         87.85         7.85 o                         
   4  -1  11          3.72          2.06         3.11 o                         
   5  -1  11        147.92        148.54         7.21 o                         
  -9   0  11         88.29         74.47         8.43 o                         
  -8   0  11         34.42         36.62         3.67 o                         
  -7   0  11          5.03          5.70         3.79 o                         
  -6   0  11        151.99        159.23         5.64 o                         
  -5   0  11         19.54         25.72         4.29 o                         
  -4   0  11         39.32         44.43         3.44 o                         
  -3   0  11        247.32        250.12         6.58 o                         
  -2   0  11        314.64        316.48         6.29 o                         
  -1   0  11        211.13        214.08         4.98 o                         
   0   0  11          0.01          1.41         1.89 o                         
   1   0  11        347.09        361.14        16.62 o                         
   2   0  11        195.76        200.31         8.30 o                         
   3   0  11         13.27         13.11         2.93 o                         
   4   0  11         13.23         17.69         6.05 o                         
   5   0  11          5.43          5.72         4.82 o                         
  -9   1  11          0.36          2.11         3.77 o                         
  -8   1  11          2.98          6.86         5.03 o                         
  -7   1  11         29.99         33.54         6.31 o                         
  -6   1  11         71.81         70.77         4.46 o                         
  -5   1  11         75.35         74.33         4.24 o                         
  -4   1  11        151.82        150.10         6.04 o                         
  -3   1  11          0.36         -0.60         1.45 o                         
  -2   1  11       1084.32       1076.52        18.28 o                         
  -1   1  11        270.04        273.77         5.77 o                         
   0   1  11         21.62         22.10         4.35 o                         
   1   1  11        118.62        124.24         5.03 o                         
   2   1  11         68.17         67.64         4.60 o                         
   3   1  11         64.36         70.72         5.18 o                         
   4   1  11          0.06         -3.40         3.40 o                         
   5   1  11          9.83          9.83         4.09 o                         
  -9   2  11        119.46        138.51        11.07 o                         
  -8   2  11         10.64          7.16         5.07 o                         
  -7   2  11         53.07         47.54         4.51 o                         
  -6   2  11        161.72        174.24         6.36 o                         
  -5   2  11         84.99         88.48         4.58 o                         
  -4   2  11          1.71          4.89         2.21 o                         
  -3   2  11         27.98         28.87         3.83 o                         
  -2   2  11         10.86          9.76         1.83 o                         
  -1   2  11         41.75         38.45         4.51 o                         
   0   2  11         46.60         51.96         3.85 o                         
   1   2  11        219.91        218.07         8.31 o                         
   2   2  11         21.94         29.53         3.26 o                         
   3   2  11          2.91         -3.44         3.44 o                         
   4   2  11         23.35         21.85         3.96 o                         
  -9   3  11         31.34         34.18         6.90 o                         
  -8   3  11         66.14         57.49         5.09 o                         
  -7   3  11          5.67         13.77         3.49 o                         
  -6   3  11          0.17          2.01         3.04 o                         
  -5   3  11          8.18         10.65         2.73 o                         
  -4   3  11          0.54          4.31         2.29 o                         
  -3   3  11          7.42         10.47         2.70 o                         
  -2   3  11        206.65        198.01         7.84 o                         
  -1   3  11          4.42          5.15         2.81 o                         
   0   3  11          9.25         12.76         2.72 o                         
   1   3  11          5.94          5.78         3.96 o                         
   2   3  11         28.15         27.09         4.06 o                         
   3   3  11        164.85        174.15        16.59 o                         
   4   3  11         16.04         22.04         5.09 o                         
  -8   4  11         41.03         42.86         4.49 o                         
  -7   4  11         92.84        103.92         6.04 o                         
  -6   4  11         50.99         53.64         5.25 o                         
  -5   4  11          9.13         11.72         3.00 o                         
  -4   4  11         42.25         52.62         4.48 o                         
  -3   4  11         89.81        100.26         5.06 o                         
  -2   4  11         13.87         12.75         2.65 o                         
  -1   4  11          8.33          7.45         2.19 o                         
   0   4  11          5.09          8.60         2.89 o                         
   1   4  11        134.81        136.54         8.40 o                         
   2   4  11         45.61         47.13         4.86 o                         
   3   4  11         15.84         16.48         6.72 o                         
  -8   5  11         26.12         32.72         4.63 o                         
  -7   5  11        138.80        133.89         7.02 o                         
  -6   5  11         31.88         38.09         4.00 o                         
  -5   5  11         53.60         57.31         6.20 o                         
  -4   5  11         39.70         39.88         3.77 o                         
  -3   5  11          1.85          1.79         2.87 o                         
  -2   5  11         26.21         44.78         6.31 o                         
  -1   5  11          0.21          5.36         3.91 o                         
   0   5  11          5.00          8.50         4.40 o                         
   1   5  11         17.43         23.91         8.49 o                         
  -7   6  11         20.10         28.14         4.44 o                         
  -6   6  11          0.37          7.88         3.93 o                         
  -5   6  11          7.03          8.85         3.75 o                         
  -4   6  11        104.63        114.85         7.77 o                         
  -3   6  11         45.91         61.26         5.28 o                         
  -2   6  11          0.61          2.26         3.33 o                         
  -1   6  11          4.00         13.95         4.64 o                         
   0   6  11         31.40         27.35         5.23 o                         
   1   6  11          9.95         14.14         5.32 o                         
  -6   7  11         26.74         39.20         4.90 o                         
  -5   7  11          3.20         -1.84         4.20 o                         
  -4   7  11          0.99          4.41         6.36 o                         
  -3   7  11          2.94         14.77         5.67 o                         
  -2   7  11         15.32         16.22         4.07 o                         
  -1   7  11          9.53         16.06         6.47 o                         
   0   7  11         17.45         23.50         5.59 o                         
  -4   8  11          0.18          3.75         4.68 o                         
  -3   8  11         17.78         11.68         4.62 o                         
  -2   8  11        111.96        112.02        11.02 o                         
  -3 -13  12         30.75         39.84         5.13 o                         
  -2 -13  12          8.51         10.22         8.12 o                         
  -1 -13  12          8.57          6.18         4.36 o                         
   0 -13  12         18.82         22.92         4.53 o                         
   1 -13  12          6.62          3.58         4.61 o                         
  -4 -12  12         14.93         19.88         4.59 o                         
  -3 -12  12          6.68          6.99         3.96 o                         
  -2 -12  12          0.15         -4.29         7.05 o                         
  -1 -12  12         90.15         90.23         8.97 o                         
   0 -12  12         15.23         14.23         3.83 o                         
   1 -12  12        126.32        133.53         7.40 o                         
   2 -12  12         21.31         19.79         6.32 o                         
   3 -12  12         58.60         80.47        10.72 o                         
  -5 -11  12         41.25         42.67         4.99 o                         
  -4 -11  12         57.46         56.61         4.93 o                         
  -3 -11  12         44.75         45.80         4.61 o                         
  -2 -11  12          0.57          2.60         3.93 o                         
  -1 -11  12          5.72          8.35         4.63 o                         
   0 -11  12          7.29          0.42         3.73 o                         
   1 -11  12         12.42         14.56         3.77 o                         
   2 -11  12        167.14        188.78        10.92 o                         
   3 -11  12         38.41         36.80         6.55 o                         
  -6 -10  12         10.62         13.05         4.48 o                         
  -5 -10  12         44.11         38.13         4.43 o                         
  -4 -10  12         20.22         17.70         6.52 o                         
  -3 -10  12         45.29         48.47         4.56 o                         
  -2 -10  12          6.96          3.67         3.08 o                         
  -1 -10  12         13.20         11.89         3.10 o                         
   0 -10  12          0.31          5.64         3.81 o                         
   1 -10  12        158.65        164.80         7.34 o                         
   2 -10  12          8.60          9.10         5.58 o                         
   3 -10  12        321.69        340.94        13.06 o                         
   4 -10  12        125.08         51.45         5.96 o                         
  -7  -9  12         78.67         42.02         6.62 o                         
  -6  -9  12          5.70          2.21         4.16 o                         
  -5  -9  12          0.04          2.09         3.79 o                         
  -4  -9  12          6.20          5.16         3.14 o                         
  -3  -9  12          0.31          1.46         2.90 o                         
  -2  -9  12         26.82         29.18         4.65 o                         
  -1  -9  12          7.04          4.94         3.32 o                         
   0  -9  12        146.33        144.89         6.75 o                         
   1  -9  12         12.28         10.72         4.28 o                         
   2  -9  12         65.52         73.09         7.92 o                         
   3  -9  12          2.66         -1.57         3.12 o                         
   4  -9  12          2.27          5.13         3.38 o                         
  -7  -8  12          7.47          3.24         6.36 o                         
  -6  -8  12         23.45         28.73         7.36 o                         
  -5  -8  12          1.47          3.76         3.10 o                         
  -4  -8  12         37.79         39.75         7.83 o                         
  -3  -8  12        184.06        185.99        11.54 o                         
  -2  -8  12         34.59         42.23         4.05 o                         
  -1  -8  12          9.15          5.43         2.55 o                         
   0  -8  12         36.52         38.63         3.22 o                         
   1  -8  12         35.82         33.27         3.45 o                         
   2  -8  12         12.28         11.76         2.72 o                         
   3  -8  12        138.64        141.18         8.28 o                         
   4  -8  12          2.23          2.75         3.35 o                         
   5  -8  12          9.55          6.55         3.75 o                         
  -8  -7  12         10.36          9.63         6.85 o                         
  -7  -7  12          3.32          5.85         4.24 o                         
  -6  -7  12          7.88          6.06         4.23 o                         
  -5  -7  12          2.84          7.49         2.94 o                         
  -4  -7  12         29.28         28.35         3.03 o                         
  -3  -7  12          8.44          7.68         2.57 o                         
  -2  -7  12        320.56        307.14         8.23 o                         
  -1  -7  12        380.18        382.95         7.54 o                         
   0  -7  12        179.50        178.44        12.10 o                         
   1  -7  12         85.29         92.58         4.42 o                         
   2  -7  12        148.03        147.85         5.70 o                         
   3  -7  12         84.17         72.22         5.01 o                         
   4  -7  12          1.58          0.59         3.19 o                         
   5  -7  12          0.23          1.20         3.56 o                         
  -8  -6  12          7.77          6.90         6.20 o                         
  -7  -6  12          1.20         -3.62         3.62 o                         
  -6  -6  12         97.97        110.65         5.66 o                         
  -5  -6  12         87.39         94.27         5.04 o                         
  -4  -6  12        115.46        106.42         4.97 o                         
  -3  -6  12         79.68         76.68         4.19 o                         
  -2  -6  12         11.61          8.53         1.66 o                         
  -1  -6  12        140.42        143.18         4.83 o                         
   0  -6  12         86.49         94.82         4.94 o                         
   1  -6  12         88.15         89.77         5.64 o                         
   2  -6  12          2.93          7.86         2.41 o                         
   3  -6  12          6.94          2.86         4.40 o                         
   4  -6  12         32.24         31.73         4.53 o                         
   5  -6  12          0.66         -0.31         3.63 o                         
  -8  -5  12         41.03         40.35         6.80 o                         
  -7  -5  12         30.58         31.04         6.11 o                         
  -6  -5  12          1.35          2.95         2.82 o                         
  -5  -5  12        402.23        404.53        10.27 o                         
  -4  -5  12          2.53         -0.25         1.71 o                         
  -3  -5  12         29.48         29.17         2.77 o                         
  -2  -5  12         15.76         19.99         1.85 o                         
  -1  -5  12        242.26        243.93         5.35 o                         
   0  -5  12          7.41          7.86         1.63 o                         
   1  -5  12        169.78        175.89         5.94 o                         
   2  -5  12        244.90        232.75         7.07 o                         
   3  -5  12         84.41         95.39         5.25 o                         
   4  -5  12         46.70         43.49         4.15 o                         
   5  -5  12          1.75          1.72         5.01 o                         
  -9  -4  12          1.15         -2.00         6.30 o                         
  -8  -4  12         17.88         24.72         5.86 o                         
  -7  -4  12        112.88        115.46         9.79 o                         
  -6  -4  12        189.26        190.84         6.58 o                         
  -5  -4  12          1.37          1.03         1.72 o                         
  -4  -4  12        108.97        105.17         3.56 o                         
  -3  -4  12          4.05          1.28         1.58 o                         
  -2  -4  12         16.42         23.55         2.78 o                         
  -1  -4  12        169.77        174.71         4.28 o                         
   0  -4  12        151.79        152.04         7.65 o                         
   1  -4  12         16.38         19.28         2.44 o                         
   2  -4  12          2.90          2.59         2.23 o                         
   3  -4  12         92.45         91.13         5.54 o                         
   4  -4  12        146.83        151.72         6.75 o                         
   5  -4  12          5.21          9.31         3.85 o                         
  -9  -3  12         36.15         46.26         7.12 o                         
  -8  -3  12        100.42         76.96         8.61 o                         
  -7  -3  12         57.50         49.42         7.28 o                         
  -6  -3  12        209.64        206.82         5.22 o                         
  -5  -3  12        360.42        383.19        14.58 o                         
  -4  -3  12         54.48         50.24         4.54 o                         
  -3  -3  12         22.13         24.42         1.89 o                         
  -2  -3  12          7.99          8.65         1.71 o                         
  -1  -3  12         16.29         20.73         1.78 o                         
   0  -3  12        150.98        152.54         5.14 o                         
   1  -3  12         11.46         10.08         2.21 o                         
   2  -3  12         27.07         30.70         2.96 o                         
   3  -3  12         46.91         54.04         4.30 o                         
   4  -3  12          0.05         -0.01         3.00 o                         
   5  -3  12         22.83         28.79         8.53 o                         
  -9  -2  12        113.17         97.32        10.50 o                         
  -8  -2  12         91.37        101.76         9.32 o                         
  -7  -2  12          0.94          1.98         2.88 o                         
  -6  -2  12        106.01        101.50         4.81 o                         
  -5  -2  12         63.50         62.13         3.14 o                         
  -4  -2  12        155.24        166.53         4.40 o                         
  -3  -2  12         11.03         14.18         2.12 o                         
  -2  -2  12         34.46         35.45         2.54 o                         
  -1  -2  12          2.22          0.65         1.48 o                         
   0  -2  12         70.37         74.16         3.91 o                         
   1  -2  12          0.33          0.62         2.14 o                         
   2  -2  12         14.28          9.29         3.15 o                         
   3  -2  12        209.16        206.60         7.22 o                         
   4  -2  12         33.83         27.68         3.83 o                         
   5  -2  12         20.91         27.30         4.17 o                         
  -9  -1  12         98.71        105.23        10.84 o                         
  -8  -1  12         81.30         86.76         5.74 o                         
  -7  -1  12         32.90         33.99         3.28 o                         
  -6  -1  12          3.48          8.64         2.56 o                         
  -5  -1  12         29.25         28.96         2.83 o                         
  -4  -1  12          7.79         11.97         1.83 o                         
  -3  -1  12         41.69         44.47         2.94 o                         
  -2  -1  12         27.33         35.50         2.56 o                         
  -1  -1  12        255.46        271.80         5.74 o                         
   0  -1  12        319.31        319.05         8.26 o                         
   1  -1  12          0.05          2.88         2.14 o                         
   2  -1  12        114.27        111.05         5.33 o                         
   3  -1  12         29.48         31.61         4.74 o                         
   4  -1  12         55.53         59.23         8.17 o                         
   5  -1  12         10.06          7.33         6.47 o                         
  -9   0  12          6.68         11.71         5.31 o                         
  -8   0  12         22.49         21.78         3.62 o                         
  -7   0  12          8.43          7.49         4.76 o                         
  -6   0  12          0.53         -2.55         2.55 o                         
  -5   0  12          7.08          8.56         2.50 o                         
  -4   0  12        360.89        381.68        12.62 o                         
  -3   0  12        150.35        155.21         4.19 o                         
  -2   0  12         12.99         12.98         2.10 o                         
  -1   0  12        237.99        243.46         5.37 o                         
   0   0  12         77.06         74.32         4.19 o                         
   1   0  12        151.52        148.37         6.35 o                         
   2   0  12          2.69         -0.99         3.99 o                         
   3   0  12         18.37         19.46         3.46 o                         
   4   0  12          4.86          4.66         5.12 o                         
  -9   1  12         86.55         84.61        10.72 o                         
  -8   1  12         77.81         93.35         9.19 o                         
  -7   1  12          8.22         10.70         3.95 o                         
  -6   1  12          0.16          2.07         3.17 o                         
  -5   1  12          2.22          3.02         2.52 o                         
  -4   1  12          7.62          8.71         2.49 o                         
  -3   1  12         77.51         61.86         3.86 o                         
  -2   1  12        161.15        162.43         5.39 o                         
  -1   1  12         66.31         63.04         4.72 o                         
   0   1  12          9.34         12.10         2.53 o                         
   1   1  12         52.12         59.97         5.30 o                         
   2   1  12        167.93        165.71         6.68 o                         
   3   1  12         12.07          9.27         3.42 o                         
   4   1  12         22.29         25.24         4.13 o                         
  -8   2  12         31.51         36.63         4.05 o                         
  -7   2  12          0.57         -0.49         3.80 o                         
  -6   2  12          0.47          3.67         2.93 o                         
  -5   2  12         91.77         89.72         5.11 o                         
  -4   2  12         88.62         83.51         4.70 o                         
  -3   2  12        110.82        108.36         6.95 o                         
  -2   2  12        133.80        134.86         5.24 o                         
  -1   2  12        107.14        100.19         4.76 o                         
   0   2  12          5.86          6.58         2.62 o                         
   1   2  12         76.76         79.13         5.08 o                         
   2   2  12          1.20          2.63         3.11 o                         
   3   2  12          4.78         10.31         3.72 o                         
  -8   3  12          6.40          1.56         3.89 o                         
  -7   3  12          0.03         -0.68         3.80 o                         
  -6   3  12         22.97         28.19         3.79 o                         
  -5   3  12        140.18        141.99        10.93 o                         
  -4   3  12         43.68         45.81         4.34 o                         
  -3   3  12          1.04          2.45         2.68 o                         
  -2   3  12          5.95          7.61         2.56 o                         
  -1   3  12         84.68         96.84         5.04 o                         
   0   3  12         22.08         21.30         3.17 o                         
   1   3  12        103.83         97.32         5.90 o                         
   2   3  12        131.14        134.01         6.87 o                         
   3   3  12          6.00          4.54         5.29 o                         
  -8   4  12          5.78          7.24         6.31 o                         
  -7   4  12         22.70         17.89         4.04 o                         
  -6   4  12          0.73         -3.45         3.45 o                         
  -5   4  12          0.80         -1.68         4.72 o                         
  -4   4  12         39.81         44.34         5.00 o                         
  -3   4  12         28.27         32.03         3.52 o                         
  -2   4  12         19.40         16.02         3.17 o                         
  -1   4  12        107.31        109.93         8.09 o                         
   0   4  12         21.90         25.23         5.20 o                         
   1   4  12         28.30         26.25         4.66 o                         
   2   4  12        112.90         47.23         6.90 o                         
  -7   5  12        122.48        128.70         7.68 o                         
  -6   5  12        126.32        129.83        12.35 o                         
  -5   5  12          1.49          7.76         3.76 o                         
  -4   5  12         19.07         21.60         3.67 o                         
  -3   5  12          6.52         12.12         3.44 o                         
  -2   5  12          5.11          2.67         5.08 o                         
  -1   5  12          1.79          7.77         4.30 o                         
   0   5  12         74.25         67.25         8.06 o                         
   1   5  12         10.80         10.35         4.11 o                         
  -6   6  12         39.99         39.76         5.00 o                         
  -5   6  12          0.59          4.82         4.27 o                         
  -4   6  12          5.97          8.34         4.02 o                         
  -3   6  12          1.74          7.23         3.83 o                         
  -2   6  12          5.04          2.54         5.85 o                         
  -1   6  12         15.09         17.78         5.28 o                         
   0   6  12          0.75          0.08         5.14 o                         
  -5   7  12          0.11         14.51         6.64 o                         
  -4   7  12          1.13          6.37         4.62 o                         
  -3   7  12         34.30         48.35         4.90 o                         
  -2   7  12         42.59         45.48         7.28 o                         
  -2 -13  13          0.09          7.53         5.27 o                         
  -1 -13  13        107.79        108.54         7.81 o                         
   0 -13  13          0.41          9.13         4.50 o                         
  -4 -12  13          4.41          0.59         7.38 o                         
  -3 -12  13          8.22          6.38         4.27 o                         
  -2 -12  13          1.33          4.18         5.78 o                         
  -1 -12  13         43.18         43.68         4.66 o                         
   0 -12  13        161.41        193.34        12.03 o                         
   1 -12  13         45.72         53.31         7.29 o                         
   2 -12  13         59.66         85.30        10.74 o                         
  -5 -11  13        111.52         87.60         7.17 o                         
  -4 -11  13         11.67         18.03         4.18 o                         
  -3 -11  13         48.35         50.55         4.65 o                         
  -2 -11  13        135.58        126.69         7.12 o                         
  -1 -11  13         14.91         12.92         3.66 o                         
   0 -11  13         25.87         28.54         3.90 o                         
   1 -11  13         67.88         92.15         9.68 o                         
   2 -11  13          0.01          4.28         5.53 o                         
   3 -11  13          3.02          3.38         6.12 o                         
  -6 -10  13         21.15         26.00         4.98 o                         
  -5 -10  13         20.99         23.50         4.24 o                         
  -4 -10  13         12.55         14.92         3.86 o                         
  -3 -10  13          9.06         10.11         3.73 o                         
  -2 -10  13         12.51         14.39         4.13 o                         
  -1 -10  13          0.32          1.76         4.31 o                         
   0 -10  13         64.80         82.74         7.79 o                         
   1 -10  13         98.99        102.06         8.61 o                         
   2 -10  13         24.24         21.64         5.79 o                         
   3 -10  13         13.42         21.60         5.77 o                         
  -6  -9  13         14.47          4.88         3.95 o                         
  -5  -9  13         54.78         54.18        11.16 o                         
  -4  -9  13          1.35          3.28         3.17 o                         
  -3  -9  13         49.44         51.16         4.52 o                         
  -2  -9  13        178.70        176.70        10.89 o                         
  -1  -9  13         15.55         23.29         3.19 o                         
   0  -9  13         55.44         55.55         4.81 o                         
   1  -9  13         75.73         84.38         8.58 o                         
   2  -9  13        120.62        126.10        10.84 o                         
   3  -9  13         34.41         36.09         4.37 o                         
   4  -9  13          3.73         -0.90         3.41 o                         
  -7  -8  13         16.99         11.44         8.89 o                         
  -6  -8  13         36.39         42.01         9.37 o                         
  -5  -8  13         99.63         96.93         6.17 o                         
  -4  -8  13         18.77         24.54         7.36 o                         
  -3  -8  13         27.01         27.61         3.41 o                         
  -2  -8  13         37.16         46.62         4.28 o                         
  -1  -8  13        124.40        137.42         5.66 o                         
   0  -8  13         24.39         19.16         3.58 o                         
   1  -8  13        134.78        132.82         9.86 o                         
   2  -8  13          3.40          4.61         3.72 o                         
   3  -8  13         10.77          7.40         3.32 o                         
   4  -8  13          7.16          3.35         3.47 o                         
  -7  -7  13         16.52         20.10         4.42 o                         
  -6  -7  13          0.71          2.68         3.45 o                         
  -5  -7  13          1.35          0.65         3.05 o                         
  -4  -7  13         16.94         18.91         4.08 o                         
  -3  -7  13         12.84         15.38         5.45 o                         
  -2  -7  13        125.10        129.14         5.31 o                         
  -1  -7  13         46.14         49.33         3.09 o                         
   0  -7  13         47.22         56.15         4.03 o                         
   1  -7  13          6.51          2.63         2.48 o                         
   2  -7  13        203.71        209.31         9.30 o                         
   3  -7  13         58.62         61.93         5.40 o                         
   4  -7  13         17.70         14.04         3.86 o                         
  -8  -6  13         29.14         22.61         7.00 o                         
  -7  -6  13        172.72        165.32         7.62 o                         
  -6  -6  13          4.03          2.32         3.37 o                         
  -5  -6  13         14.95         17.46         3.10 o                         
  -4  -6  13         13.57         13.39         2.86 o                         
  -3  -6  13          9.91          9.61         2.63 o                         
  -2  -6  13         61.45         62.00         4.37 o                         
  -1  -6  13        469.15        472.53         9.02 o                         
   0  -6  13         32.51         31.93         2.79 o                         
   1  -6  13          0.01         -1.23         2.27 o                         
   2  -6  13          7.43          6.85         2.77 o                         
   3  -6  13         43.81         49.18         4.66 o                         
   4  -6  13         90.73         97.80        10.64 o                         
  -8  -5  13         57.58         52.79         7.19 o                         
  -7  -5  13         82.41         76.74         6.56 o                         
  -6  -5  13         11.78          7.61         3.35 o                         
  -5  -5  13          0.35         -1.60         4.31 o                         
  -4  -5  13        169.93        179.72         6.29 o                         
  -3  -5  13         34.94         42.46         4.68 o                         
  -2  -5  13          0.19          3.20         1.77 o                         
  -1  -5  13          9.35          9.72         2.55 o                         
   0  -5  13        177.80        174.79         5.73 o                         
   1  -5  13         87.44         85.37         4.58 o                         
   2  -5  13        120.77        127.77         5.67 o                         
   3  -5  13          1.69          1.83         3.77 o                         
   4  -5  13         20.89         23.30         3.75 o                         
  -8  -4  13         36.65         41.49         6.70 o                         
  -7  -4  13         64.62         63.95         8.25 o                         
  -6  -4  13        156.70        154.95         6.16 o                         
  -5  -4  13          4.45          4.80         2.10 o                         
  -4  -4  13          8.86          9.32         2.07 o                         
  -3  -4  13        175.67        188.45         4.84 o                         
  -2  -4  13        245.16        252.82         5.70 o                         
  -1  -4  13         98.56         96.90         3.45 o                         
   0  -4  13          0.01         -1.95         2.18 o                         
   1  -4  13        164.79        160.59         6.56 o                         
   2  -4  13         40.97         51.26         4.16 o                         
   3  -4  13          7.51          4.02         3.66 o                         
   4  -4  13          0.14         -0.57         4.46 o                         
  -8  -3  13         23.06         21.20         6.13 o                         
  -7  -3  13        122.50        123.37         9.02 o                         
  -6  -3  13        116.92        104.79         5.17 o                         
  -5  -3  13          3.15          6.85         2.86 o                         
  -4  -3  13         36.54         44.18         4.59 o                         
  -3  -3  13         53.51         51.56         4.62 o                         
  -2  -3  13         77.45         84.37         3.38 o                         
  -1  -3  13          7.43         10.01         1.78 o                         
   0  -3  13          8.02          9.79         2.33 o                         
   1  -3  13         28.40         31.62         3.03 o                         
   2  -3  13          4.99          3.34         4.50 o                         
   3  -3  13          0.90          5.47         4.96 o                         
   4  -3  13          2.72          1.30         3.49 o                         
  -8  -2  13         24.72         24.35         6.10 o                         
  -7  -2  13         22.61         24.39         3.33 o                         
  -6  -2  13        266.72        277.83         8.05 o                         
  -5  -2  13          0.84          3.75         2.53 o                         
  -4  -2  13          6.22          8.70         2.05 o                         
  -3  -2  13         70.47         78.01         3.35 o                         
  -2  -2  13         51.12         56.87         3.06 o                         
  -1  -2  13          3.34          6.87         2.17 o                         
   0  -2  13          0.02          0.83         2.16 o                         
   1  -2  13        144.38        149.00         5.74 o                         
   2  -2  13        245.42        253.10         9.07 o                         
   3  -2  13         11.40         10.38         3.33 o                         
   4  -2  13         13.76         14.96         3.84 o                         
  -8  -1  13          0.04          0.25         7.44 o                         
  -7  -1  13          0.05          1.28         3.06 o                         
  -6  -1  13        227.53        226.72         7.33 o                         
  -5  -1  13          6.05         12.33         2.68 o                         
  -4  -1  13          6.03          8.21         2.25 o                         
  -3  -1  13        290.34        313.01         6.68 o                         
  -2  -1  13        139.82        146.74         4.16 o                         
  -1  -1  13         25.39         29.22         2.82 o                         
   0  -1  13         14.89         20.94         2.66 o                         
   1  -1  13          0.26         -2.13         2.43 o                         
   2  -1  13        203.10        196.32        14.64 o                         
   3  -1  13         46.77         48.91         4.35 o                         
   4  -1  13          3.77         12.89         3.94 o                         
  -8   0  13          1.29          2.52         3.60 o                         
  -7   0  13          0.83          0.23         3.61 o                         
  -6   0  13        208.30        220.47         7.36 o                         
  -5   0  13        164.29        170.30        11.92 o                         
  -4   0  13          8.21          7.10         3.44 o                         
  -3   0  13         53.09         55.40         3.82 o                         
  -2   0  13         66.15         68.05         3.35 o                         
  -1   0  13        125.30        116.48         5.03 o                         
   0   0  13         42.73         38.16         3.29 o                         
   1   0  13         10.72          9.02         2.81 o                         
   2   0  13         37.05         41.81         4.97 o                         
   3   0  13         35.14         24.84         4.88 o                         
  -8   1  13          7.24         12.18         3.83 o                         
  -7   1  13          0.02          0.05         5.16 o                         
  -6   1  13         30.94         31.67         3.68 o                         
  -5   1  13         85.73         78.66         5.07 o                         
  -4   1  13         64.38         62.55         8.75 o                         
  -3   1  13        101.53         96.61         4.81 o                         
  -2   1  13         76.21         73.68         3.54 o                         
  -1   1  13         20.27         22.61         3.15 o                         
   0   1  13        241.45        254.96         7.79 o                         
   1   1  13         27.66         26.23         5.29 o                         
   2   1  13         21.91         22.30         3.60 o                         
   3   1  13          8.77         13.04         3.96 o                         
  -8   2  13          1.47          7.51         3.94 o                         
  -7   2  13         28.83         26.91         3.84 o                         
  -6   2  13          9.72         13.85         9.29 o                         
  -5   2  13         21.64         14.93         3.32 o                         
  -4   2  13          0.08          4.38         2.82 o                         
  -3   2  13         20.90         23.91         4.28 o                         
  -2   2  13        215.05        216.20         9.28 o                         
  -1   2  13        181.60        187.25         7.23 o                         
   0   2  13          4.16          2.15         3.77 o                         
   1   2  13        114.12        124.34         6.31 o                         
   2   2  13          1.13          9.95         3.61 o                         
  -7   3  13         77.07         84.44         6.17 o                         
  -6   3  13         23.95         26.70         3.95 o                         
  -5   3  13          4.94          1.63         3.38 o                         
  -4   3  13         19.93         18.07         3.38 o                         
  -3   3  13         32.13         34.64         5.79 o                         
  -2   3  13          0.53          5.54         4.08 o                         
  -1   3  13         35.31         29.08         5.38 o                         
   0   3  13        215.74        213.05         7.67 o                         
   1   3  13          3.16          6.58         4.70 o                         
   2   3  13         10.03          5.34         3.84 o                         
  -7   4  13          2.07         -0.04         4.25 o                         
  -6   4  13         78.30         78.49         6.61 o                         
  -5   4  13          9.55         17.43         3.88 o                         
  -4   4  13          1.01         -2.99         3.86 o                         
  -3   4  13         12.46         22.19         4.96 o                         
  -2   4  13         43.14         41.59         5.41 o                         
  -1   4  13          0.13          0.99         4.50 o                         
   0   4  13         14.05         17.03         5.21 o                         
   1   4  13        129.36         53.65         6.92 o                         
  -6   5  13         17.42         23.69         4.63 o                         
  -5   5  13         41.36         34.51         4.71 o                         
  -4   5  13          9.60          9.81         7.09 o                         
  -3   5  13          2.53         14.39         6.16 o                         
  -1   5  13         26.05         35.90         5.73 o                         
   0   5  13          3.96          3.04         5.38 o                         
  -5   6  13         21.83         16.01         6.91 o                         
  -4   6  13          1.67         -1.93         4.39 o                         
  -3   6  13         21.99         30.29         6.85 o                         
  -2   6  13          2.88          1.75         6.47 o                         
  -3 -12  14          1.59          5.12         4.44 o                         
  -2 -12  14         58.20         64.95         5.96 o                         
  -1 -12  14          1.93          0.24         5.01 o                         
   0 -12  14          8.72         12.39         6.44 o                         
   1 -12  14         24.75         27.73         6.76 o                         
  -4 -11  14          0.44          4.51         4.23 o                         
  -3 -11  14          5.24          5.32         4.99 o                         
  -2 -11  14          5.42          5.82         7.87 o                         
  -1 -11  14        288.26        301.79         9.70 o                         
   0 -11  14         15.49          9.63         5.79 o                         
   1 -11  14          0.14          8.29         5.98 o                         
   2 -11  14         29.44         34.65         6.56 o                         
  -5 -10  14        132.96        121.71         7.86 o                         
  -4 -10  14         35.86         40.93         4.50 o                         
  -3 -10  14          1.81         -0.01         5.30 o                         
  -2 -10  14         23.37         24.22         3.81 o                         
  -1 -10  14         16.90         18.67         3.68 o                         
   0 -10  14         75.99         79.64         8.99 o                         
   1 -10  14          0.47          8.26         5.22 o                         
   2 -10  14          5.55          6.03         5.53 o                         
  -6  -9  14          5.25          4.41         6.59 o                         
  -5  -9  14         29.21         28.87         4.22 o                         
  -4  -9  14         13.03         16.18         5.25 o                         
  -3  -9  14         18.49         26.42         4.36 o                         
  -2  -9  14          0.04          5.08         3.40 o                         
  -1  -9  14         80.86         88.50         6.66 o                         
   0  -9  14         12.92         16.71         5.03 o                         
   1  -9  14          0.08         -3.08         4.69 o                         
   2  -9  14         56.06         40.27         4.65 o                         
  -7  -8  14         18.54         12.73         7.27 o                         
  -6  -8  14         18.57         15.91         9.52 o                         
  -5  -8  14         69.07         65.87         6.35 o                         
  -4  -8  14         13.50         21.43         5.39 o                         
  -3  -8  14         72.62         77.11         5.31 o                         
  -2  -8  14         55.44         61.00         4.83 o                         
  -1  -8  14         35.44         28.22         3.76 o                         
   0  -8  14        112.52        125.75         8.69 o                         
   1  -8  14          2.81          0.67         2.82 o                         
   2  -8  14          3.22          2.48         3.21 o                         
   3  -8  14         20.07         12.31         4.40 o                         
  -7  -7  14          0.24          1.63         3.92 o                         
  -6  -7  14          5.01         -1.47         3.70 o                         
  -5  -7  14          3.12         -2.33         3.26 o                         
  -4  -7  14         98.46         93.71         7.59 o                         
  -3  -7  14         66.81         64.70         6.24 o                         
  -2  -7  14         26.58         35.26         3.41 o                         
  -1  -7  14          7.45         12.38         3.23 o                         
   0  -7  14         44.58         46.62         4.34 o                         
   1  -7  14         98.62        100.14         9.11 o                         
   2  -7  14         68.10         76.21         5.45 o                         
   3  -7  14         16.65         16.42         3.71 o                         
  -7  -6  14          9.42         12.62         4.31 o                         
  -6  -6  14          4.68         -0.13         3.42 o                         
  -5  -6  14         36.73         30.54         3.66 o                         
  -4  -6  14         16.84         20.52         3.22 o                         
  -3  -6  14        131.20        137.67         5.74 o                         
  -2  -6  14        375.89        383.15         7.87 o                         
  -1  -6  14        175.17        158.79         5.73 o                         
   0  -6  14         77.25         84.02         4.69 o                         
   1  -6  14        217.17        213.11         7.36 o                         
   2  -6  14        107.54        109.88         7.32 o                         
   3  -6  14         39.91         44.95         4.22 o                         
   4  -6  14          0.52         -5.97         6.16 o                         
  -8  -5  14         76.17         69.55         8.06 o                         
  -7  -5  14         12.69          6.48         5.61 o                         
  -6  -5  14         25.99         34.26         5.30 o                         
  -5  -5  14         57.49         60.83         5.10 o                         
  -4  -5  14        239.87        247.97         7.68 o                         
  -3  -5  14         23.69         22.48         2.31 o                         
  -2  -5  14        250.03        250.51         5.89 o                         
  -1  -5  14        194.88        187.78         6.18 o                         
   0  -5  14         53.80         56.70         4.30 o                         
   1  -5  14          5.11          4.61         2.69 o                         
   2  -5  14         74.92         83.36         5.44 o                         
   3  -5  14         25.58         40.59         4.19 o                         
   4  -5  14          1.48         13.46         6.51 o                         
  -8  -4  14         11.91         22.78         6.58 o                         
  -7  -4  14         15.68         14.61         5.58 o                         
  -6  -4  14          1.20          4.34         4.59 o                         
  -5  -4  14        158.90        166.34         6.44 o                         
  -4  -4  14         29.63         35.32         2.64 o                         
  -3  -4  14         12.60         14.99         2.12 o                         
  -2  -4  14          0.05          0.31         2.09 o                         
  -1  -4  14         11.69          9.61         2.46 o                         
   0  -4  14          0.22          1.74         2.42 o                         
   1  -4  14         43.75         50.96         4.16 o                         
   2  -4  14         23.03         25.05         5.38 o                         
   3  -4  14         17.68         14.61         3.55 o                         
   4  -4  14         28.20         34.08         7.13 o                         
  -8  -3  14        152.70        162.15        11.51 o                         
  -7  -3  14          4.45          2.69         5.07 o                         
  -6  -3  14         50.54         55.80         4.55 o                         
  -5  -3  14          1.21          1.44         2.37 o                         
  -4  -3  14         44.88         57.84         6.67 o                         
  -3  -3  14         10.61         10.90         2.27 o                         
  -2  -3  14         11.41         15.42         3.60 o                         
  -1  -3  14         77.76         91.42         4.62 o                         
   0  -3  14         25.39         28.12         3.03 o                         
   1  -3  14          0.73         -1.40         2.62 o                         
   2  -3  14         80.36         73.33         5.41 o                         
   3  -3  14         12.02          9.85         3.58 o                         
  -8  -2  14         34.83         37.63         6.83 o                         
  -7  -2  14         22.10         24.74         4.08 o                         
  -6  -2  14         70.09         67.87         5.18 o                         
  -5  -2  14        391.20        431.85        10.87 o                         
  -4  -2  14          1.69          9.18         2.64 o                         
  -3  -2  14         46.21         53.64         4.88 o                         
  -2  -2  14         80.45         79.70         3.68 o                         
  -1  -2  14        111.97        105.21         4.97 o                         
   0  -2  14         94.19         92.97         4.96 o                         
   1  -2  14          8.58         13.08         2.98 o                         
   2  -2  14          0.00          1.90         3.27 o                         
   3  -2  14         29.58         30.43         7.37 o                         
  -8  -1  14        200.14        212.89        25.50 o                         
  -7  -1  14          0.00          5.07         3.64 o                         
  -6  -1  14         29.50         25.65         5.22 o                         
  -5  -1  14         94.01         89.20         5.34 o                         
  -4  -1  14        175.90        188.00         6.61 o                         
  -3  -1  14         40.29         38.78         2.83 o                         
  -2  -1  14          2.71         -0.45         2.67 o                         
  -1  -1  14          5.29          5.13         2.68 o                         
   0  -1  14          8.26          1.25         2.62 o                         
   1  -1  14         59.56         57.04         5.45 o                         
   2  -1  14         34.95         33.38         3.83 o                         
   3  -1  14         14.01         12.58         5.80 o                         
  -8   0  14          0.54          6.37         3.96 o                         
  -7   0  14         44.24         42.54        12.89 o                         
  -6   0  14          2.24          6.13         4.50 o                         
  -5   0  14        113.08        115.90         5.72 o                         
  -4   0  14          8.02          9.83         3.02 o                         
  -3   0  14         47.71         46.90         4.36 o                         
  -2   0  14        271.36        257.33         7.53 o                         
  -1   0  14         75.82         64.86         4.70 o                         
   0   0  14         39.92         44.68         4.27 o                         
   1   0  14         63.36         63.69         4.90 o                         
   2   0  14         43.50         44.68         4.29 o                         
  -8   1  14          0.17          0.32         6.04 o                         
  -7   1  14         11.40         12.24         3.82 o                         
  -6   1  14         17.36         11.79         3.88 o                         
  -5   1  14          7.57          5.37         3.23 o                         
  -4   1  14        151.78        155.54         6.50 o                         
  -3   1  14         32.83         27.94         3.27 o                         
  -2   1  14          5.95         14.10         4.09 o                         
  -1   1  14         23.57         27.75         3.57 o                         
   0   1  14         28.01         19.13         3.47 o                         
   1   1  14        208.04        202.77         7.98 o                         
   2   1  14          3.24          4.76         4.77 o                         
  -7   2  14          0.38          1.76         6.13 o                         
  -6   2  14         11.58         11.22         3.79 o                         
  -5   2  14         24.53         35.71         3.83 o                         
  -4   2  14          1.24         -0.39         3.51 o                         
  -3   2  14        128.81        129.61         8.98 o                         
  -2   2  14        239.49        231.47        10.77 o                         
  -1   2  14          6.98          6.02         4.27 o                         
   0   2  14         24.10         17.57         3.61 o                         
   1   2  14         71.29         32.94         6.19 o                         
  -7   3  14         15.05          4.29         6.43 o                         
  -6   3  14         21.69         22.58         6.35 o                         
  -5   3  14          2.88          2.30         3.82 o                         
  -4   3  14          2.04          3.74         3.72 o                         
  -3   3  14        105.60        103.91         6.82 o                         
  -2   3  14        171.41        165.81         9.71 o                         
  -1   3  14         13.60          7.90         4.64 o                         
   0   3  14         74.40         76.82         8.85 o                         
   1   3  14         37.09          8.65         5.87 o                         
  -6   4  14         18.21         25.46        10.92 o                         
  -5   4  14         28.71         20.11         6.20 o                         
  -4   4  14         20.58         31.85         4.52 o                         
  -3   4  14          0.37          2.67         5.89 o                         
  -2   4  14         19.00         21.01         5.39 o                         
  -1   4  14         56.11         54.46         6.54 o                         
  -4   5  14         97.82         91.99         7.38 o                         
  -3   5  14         78.31         93.53        10.49 o                         
  -4 -11  15          0.08          9.85         6.31 o                         
  -3 -11  15         64.14         73.01         6.80 o                         
  -2 -11  15         50.38         52.55         5.00 o                         
  -1 -11  15          3.05          9.89         6.21 o                         
   0 -11  15          3.14         12.77         6.17 o                         
  -5 -10  15         70.13         64.93        11.33 o                         
  -4 -10  15          7.74         11.66         7.78 o                         
  -3 -10  15         16.41         18.39         4.18 o                         
  -2 -10  15        108.95        114.72         7.41 o                         
  -1 -10  15          2.67          4.15         5.49 o                         
   0 -10  15         15.95         15.38         5.81 o                         
   1 -10  15          5.26         10.56         5.85 o                         
  -5  -9  15         80.70         63.99         9.14 o
[truncated: 21,304 more chars]
